# Supplementary material for: Triglyceride to high-density lipoprotein cholesterol ratio is associated with regression to normoglycemia from prediabetes in adults: a 5-year cohort study in China
Source: J Transl Med. 2023 Nov 30;21:868. doi: 10.1186/s12967-023-04752-w (PMC10688482; doi:10.1186/s12967-023-04752-w)
Supplement: Supplementary file 2 — Additional file 2. R code for the entire statistical analysis process. [file 12967_2023_4752_MOESM2_ESM.txt]

1.
R.Version4RUN<-343;
R.LibLocation <- "C:/Users/Administrator/AppData/Roaming/EmpowerRCH/R343/library"
#***************** Regarding ALL Following R Functions ********************
#***** COPYRIGHT (c) 2010 X&Y Solutions, ALL RIGHT RESERVED ***************
#******************* www.EmpowerStats.com *********************************
#**************************************************************************
Sys.setlocale("LC_TIME", "C")
library(doBy,lib.loc=R.LibLocation)
library(plotrix,lib.loc=R.LibLocation)
library(stringi,lib.loc=R.LibLocation)
library(stringr,lib.loc=R.LibLocation)
library(survival,lib.loc=R.LibLocation)
library(rms,lib.loc=R.LibLocation)
library(nnet,lib.loc=R.LibLocation)
library(car,lib.loc=R.LibLocation)
library(mgcv,lib.loc=R.LibLocation)
pdfwd<-6; pdfht<-6
setwd("H:/analysis/CHINADMI/tghdlreversionFPG/PROJ46_1_tbl1")
load("H:/analysis/CHINADMI/tghdlreversionFPG/data2.Rdata")
if (length(which(ls()=="EmpowerStatsR"))==0) EmpowerStatsR<-get(ls()[1])
names(EmpowerStatsR)<-toupper(names(EmpowerStatsR))


rankvar <- function(var, num) {
  qprobs <- 1/num
  if (num>2) {for (i in (2:(num-1))) {qprobs <- c(qprobs, 1/num * i) }} 
  outvar <- rep(0, times=length(var))
  outvar[is.na(var)] <- NA
  cutpoints <- quantile(var,probs=qprobs, na.rm=TRUE)
  for (k in (1:length(cutpoints))) {outvar[var>=cutpoints[k]] <- k}
  tmp<-c(min(var,na.rm=TRUE),cutpoints,max(var,na.rm=TRUE))
  names(tmp)<-c("Min",names(cutpoints),"Max")
  print(tmp)
  return(outvar)
}


attach(EmpowerStatsR)
sink("H:/analysis/CHINADMI/tghdlreversionFPG/datastep/PROJ46_datastep.lst")
print("Creating new variable: TH.Q4")
TH.Q4<- rankvar(TH,4)
EmpowerStatsR<-cbind(EmpowerStatsR,TH.Q4)
rm(TH.Q4)
detach(EmpowerStatsR)
sink()
vname<-c("_N_","_STAT_","_TOTAL_","IMPUTATION_","IMPUTATION_.1")
vlabel<-c("样本量(%)","统计量","合计","IMPUTATION_","  1")
vname<-c(vname,"ID","AGE","SEX","SEX.1","SEX.2","HEIGHT")
vlabel<-c(vlabel,"ID","AGE","SEX","  1","  2","HEIGHT")
vname<-c(vname,"WEIGHT","BMI","SBP","DBP","FPG","TC","TG")
vlabel<-c(vlabel,"WEIGHT","BMI","SBP","DBP","FPG","TC","TG")
vname<-c(vname,"HDL","TH","LDL","ALT","AST","BUN","CCR","FFPG")
vlabel<-c(vlabel,"HDL","TH","LDL","ALT","AST","BUN","CCR","FFPG")
vname<-c(vname,"DIABETES","DIABETES.0","DIABETES.1","REGRESSION","REGRESSION.0","REGRESSION.1")
vlabel<-c(vlabel,"DIABETES","  0","  1","REGRESSION","  0","  1")
vname<-c(vname,"YEAR.OF.FOLLOWUP","SMOKING","SMOKING.1","SMOKING.2","SMOKING.3")
vlabel<-c(vlabel,"YEAR.OF.FOLLOWUP","SMOKING","  1","  2","  3")
vname<-c(vname,"DRINKING","DRINKING.1","DRINKING.2","DRINKING.3")
vlabel<-c(vlabel,"DRINKING","  1","  2","  3")
vname<-c(vname,"FAMILY","FAMILY.0","FAMILY.1","TH.Q4","TH.Q4.0","TH.Q4.1","TH.Q4.2","TH.Q4.3")
vlabel<-c(vlabel,"FAMILY","  0","  1","TH 四分组","  Q1","  Q2","  Q3","  Q4")
slt.vname<-c()

library(gdata,lib.loc=R.LibLocation)
 
ofname<-"PROJ46_1_tbl1"; 
WD<-EmpowerStatsR; wd.subset=""; 
svy.DSN.YN <- FALSE; 
weights<-1;weights.var <- NA; 
WD<-cbind(WD,weights); WD<-WD[!is.na(weights),]; 
title<-"研究人群描述"; 
attach(WD) 
subjvname<-NA; 
xv<-cbind(AGE,SEX,HEIGHT,WEIGHT,BMI,SBP,DBP,FPG,TC,TG,HDL,TH,LDL,ALT,AST,BUN,CCR,SMOKING,DRINKING,FAMILY); 
xvname<-c('AGE','SEX','HEIGHT','WEIGHT','BMI','SBP','DBP','FPG','TC','TG','HDL','TH','LDL','ALT','AST','BUN','CCR','SMOKING','DRINKING','FAMILY'); 
xvar<-c('AGE','SEX','HEIGHT','WEIGHT','BMI','SBP','DBP','FPG','TC','TG','HDL','TH','LDL','ALT','AST','BUN','CCR','SMOKING','DRINKING','FAMILY'); 
xlv<-c(0,2,0,0,0,0,0,0,0,0,0,0,0,0,0,0,0,3,3,2); 
sxf<-NA; 
svname<-NA; sv<-NA; slv<-NA; 
av<-NA; avname<-NA; avlbl<-NA; nadj<-0; alv<-NA; 
timev<-NA; timevname<-NA; 
bv<-TH.Q4;bvar<-"TH.Q4";bvname<-"TH_Q4"; 
colv<-NA; colvname<-NA; 
v.start<-NA; vname.start<-NA; 
v.stop<-NA; vname.stop<-NA; 
par1<-NA;dec<-2;parm<-c(NA, NA, 3,NA, 0); 
if (!exists("pdfwd")) pdfwd<-6; 
if (!exists("pdfht")) pdfht<-6; 
##R package## gdata ##R package##;
pvformat<-function(p,dec) {
  pp <- sprintf(paste("%.",dec,"f",sep=""),as.numeric(p))
  if (is.matrix(p)) {pp<-matrix(pp, nrow=nrow(p)); colnames(pp)<-colnames(p);rownames(pp)<-rownames(p);}
  lw <- paste("<",substr("0.00000000000",1,dec+1),"1",sep="");
  pp[as.numeric(p)<(1/10^dec)]<-lw
  return(pp)
}
numfmt<-function(p,dec) {
  if (is.list(p)) p<-as.matrix(p)
  pp <- sprintf(paste("%.",dec,"f",sep=""),as.numeric(p))
  if (is.matrix(p)) {pp<-matrix(pp, nrow=nrow(p));colnames(pp)<-colnames(p);rownames(pp)<-rownames(p);}
  pp[as.numeric(p)>10000000]<- "inf."
  pp[is.na(p) | gsub(" ","",p)==""]<- ""
  pp[p=="-Inf"]<-"-Inf"
  pp[p=="Inf"]<-"Inf"
  return(pp)
}
mat2htmltable<-function(mat) {
  t1<- apply(mat,1,function(z) paste(z,collapse="</td><td>"))
  t2<- paste("<tr><td>",t1,"</td></tr>")
  return(paste(t2,collapse=" "))
}
average<-function(mx) {return(mean(mx,na.rm=TRUE))}
mxsum<-function(mx) {return(sum(mx,na.rm=TRUE)) }
stdev<-function(mx) {return(sd(mx,na.rm=TRUE))}
stderr<-function(mx) {return(std.error(mx,na.rm=TRUE))}
mxmedian<-function(mx) {return(median(mx,na.rm=TRUE))}
mxmax<-function(mx) {return(ifelse(sum(!is.na(mx))==0,NA,max(mx,na.rm=TRUE)))}
mxmin<-function(mx) {return(ifelse(sum(!is.na(mx))==0,NA,min(mx,na.rm=TRUE)))}
mxq1<-function(mx) {return(quantile(mx,probs=0.25,na.rm=TRUE))}
mxq3<-function(mx) {return(quantile(mx,probs=0.75,na.rm=TRUE))}
mxp5<-function(mx) {return(quantile(mx,probs=0.05,na.rm=TRUE))}
mxp95<-function(mx) {return(quantile(mx,probs=0.05,na.rm=TRUE))}
mxp90<-function(mx) {return(quantile(mx,probs=0.05,na.rm=TRUE))}
mxp10<-function(mx) {return(quantile(mx,probs=0.05,na.rm=TRUE))}
mx.n<-function(mx) {return(sum(!is.na(mx)))}
gm.n<-function(mx) {return(length(mx[mx>0]))}
gm.mean<-function(mx) {return(exp(average(log(mx[mx>0]))))}
gm.low<-function(mx) {mm<-average(log(mx[mx>0]));  ss<-stderr(log(mx[mx>0]));  return(exp(mm-1.96*ss))}
gm.upp<-function(mx) {mm<-average(log(mx[mx>0]));  ss<-stderr(log(mx[mx>0]));  return(exp(mm+1.96*ss))}
matchbyrowname<-function(mx1,mx2,putColumn1,readColumn2) {
  tmp.1=rownames(mx1)
  if (is.matrix(mx2)) {tmp.2=rownames(mx2)} else {tmp.2=names(mx2)}
  for (i in (1:nrow(mx1))) {
    tmp.r<-which(tmp.2==tmp.1[i])
    if (length(tmp.r)>0) {
      if (is.matrix(mx2)) {mx1[i,putColumn1]<-mx2[tmp.r,readColumn2]} else {mx1[i,putColumn1]<-mx2[tmp.r]}
    }
  }
  return(mx1)
}
varfreqpercent<-function(var) {
  a<-table(var)
  b<-matrix(paste(a, " (", numfmt(a/sum(a)*100,dec), "%)",sep=""),ncol=1)
  rownames(b)<-levels(factor(var))
  return(b)
}
varmeanstd<-function(var) {
 if ((max(var,na.rm=TRUE)==1 | max(var,na.rm=TRUE)==0) & min(var,na.rm=TRUE)==0) {
    return(numfmt(average(var)*100,dec))
 } else {
   return(paste(numfmt(average(var),dec), " + ", numfmt(stdev(var),dec),sep=""))
 }
}
v_univariate<-function(x,group,dec,opt,vname,gname) {
  vnum <-tapply(x,factor(group),function(mx) sum(!is.na(mx)))
  vmean<-numfmt(tapply(x,factor(group),function(mx) mean(mx,na.rm=TRUE)),dec)
  vstd <-numfmt(tapply(x,factor(group),function(mx) sd(mx,na.rm=TRUE)),dec)
  vmedian <-numfmt(tapply(x,factor(group),function(mx) median(mx,na.rm=TRUE)),dec)
  vmin <-numfmt(tapply(x,factor(group),function(mx) ifelse(sum(!is.na(mx))==0,NA,min(mx,na.rm=TRUE))),dec)
  vq1 <-numfmt(tapply(x,factor(group),function(mx) quantile(mx,probs=0.25,na.rm=TRUE)),dec)
  vq3 <-numfmt(tapply(x,factor(group),function(mx) quantile(mx,probs=0.75,na.rm=TRUE)),dec)
  vmax <-numfmt(tapply(x,factor(group),function(mx) ifelse(sum(!is.na(mx))==0,NA,max(mx,na.rm=TRUE))),dec)
  tmp<-table(group)
  if ((length(tmp)>1) & (min(tmp)>1)) {
    pvalue<-try(summary(aov(x~factor(group)))[[1]]$"Pr(>F)"[1])
    if (substr(pvalue[1],1,5)=="Error") {
      pvalue1<-"      ";
    } else {
      pvalue1<-ifelse(pvalue<0.001,"P < 0.001", paste("P =",pvformat(pvalue,3)))
    }
    pvalue.npr<-try(kruskal.test(x~factor(group))$p.value)
    if (substr(pvalue.npr[1],1,5)=="Error") {
      pvalue.npr1<-"     ";
    } else {
      pvalue.npr1<-ifelse(pvalue.npr<0.001, "<0.001",pvformat(pvalue.npr,3))
    }
  } else { 
    pvalue1="        " 
    pvalue.npr1="        "
  }
  if (opt< 8) o1<-cbind(vnum,vmean,vstd,vmedian,vmin,vq1,vq3,vmax)
  if (opt==8) {
    vq1.q3<-paste(vq1,"-",vq3)
    vrange<-paste(vmin,"-",vmax)
    o1<-rbind(vnum,vmean,vstd,vmedian,vq1.q3,vrange)
    pvalue<-c(" ",pvalue1,rep(" ",4))
    o1<-cbind(o1,pvalue)
    rm(vnum,vmean,vstd,vmedian,vmin,vmax,vq1,vq3,pvalue,pvalue1,vq1.q3,vrange)
    o1<-rbind(rep(" ",ncol(o1)),o1)
    rownames(o1)<-c(vname,"  N","  Mean","  SD","  Median","  Q1-Q3","  Min-Max")
    return(list(o1,pvalue.npr1))
    } else {
    if (opt==1) o2<-paste(o1[,2], " &#177 ", o1[,3],sep="")
    if (opt==2) o2<-paste(o1[,2], " (", o1[,3], ") ", o1[,4], " ", o1[,6], "-", o1[,7], sep="")
    if (opt==3) o2<-paste(o1[,2], " (", o1[,3], ") ", o1[,4], " ", o1[,5], "-", o1[,8], sep="")
    if (opt==4) o2<-paste("(",o1[,1],") ",o1[,2], " &#177 ", o1[,3],sep="")
    if (opt==5) o2<-paste("(",o1[,1],") ",o1[,2], " (", o1[,3], ") ", o1[,4], " ", o1[,6], "-", o1[,7], sep="")
    if (opt==6) o2<-paste("(",o1[,1],") ",o1[,2], " (", o1[,3], ") ", o1[,4], " ", o1[,5], "-", o1[,8], sep="")
    if (opt==7) { oo<-rbind(c(rep(" ",8),pvalue1),cbind(o1," ")) } else {oo<-matrix(o2,ncol=1); rm(o2)}
    if (opt<7) {
      oo<-rbind(pvalue1,oo)
      colnames(oo)<-vname
      } else {
      colnames(oo)<-c("N","Mean","SD","Median","Min","Q1","Q3","Max","P value")
    }
    rownames(oo)<-c(gname,paste("  ",names(vnum)))
    rm(o1,vnum,vmean,vstd,vmedian,vmin,vmax,vq1,vq3,pvalue,pvalue1)
    return(oo)
  }
}
rowmatchbind<-function(mx1,mx2,fix9) {
  if (fix9) {
    p1<-mx1[,ncol(mx1)]; p2<-mx2[,ncol(mx2)]
    t1<-t(mx1[,-ncol(mx1)]); t2<-t(mx2[,-ncol(mx2)])
    tt<-t(merge(t1,t2,by="row.names",all=TRUE))
    tt=cbind(tt[-1,],c(p1,p2))
  } else {
    t1<-t(mx1);t2<-t(mx2)
    tt<-t(merge(t1,t2,by="row.names",all=TRUE))
    tt=tt[-1,]
  }
  rownames(tt)=c(rownames(mx1),rownames(mx2))
  return(tt)
}
t1_meanlist<-function(xname,gname,dec,WD1) {
  nc<-length(xname); mx<-WD1[,xname];if (nc==1) mx<-as.matrix(mx,ncol=nc)
  group<-WD1[,gname]; glv<-levels(factor(group))
  xlabel<-vlabelV[match(xname,vnameV)]; 
  xlabel[is.na(xlabel)]<-xname[is.na(xlabel)]
  for (i in (1:nc)) {
    rlist<-v_univariate(mx[,i],group,dec,8,xlabel[i],"")
    r1<-rlist[[1]]
    pv.npr1<-as.matrix(rlist[[2]],nrow=1)
    rownames(pv.npr1)<-xlabel[i]
    if (i==1) {
      rr<-r1;pv.npr<-pv.npr1
      } else {
      rr<-rowmatchbind(rr,r1,TRUE);pv.npr<-rbind(pv.npr,pv.npr1)
      }
    rm(r1,pv.npr1)
  }
  ng<-length(table(group))
  if (length(glv)>1) {
    gclabel<-vlabelZ[match(paste(gname,".",names(table(group)),sep=""),vnameZ)]
    if (ng>1) {colnames(rr)<-c(gclabel,"P value")} else {rr<-rr[,-ncol(rr)];colnames(rr)<-gclabel}
  } else {
    rr<-as.matrix(rr[,-ncol(rr)],ncol=1)
    colnames(rr)="Statistics"
  }
  return(list(rr,pv.npr))
}
t1_mean0 <- function(xname,dec,opt,WD1) {
  nc<-length(xname); mx<-WD1[,xname];if (nc==1) mx<-as.matrix(mx,ncol=nc)
  oo<-nrow(mx)
  vimean<-numfmt(apply(mx,2,average),dec)
  vistd<- numfmt(apply(mx,2,stdev),dec)
  vinn<-apply(!is.na(mx),2,sum)
  vimedian<-numfmt(apply(mx,2,mxmedian),dec)
  vimin<-numfmt(apply(mx,2,mxmin),dec)
  vimax<-numfmt(apply(mx,2,mxmax),dec)
  viq1<-numfmt(apply(mx,2,mxq1),dec)
  viq3<-numfmt(apply(mx,2,mxq3),dec)
  gn<-apply(mx,2,gm.n)
  gmean<-numfmt(apply(mx,2,gm.mean),dec)
  gmeanlow<-numfmt(apply(mx,2,gm.low),dec)
  gmeanupp<-numfmt(apply(mx,2,gm.upp),dec)
  if (opt==1) {oo<-paste(vimean," &#177 ",vistd,sep="")} 
  if (opt==2) {oo<-paste(vimean," (",vistd,") ",vimedian," (",vimin,"-",vimax,")",sep="")}
  if (opt==3) {oo<-paste(vimean," (",vistd,") ",vimedian," (",viq1,"-",viq3,")",sep="")}
  if (opt==4) {oo<-paste(gmean," (",gmeanlow," ",gmeanupp,")",sep="")}
  if (opt==5) {oo<-paste("(",vinn,") ",vimean," &#177 ",vistd,sep="")} 
  if (opt==6) {oo<-paste("(",vinn,") ",vimean," (",vistd,") ",vimedian," (",vimin,"-",vimax,")",sep="")}
  if (opt==7) {oo<-paste("(",vinn,") ",vimean," (",vistd,") ",vimedian," (",viq1,"-",viq3,")",sep="")}
  if (opt==8) {oo<-paste("(",gn,") ",gmean," (",gmeanlow," ",gmeanupp,")",sep="")}
  oo<-matrix(oo,nrow=ncol(mx))
  tmp<-vlabelV[match(xname,vnameV)]; tmp[is.na(tmp)]<-xname[is.na(tmp)]
  rownames(oo)<-tmp
  return(oo)
}
t1_mean <- function(xname, gname, dec, opt, WD1) {
  nc<-length(xname); mx<-WD1[,xname];if (nc==1) mx<-as.matrix(mx,ncol=nc)
  grp<-WD1[,gname]; ngrp<-length(levels(factor(grp)))
  oo<-summary(factor(grp));  oocomp<-is.na(cbind(grp,mx))
  pp<-"     "; st.diff<-"    ";
  for (i in (1:nc)) {
    vimean<-tapply(mx[,i],factor(grp),average)
    vistd<-tapply(mx[,i],factor(grp),stdev)
    vinn<-table(grp[!is.na(mx[,i])])
    vimedian<-numfmt(tapply(mx[,i],factor(grp),mxmedian),dec)
    vimin<-numfmt(tapply(mx[,i],factor(grp),mxmin),dec)
    vimax<-numfmt(tapply(mx[,i],factor(grp),mxmax),dec)
    viq1<-numfmt(tapply(mx[,i],factor(grp),mxq1),dec)
    viq3<-numfmt(tapply(mx[,i],factor(grp),mxq3),dec)
    gn<-tapply(mx[,i],factor(grp),gm.n)
    gmean<-numfmt(tapply(mx[,i],factor(grp),gm.mean),dec)
    gmeanlow<-numfmt(tapply(mx[,i],factor(grp),gm.low),dec)
    gmeanupp<-numfmt(tapply(mx[,i],factor(grp),gm.upp),dec)
    grpcomp<-grp[apply(oocomp[,c(1,i+1)],1,sum)==0]
    if (opt==4 | opt==8) {
       mxi<-mx[,i]; grpi<-grp
       mxi2<-log(mxi[mxi>0]);grpi2<-grpi[mxi>0]
       if (length(levels(factor(grpi2)))>1) {
         pvalue<-summary(aov(mxi2~factor(grpi2)))[[1]]$"Pr(>F)"[1]
         pp1<-ifelse(pvalue<0.001, "<0.001",pvformat(pvalue,3))
         } else {pp1<-"     "}
       } else {
       if (length(levels(factor(grpcomp)))>1) {  
         pvalue<-summary(aov(mx[,i]~factor(grp)))[[1]]$"Pr(>F)"[1]
         pp1<-ifelse(pvalue<0.001, "<0.001",pvformat(pvalue,3))
         } else {pp1<-"     "}    
    }
    if (length(levels(factor(grpcomp)))>1) {  
       pvalue.npr<-kruskal.test(mx[,i]~factor(grp))$p.value
       pp1.npr<-ifelse(pvalue.npr<0.001, "<0.001",pvformat(pvalue.npr,3))
    } else {pp1.npr<-"     "}
    if (ngrp==2) {
      stddiff <- abs(vimean[2] - vimean[1])/sqrt((vistd[2]^2 + vistd[1]^2)/2)
      se <- sqrt((vinn[1]+vinn[2])/(vinn[1]*vinn[2]) + stddiff^2/(2*(vinn[1]+vinn[2])))
      stddiff.l <- stddiff - 1.96 * se
      stddiff.u <- stddiff + 1.96 * se
      vi.stdiff<-paste(numfmt(stddiff,dec), " (", numfmt(stddiff.l,dec), ", ", numfmt(stddiff.u,dec), ")", sep="")
      st.diff<-rbind(st.diff,vi.stdiff)
    }
    pp<-rbind(pp,cbind(pp1,pp1.npr))
    if (opt==1) {ooi<-paste(numfmt(vimean,dec)," &#177 ",numfmt(vistd,dec),sep="")} 
    if (opt==2) {ooi<-paste(numfmt(vimean,dec)," (",numfmt(vistd,dec),") ",vimedian," (",vimin,"-",vimax,")",sep="")}
    if (opt==3) {ooi<-paste(numfmt(vimean,dec)," (",numfmt(vistd,dec),") ",vimedian," (",viq1,"-",viq3,")",sep="")}
    if (opt==4) {ooi<-paste(gmean," (",gmeanlow," ",gmeanupp,")",sep="")}
    if (opt==5) {ooi<-paste("(",vinn,") ",numfmt(vimean,dec)," &#177 ",numfmt(vistd,dec),sep="")} 
    if (opt==6) {ooi<-paste("(",vinn,") ",numfmt(vimean,dec)," (",numfmt(vistd,dec),") ",vimedian," (",vimin,"-",vimax,")",sep="")}
    if (opt==7) {ooi<-paste("(",vinn,") ",numfmt(vimean,dec)," (",numfmt(vistd,dec),") ",vimedian," (",viq1,"-",viq3,")",sep="")}
    if (opt==8) {ooi<-paste("(",gn,") ",gmean," (",gmeanlow," ",gmeanupp,")",sep="")}
    oo=rbind(oo,ooi)
  }
  tmp.cname<-vlabelZ[match(paste(gname,".",colnames(oo),sep=""),vnameZ)]
  if (ngrp==2) {
    oo<-cbind(oo,st.diff,pp)
    colnames(oo)<-c(tmp.cname,"Standardize diff.","P value", "P value*")
  } else {
    oo=cbind(oo,pp)
    colnames(oo)<-c(tmp.cname,"P value", "P value*")
  }
  tmp<-vlabelV[match(xname,vnameV)]; tmp[is.na(tmp)]<-xname[is.na(tmp)]
  rownames(oo)<-c("N", tmp) 
  return(oo)
}
t1_freq0 <- function(xname,WD1) {
  nc<-length(xname); mx<-WD1[,xname];if (nc==1) mx<-as.matrix(mx,ncol=nc)
  for (i in (1:nc)) {
    tt<-table(mx[,i],useNA="no")
    ss<-round(tt/sum(tt)*100,dec)
    ooi<-paste(format(tt)," (",numfmt(ss,dec),"%)",sep="")
    ooi<-matrix(c(" ",ooi),ncol=1)
    tmp.rname<-vlabelZ[match(paste(xname[i],".",names(tt),sep=""),vnameZ)]
    tmp.rname[is.na(tmp.rname)]<-names(tt)
    tmp<-vlabelV[match(xname[i],vnameV)]; if (is.na(tmp)) tmp<-xname[i]
    rownames(ooi)<-c(tmp,paste("    ",tmp.rname,sep=""))
    ifelse(i==1, oo<-ooi, oo<-rbind(oo,ooi))
  } 
  return(oo)
}
t1_freq <- function(xname, gname, WD1) {
  nc<-length(xname); mx<-WD1[,xname];if (nc==1) mx<-as.matrix(mx,ncol=nc)
  grp<-WD1[,gname];  ngrp<-length(levels(factor(grp)))
  for (i in (1:nc)) {
    t1<-table(mx[,i],factor(grp),useNA="no")
    pvalue<-chisq.test(t1,correct=FALSE)$p.value
    pp1<-ifelse(pvalue<0.001, "<0.001", pvformat(pvalue,3))
    ooi<-cbind(matrix(rep(" ",times=ncol(t1)),nrow=1), pp1)
    pp1.exact="-"
	coltot <- min(apply(t1,2,sum))
	rowtot <- min(apply(t1,1,sum))
	if (min(c(coltot, rowtot)) < 10) {
      if ((coltot*rowtot/sum(t1)<10) & max(dim(t1))<4) {
        pexact <- try(fisher.test(t1)$p.value)
        if (substr(pexact,1,5)!="Error") pp1.exact<-ifelse(pexact<0.001,"<0.001",pvformat(pexact,3))
      }
	}	 
    p1<-prop.table(t1,2)
    tb1<-matrix(paste(format(t1)," (", numfmt(p1*100,dec), "%)", sep=""),nrow=nrow(t1))
    if (ngrp==2) {
      t <- p1[-1, 2]; c <- p1[-1, 1];  k <- nrow(p1)-1;   r <- k
      s <- matrix(rep(0, k * r), ncol = k)
      for (ii in 1:k) {
        for (j in 1:r) {
          if (ii == j) {s[ii, j] <- 0.5 * (t[ii]*(1-t[ii])+c[ii]*(1-c[ii]))
          } else {s[ii, j] <- -0.5 * (t[ii]*t[j] + c[ii]*c[j])
          }
        }
      }
      e <- rep(1, k);  e <- diag(e);   s <- solve(s, e)
      tc1 <- t - c
      tc2 <- t - c
      stddiff <- sqrt(t(tc1) %*% s %*% tc2)
      n1 <- sum(t1[,1]); n2 <- sum(t1[,2]); n <- n1+n2
      se <- sqrt(1/(n1/n*n2) + stddiff^2/(2*n))
      stddiff.l <- stddiff - 1.96 * se
      stddiff.u <- stddiff + 1.96 * se
      vi.stdiff<-paste(numfmt(stddiff,dec), " (", numfmt(stddiff.l,dec), ", ", numfmt(stddiff.u,dec), ")", sep="")
      ooi<-cbind(matrix(rep(" ",times=ncol(t1)),nrow=1), vi.stdiff, pp1, pp1.exact)
      tb1<-cbind(tb1,matrix(" ",nrow=nrow(tb1),ncol=3))
    } else {
      ooi<-cbind(matrix(rep(" ",times=ncol(t1)),nrow=1), pp1, pp1.exact)
      tb1<-cbind(tb1,matrix(" ",nrow=nrow(tb1),ncol=2))
    }
    tmp<-vlabelV[match(xname[i],vnameV)]; if (is.na(tmp)) tmp<-xname[i]
    rownames(ooi)<-tmp 
    tmp.rname<-vlabelZ[match(paste(xname[i],".",rownames(t1),sep=""),vnameZ)]
    tmp.rname[is.na(tmp.rname)]<-rownames(t1)
    rownames(tb1)<-paste("    ",tmp.rname,sep="")  
    ooi=rbind(ooi,tb1)
    tmp.cname<-vlabelZ[match(paste(gname,".",colnames(t1),sep=""),vnameZ)]
    if (ngrp==2) {colnames(ooi)<-c(tmp.cname, "Standardize diff.", "P value", "P value*")
    } else {colnames(ooi)<-c(tmp.cname,"P value", "P value*"); }
    ifelse(i==1, oo<-ooi, oo<-rbind(oo,ooi))
  }
  return(oo)
}
vlabelN<-(substr(vlabel,1,1)==" ");
vlabelZ<-vlabel[vlabelN];vlabelV<-vlabel[!vlabelN]
vnameV<-vname[!vlabelN];vnameZ<-vname[vlabelN];
w<-c("<html><head>","<meta http-equiv=\"Content-Type\" content=\"text/html\" charset=\"gb2312\" /></head><body>")
w<-c(w,paste("<h2>", title, "</h2>"))
allvname<-c(xvname,bvar,colvname); allvname<-allvname[!is.na(allvname)]; 
WD<-data.frame(WD,TOT_=1)[,c(allvname,"TOT_")];

rm(xv,bv,colv)
if (is.na(colvname)) {
  nclv<-1; clvb<-"Total"; clvb_<-"Total"
} else {
  clv<-levels(factor(WD[,colvname])); nclv<-length(clv)+1
  clvb_<-vlabelZ[match(paste(colvname,".",clv,sep=""),vnameZ)]; 
  clvb_[is.na(clvb_)]<-clv[is.na(clvb_)];
  clvb<-c(paste(vlabelV[vnameV==colvname],clvb_,sep="="),"Total");
  clvb_<-c(clvb_,"Total")
  WD<-WD[!is.na(WD[,colvname]),]
}  

if (is.na(bvar)) {ncc<-1; tt00<-"";
} else {blv<-levels(factor(WD[,bvar])); ncc<-length(blv); 
  blvb_<-vlabelZ[match(paste(bvar,".",blv,sep=""),vnameZ)]; 
  blvb_[is.na(blvb_)]<-blv[is.na(blvb_)];
  if (ncc==2) {tt00<-c(blvb_,"Standardize diff.","P-value","P-value*")
  } else {tt00<-c(blvb_,"P-value","P-value*"); }
  WD<-WD[!is.na(WD[,bvar]),];
}

opt<-parm[3];
if (is.na(opt)) opt<-1
if (opt==0) opt<-1
prnopt<-c("Mean+SD / N(%)","Mean(SD) Median (Min-Max) / N(%)","Mean(SD) Median (Q1-Q3) / N(%)", "Geometric Mean (95% CI) / N(%)",
"(N) Mean+SD / N(%)","(N) Mean(SD) Median (Min-Max) / N(%)","(N) Mean(SD) Median (Q1-Q3) / N(%)", "(N) Geometric Mean (95% CI) / N(%)",
"List N Mean SD Median Q1-Q3 Min-Max")

xv0<-xvname[xlv==0]; xv1<-xvname[xlv>0]; nxv0<-sum(xlv==0); nxv1<-sum(xlv>0);

stprn<-strsplit(prnopt[opt],"/")[[1]]

for (k in 1:nclv) {
  tt<-tt00; ttnp<-c("","")
  if (!is.na(colvname) & k<nclv) {WD1<-WD[WD[,colvname]==clv[k],]; } else {WD1<-WD;}
  if (!is.na(bvar)) {
    if (opt<=8) {
      if (nxv0>0) tt<-rbind(tt,t1_mean(xv0,bvar,dec,opt,WD1))
      if (nxv1>0) tt<-rbind(tt,t1_freq(xv1,bvar,WD1))
    } else {
      if (nxv0>0) {
        t0.tmp<-t1_meanlist(xv0,bvar,dec,WD1); 
        tt<-rbind(tt,t0.tmp[[1]])
        tvnpr<-t0.tmp[[2]];  tvnpr<-cbind(rownames(tvnpr),tvnpr)
        ttnp<-rbind(ttnp,c("","Non-parametric(Kruskal Wallis) test P-value"), tvnpr)
      }
      if (nxv1>0) {
        t1.tmp<-t1_freq(xv1,bvar,WD1); 
        tt<-rbind(tt,t1.tmp[,-ncol(t1.tmp)])
        tvfish<-t1.tmp[,ncol(t1.tmp)]; tvfish<-as.matrix(tvfish[tvfish!=" "],ncol=1)
        tvfish<-cbind(rownames(tvfish),tvfish)
        ttnp<-rbind(ttnp,c("","Fisher exact test P-value"),tvfish)
      }
    }
  } else {
    if (opt<=8) {
      if (nxv0>0) tt<-rbind(tt,stprn[1],t1_mean0(xv0,dec,opt,WD1))
      if (nxv1>0) tt<-rbind(tt,"N (%)",t1_freq0(xv1,WD1))
    } else {
      if (nxv0>0) tt<-rbind(tt,"Statistics",t1_meanlist(xv0,"TOT_",dec,WD1)[[1]])
      if (nxv1>0) tt<-rbind(tt,"N (%)",t1_freq0(xv1,WD1))
    }
  }
  rname<-rownames(tt); tt<-cbind(rname,tt); 
  if (!is.na(bvar)) {tt[1,1]<-vlabel[vname==bvar];} else {tt[1,1]<-"";}
  if (!is.na(colvname)) w<-c(w,"</br>",clvb[k])
  w<-c(w,"</br><table border=3>", mat2htmltable(tt), "</table>")
  if (length(ttnp)>2) w<-c(w,"</br><table border=3>", mat2htmltable(ttnp), "</table>")
}

2.R.Version4RUN<-343;
R.LibLocation <- "C:/Users/Administrator/AppData/Roaming/EmpowerRCH/R343/library"
#***************** Regarding ALL Following R Functions ********************
#***** COPYRIGHT (c) 2010 X&Y Solutions, ALL RIGHT RESERVED ***************
#******************* www.EmpowerStats.com *********************************
#**************************************************************************
Sys.setlocale("LC_TIME", "C")
library(doBy,lib.loc=R.LibLocation)
library(plotrix,lib.loc=R.LibLocation)
library(stringi,lib.loc=R.LibLocation)
library(stringr,lib.loc=R.LibLocation)
library(survival,lib.loc=R.LibLocation)
library(rms,lib.loc=R.LibLocation)
library(nnet,lib.loc=R.LibLocation)
library(car,lib.loc=R.LibLocation)
library(mgcv,lib.loc=R.LibLocation)
pdfwd<-6; pdfht<-6
setwd("E:/analysis/CHINADMI/tghdlreversionFPG/PROJ46_3_tbl1")
load("E:/analysis/CHINADMI/tghdlreversionFPG/data2.Rdata")
if (length(which(ls()=="EmpowerStatsR"))==0) EmpowerStatsR<-get(ls()[1])
names(EmpowerStatsR)<-toupper(names(EmpowerStatsR))


rankvar <- function(var, num) {
  qprobs <- 1/num
  if (num>2) {for (i in (2:(num-1))) {qprobs <- c(qprobs, 1/num * i) }} 
  outvar <- rep(0, times=length(var))
  outvar[is.na(var)] <- NA
  cutpoints <- quantile(var,probs=qprobs, na.rm=TRUE)
  for (k in (1:length(cutpoints))) {outvar[var>=cutpoints[k]] <- k}
  tmp<-c(min(var,na.rm=TRUE),cutpoints,max(var,na.rm=TRUE))
  names(tmp)<-c("Min",names(cutpoints),"Max")
  print(tmp)
  return(outvar)
}


attach(EmpowerStatsR)
sink("E:/analysis/CHINADMI/tghdlreversionFPG/datastep/PROJ46_datastep.lst")
print("Creating new variable: TH.Q4")
TH.Q4<- rankvar(TH,4)
EmpowerStatsR<-cbind(EmpowerStatsR,TH.Q4)
print("Creating new variable: TH.Q4.CONT")
TH.Q4.CONT<-TH.Q4
EmpowerStatsR<-cbind(EmpowerStatsR,TH.Q4.CONT)
print("Creating new variable: BMI.CS")
BMI.CS<- 0+(BMI>=18.5)+(BMI>=24)+(BMI>=28)
BMI.CS[is.na(BMI)]<-NA
EmpowerStatsR<-cbind(EmpowerStatsR,BMI.CS)
print("Creating new variable: AGE.CS")
AGE.CS<- 0+(AGE>=30)+(AGE>=40)+(AGE>=50)+(AGE>=60)+(AGE>=70)
AGE.CS[is.na(AGE)]<-NA
EmpowerStatsR<-cbind(EmpowerStatsR,AGE.CS)
print("Creating new variable: SBP.CS")
SBP.CS<- 0+(SBP>=140)
SBP.CS[is.na(SBP)]<-NA
EmpowerStatsR<-cbind(EmpowerStatsR,SBP.CS)
print("Creating new variable: REGRESSION2")
REGRESSION2<-rep(NA,times=nrow(EmpowerStatsR))
tmp<- (is.na(REGRESSION2) & (DIABETES==1 & REGRESSION==0))
tmp[is.na(tmp)]<-FALSE
REGRESSION2[tmp]<-2
tmp<- (is.na(REGRESSION2) & (DIABETES==0 & REGRESSION==0))
tmp[is.na(tmp)]<-FALSE
REGRESSION2[tmp]<-0
tmp<-(is.na(REGRESSION2))
REGRESSION2[tmp]<-1
EmpowerStatsR<-cbind(EmpowerStatsR,REGRESSION2)
rm(TH.Q4,TH.Q4.CONT,BMI.CS,AGE.CS,SBP.CS,REGRESSION2)
detach(EmpowerStatsR)
sink()
vname<-c("_N_","_STAT_","_TOTAL_","IMPUTATION_","IMPUTATION_.1")
vlabel<-c("样本量(%)","统计量","合计","IMPUTATION_","  1")
vname<-c(vname,"ID","AGE","SEX","SEX.1","SEX.2","HEIGHT")
vlabel<-c(vlabel,"ID","AGE","SEX","  1","  2","HEIGHT")
vname<-c(vname,"WEIGHT","BMI","SBP","DBP","FPG","TC","TG")
vlabel<-c(vlabel,"WEIGHT","BMI","SBP","DBP","FPG","TC","TG")
vname<-c(vname,"HDL","TH","LDL","ALT","AST","BUN","CCR","FFPG")
vlabel<-c(vlabel,"HDL","TH","LDL","ALT","AST","BUN","CCR","FFPG")
vname<-c(vname,"DIABETES","DIABETES.0","DIABETES.1","REGRESSION","REGRESSION.0","REGRESSION.1")
vlabel<-c(vlabel,"DIABETES","  0","  1","REGRESSION","  0","  1")
vname<-c(vname,"YEAR.OF.FOLLOWUP","SMOKING","SMOKING.1","SMOKING.2","SMOKING.3")
vlabel<-c(vlabel,"YEAR.OF.FOLLOWUP","SMOKING","  1","  2","  3")
vname<-c(vname,"DRINKING","DRINKING.1","DRINKING.2","DRINKING.3")
vlabel<-c(vlabel,"DRINKING","  1","  2","  3")
vname<-c(vname,"FAMILY","FAMILY.0","FAMILY.1","TH.Q4","TH.Q4.0","TH.Q4.1","TH.Q4.2","TH.Q4.3")
vlabel<-c(vlabel,"FAMILY","  0","  1","TH 四分组","  Q1","  Q2","  Q3","  Q4")
vname<-c(vname,"TH.Q4.CONT","BMI.CS","BMI.CS.0","BMI.CS.1","BMI.CS.2","BMI.CS.3")
vlabel<-c(vlabel,"TH 四分组","BMI 分组","  <18.5","  >=18.5, <24","  >=24, <28","  >=28")
vname<-c(vname,"AGE.CS","AGE.CS.0","AGE.CS.1","AGE.CS.2","AGE.CS.3","AGE.CS.4","AGE.CS.5")
vlabel<-c(vlabel,"AGE 分组","  <30","  >=30, <40","  >=40, <50","  >=50, <60","  >=60, <70","  >=70")
vname<-c(vname,"SBP.CS","SBP.CS.0","SBP.CS.1","REGRESSION2","REGRESSION2.0","REGRESSION2.1","REGRESSION2.2")
vlabel<-c(vlabel,"SBP 分组","  <140","  >=140","REGRESSION2","  0","  1","  2")
slt.vname<-c()

library(survival,lib.loc=R.LibLocation)
library(gdata,lib.loc=R.LibLocation)
 
ofname<-"PROJ46_3_tbl1"; 
WD<-EmpowerStatsR; wd.subset=""; 
svy.DSN.YN <- FALSE; 
weights<-1;weights.var <- NA; 
WD<-cbind(WD,weights); WD<-WD[!is.na(weights),]; 
title<-"单因素分析"; 
attach(WD) 
subjvname<-NA; 
yv<-cbind(REGRESSION); 
yvname<-c('REGRESSION'); 
yvar<-c('REGRESSION'); 
ydist<-c('breslow'); 
ylink<-c(''); 
ylv<-c(2); 
xv<-cbind(AGE,SEX,BMI,TG,DBP,SBP,FPG,TC,HDL,TH,LDL,ALT,AST,BUN,CCR,SMOKING,DRINKING,FAMILY); 
xvname<-c('AGE','SEX','BMI','TG','DBP','SBP','FPG','TC','HDL','TH','LDL','ALT','AST','BUN','CCR','SMOKING','DRINKING','FAMILY'); 
xvar<-c('AGE','SEX','BMI','TG','DBP','SBP','FPG','TC','HDL','TH','LDL','ALT','AST','BUN','CCR','SMOKING','DRINKING','FAMILY'); 
xlv<-c(0,2,0,0,0,0,0,0,0,0,0,0,0,0,0,3,3,2); 
sxf<-c(NA,0,0,0,0,0,0,0,0,0,0,0,0,0,0,0,0,0,0)[-1]; 
svname<-NA; sv<-NA; slv<-NA; 
av<-NA; avname<-NA; avlbl<-NA; nadj<-0; alv<-NA; 
timev<-YEAR.OF.FOLLOWUP;timevname<-"YEAR.OF.FOLLOWUP"; 
bv<-NA; bvar<-NA; 
colv<-NA; colvname<-NA; 
tv<-cbind(YEAR.OF.FOLLOWUP); 
tvname<-c('YEAR.OF.FOLLOWUP'); 
v.start<-NA; vname.start<-NA; 
v.stop<-NA; vname.stop<-NA; 
par1<-NA;dec<-3;parm<-c(NA, NA, 1,NA, 1); 
if (!exists("pdfwd")) pdfwd<-6; 
if (!exists("pdfht")) pdfht<-6; 
##R package## survival gdata ##R package##;
pvformat<-function(p,dec) {
  pp <- sprintf(paste("%.",dec,"f",sep=""),as.numeric(p))
  if (is.matrix(p)) {pp<-matrix(pp, nrow=nrow(p)); colnames(pp)<-colnames(p);rownames(pp)<-rownames(p);}
  lw <- paste("<",substr("0.00000000000",1,dec+1),"1",sep="");
  pp[as.numeric(p)<(1/10^dec)]<-lw
  return(pp)
}
numfmt<-function(p,dec) {
  if (is.list(p)) p<-as.matrix(p)
  pp <- sprintf(paste("%.",dec,"f",sep=""),as.numeric(p))
  if (is.matrix(p)) {pp<-matrix(pp, nrow=nrow(p));colnames(pp)<-colnames(p);rownames(pp)<-rownames(p);}
  pp[as.numeric(p)>10000000]<- "inf."
  pp[is.na(p) | gsub(" ","",p)==""]<- ""
  pp[p=="-Inf"]<-"-Inf"
  pp[p=="Inf"]<-"Inf"
  return(pp)
}

getLandmarkDF <- function(yvname, WD, timevname, tp) {
  ny<-length(yvname); tp<-c(0, tp, max(WD[,timevname],na.rm=TRUE)); ntp<-length(tp)-1;
  tmpWD<-WD[!is.na(WD[,timevname]),]
  for (i in (1:ntp)) {
    wd.i<-tmpWD[tmpWD[,timevname]>tp[i],]
    for (j in (1:ny)) {wd.i[wd.i[,yvname[j]]==1 & wd.i[,timevname]>tp[i+1],yvname[j]]<-0;}
    wd.i[wd.i[,timevname]>tp[i+1],timevname]<-tp[i+1]
    wd.i<-cbind(wd.i, TIME.PHASE.4LMCOX=i)
    if (i==1) {wd.p<-wd.i;} else {wd.p<-rbind(wd.p,wd.i);}
  }
  return(wd.p)
}
varstats<-function(var,vlvl,dec) {
  if (length(vlvl)==1 & vlvl[1]==0) {
    return(paste(numfmt(mean(var,na.rm=TRUE),dec),numfmt(sd(var,na.rm=TRUE),dec),sep=" &#177 "))
  } else {
    a<-table(var)
    b<-matrix(paste(a, " (", numfmt(a/sum(a)*100,dec), "%)",sep=""),ncol=1)
    return(c(" ",b[match(vlvl,names(a))]))
  }
}
mat2htmltable<-function(mat) {
  t1<- apply(mat,1,function(z) paste(z,collapse="</td><td>"))
  t2<- paste("<tr><td>",t1,"</td></tr>")
  return(paste(t2,collapse=" "))
}
mdl2oo<-function(i, j, wdtmp0, addcolv, addbv) {
  wdtmp<-removeNA(i,j,wdtmp0)
  xxname<-xxname_[[j]]
  fmlx<-fml0[j];
  if (addbv) fmlx<-paste(fmlx,"+factor(",bvar,")",sep="")
  if (addcolv) fmlx<-paste(fmlx,"+factor(",colvname,")",sep="")
  if (clogit==1) {
    fml<-paste(yvname[i],"~",fmlx,"+strata(",subjvname,")",sep="")
    mdl<-try(clogit(formula(fml),weights=wdtmp$weights,data=wdtmp,na.action=na.omit,method="exact"))
  } else {
    fml<-paste(fmlt,yvname[i],")~",fmlx);
    mdl<-try(coxph(formula(fml),weights=wdtmp$weights,data=wdtmp,na.action=na.omit,method=ydist[i]))
  }
  if (substr(mdl[1],1,5)!="Error") {
    gs<-summary(mdl); print(mdl$formula); print(gs)
    tmpn<-gs$n; gsparm <- gs$coefficients
    gsp<-gsparm[match(xxname,rownames(gsparm)),]
    if (length(xxname)==1) {beta<-gsp[1]; se<-gsp[3]; pv<-gsp[5]; 
    } else {beta<-gsp[,1]; se<-gsp[,3]; pv<-gsp[,5]; }
    ci1<- beta-1.96*se; ci2<- beta+1.96*se
    pvx<-substr(rep("****",length(pv)),1,(pv<=0.05)+(pv<=0.01)+(pv<=0.001)) 
    if (colprn==3) {pvv<-pvx;} else {pvv<-pvformat(pv,dec+2);}
    o1<-paste(numfmt(exp(beta),dec)," (",numfmt(exp(ci1),dec),", ",numfmt(exp(ci2),dec),")",sep="")
    o1<-paste(o1,pvv)
    o1[is.na(beta)]<-NA
  } else {o1<-rep(NA,length(xxname));tmpn<-nrow(wdtmp);}
  if (length(xxname)>1) {o1[1]<-""; o1[2]<-"1.0";}
  return(list(o1,tmpn))
}
recodevar <- function (var,oldcode,newcode) {
  tmp.v <- var
  nc.tmp <- length(oldcode)
  for (i in (1:nc.tmp)) {tmp.v[(var==oldcode[i])]=newcode[i]}
  if (is.factor(tmp.v)) {tmp.v1<-as.numeric(as.character(tmp.v))} else {tmp.v1<-as.numeric(tmp.v)}
  rm(tmp.v);  return(tmp.v1)
} 
rankvar <- function(var, num) {
  qprobs <- 1/num
  if (num>2) {for (i in (2:(num-1))) {qprobs <- c(qprobs, 1/num * i) } } 
  outvar <- rep(0, times=length(var))
  outvar[is.na(var)] <- NA
  cutpoints <- quantile(var,probs=qprobs, na.rm=TRUE)
  for (k in (1:length(cutpoints))) { outvar[var>=cutpoints[k]] <- k; }
  return(outvar)
}
removeNA<-function(i,j,wdf) {
 vvv<-c(yvname[i],xvname[j],avname,subjvname,colvname,bvar,vname.start,vname.stop,timevname); 
 vvv<-vvv[!is.na(vvv)]
 tmp<-is.na(wdf[,vvv]); 
 return(wdf[apply(tmp,1,sum)==0,])
}
if (!is.na(bvar)) {
 if (bvar=="TIME.PHASE.4LMCOX") {
  WD<-getLandmarkDF(yvname, WD, timevname, tp);
  tmptimeb <- vlabel[vname==timevname];
  vname<-c(vname,"TIME.PHASE.4LMCOX", "TIME.PHASE.4LMCOX.1");
  vlabel<-c(vlabel, paste(tmptimeb, "segment"), paste("  <=", tp[1]));
  if (length(tp)>1) {
    vname<-c(vname, "TIME.PHASE.4LMCOX.2", "TIME.PHASE.4LMCOX.3");
    vlabel<-c(vlabel,  paste("  >", tp[1], " & <=", tp[2],sep=""),paste("  >", tp[2]));
  } else {
    vname<-c(vname, "TIME.PHASE.4LMCOX.2");
    vlabel<-c(vlabel,  paste("  >", tp[1]));
  }
  bv <- WD[,"TIME.PHASE.4LMCOX"];
}}
if (!is.na(colvname)) {
 if (colvname=="TIME.PHASE.4LMCOX") {
  WD<-getLandmarkDF(yvname, WD, timevname, tp);
  tmptimeb <- vlabel[vname==timevname];
  vname<-c(vname,"TIME.PHASE.4LMCOX", "TIME.PHASE.4LMCOX.1");
  vlabel<-c(vlabel, paste(tmptimeb, "segment"), paste("  <=", tp[1]));
  if (length(tp)>1) {
    vname<-c(vname, "TIME.PHASE.4LMCOX.2", "TIME.PHASE.4LMCOX.3");
    vlabel<-c(vlabel,  paste("  >", tp[1], " & <=", tp[2],sep=""),paste("  >", tp[2]));
  } else {
    vname<-c(vname, "TIME.PHASE.4LMCOX.2");
    vlabel<-c(vlabel,  paste("  >", tp[1]));
  }
  colv <- WD[,"TIME.PHASE.4LMCOX"];
}}
if (is.na(xlv[1])) xlv<-apply(xv,2,function(z) length(unique(z))*(length(unique(z))<8));
if (is.na(alv[1]) & !is.na(avname[1])) alv<-apply(av,2,function(z) length(unique(z))*(length(unique(z))<8));

vlabelN<-(substr(vlabel,1,1)==" ");
vlabelZ<-vlabel[vlabelN];vlabelV<-vlabel[!vlabelN]
vnameV<-vname[!vlabelN];vnameZ<-vname[vlabelN];
w<-c("<html><head>","<meta http-equiv=\"Content-Type\" content=\"text/html\" charset=\"gb2312\" /></head><body>")
if (!is.na(avname[1])) {
 if (sum((saf=="s" | saf=="S") & alv>0)>0) w<-c(w,"</br>Restricted cubic smoothing(RCS) only applies for continuous variables")
}
if (parm[3]>3) {parm[3]<-1; w<-c(w,"</br>Output format was reset to option 1");}

allvname<-c(yvname,xvname,colvname,bvar,avname,subjvname,vname.start,vname.stop,timevname,"weights"); 
allvname<-allvname[!is.na(allvname)]
WD<-WD[,allvname];
if (!is.na(subjvname)) WD<-WD[order(WD[,subjvname]),]
rm(xv,yv,bv,av,colv,v.start,v.stop,timev)

if (!is.na(sxf[1])) {
  if (sum(sxf>1 & xlv>0)>0) w<-c(w,"Categorizing only applies to continuous variables");
  if (sum(sxf>1 & xlv==0)>0) {
     t.xname<-NA;t.xlv<-NA; nx<-length(xvname)
     for (i in 1:nx) {
       if (sxf[i]>1 & xlv[i]==0) {
          tmp.Xi<- rankvar(WD[,xvname[i]],sxf[i])
          tmp.newcode <- tapply(WD[,xvname[i]],tmp.Xi,function(z) median(z,na.rm=TRUE))
          tmp.low <- tapply(WD[,xvname[i]],tmp.Xi,function(z) min(z,na.rm=TRUE))
          tmp.upp <- tapply(WD[,xvname[i]],tmp.Xi,function(z) max(z,na.rm=TRUE))
          tmp.Xi2<- recodevar(tmp.Xi,(1:sxf[i])-1,tmp.newcode)
          tmp.Xi<-cbind(tmp.Xi,tmp.Xi2)
          tmp.NM<-paste(xvname[i],c("grp","grp.cont"),sep=".")
          colnames(tmp.Xi)<-tmp.NM
          WD<-cbind(WD,tmp.Xi)
          t.xname<-c(t.xname,tmp.NM)
          t.xlv<-c(t.xlv,sxf[i],0)
          vnameV<-c(vnameV,tmp.NM)
          vlabelV<-c(vlabelV,paste(vlabelV[vnameV==xvname[i]],c("group","group trend")))
          vnameZ<-c(vnameZ,paste(tmp.NM[1],(1:sxf[i])-1,sep="."))
          vlabelZ<-c(vlabelZ,paste(tmp.low,"-",tmp.upp))
       } else {
          t.xname<-c(t.xname,xvname[i]); t.xlv<-c(t.xlv,xlv[i])
       }
     }
     xvname<-t.xname[-1]; xlv<-t.xlv[-1];
  }
}

fml0<-""; na=0; avb=""; cmp0=TRUE; smoothav<-0
if (!is.na(avname[1])) {
  na<-length(avname)
  avb<-vlabelV[match(avname,vnameV)];
  avname_ <- avname 
  smoothavi<-((saf=="s" | saf=="S") & alv==0)
  smoothav<-sum(smoothavi)
  smoothavname<-avname[smoothavi]
  avname_[smoothavi]<-paste("rcs(",avname[smoothavi],")",sep="")
  avb1<-avb
  avb1[smoothavi]<-paste(avb[smoothavi],"(Smooth)",sep="")
  avname_[alv>0]<-paste("factor(",avname[alv>0],")",sep="")
  fml0<-paste("+",paste(avname_,collapse="+"))
}

ny=length(yvname); nx=length(xvname); 
xb<-vlabelV[match(xvname,vnameV)]; xb[is.na(xb)]<-xvname[is.na(xb)]
yb<-vlabelV[match(yvname,vnameV)]; yb[is.na(yb)]<-yvname[is.na(yb)]
xvname_ <- xvname
xvname_[xlv>0]<-paste("factor(",xvname[xlv>0],")",sep="")
xxname_<-list(NA); xxlbl_<-list(NA); xxlvl_<-list(NA)
for (j in (1:nx)) {
  if (xlv[j]==0) {
    xxname_[[j+1]]<-xvname[j];xxlbl_[[j+1]]<-xb[j];xxlvl_[[j+1]]<-0
  } else {
    xxlvl_[[j+1]]<-levels(factor(WD[,xvname[j]]))
    tmp<-paste(xvname[j],".",xxlvl_[[j+1]],sep="")
    xxlbl_[[j+1]]<-c(xb[j],vlabelZ[match(tmp,vnameZ)])
    xxlbl_[[j+1]]<-paste(c("",rep("&nbsp&nbsp",length(xxlbl_[[j+1]])-1)),xxlbl_[[j+1]])
    xxname_[[j+1]]<-c(xvname[j],paste("factor(",xvname[j],")",xxlvl_[[j+1]],sep=""))
  }
}
xxname_<-xxname_[-1]; xxlbl_<-xxlbl_[-1]; xxlvl_<-xxlvl_[-1];
fml0<-paste(xvname_,fml0)
  
if (is.na(colvname)) {
  nclv<-1; clvb<-"Total"; clvb_<-"Total"
} else {
  clv<-levels(factor(WD[,colvname])); nclv<-length(clv)+1
  clvb_<-vlabelZ[match(paste(colvname,".",clv,sep=""),vnameZ)]; clvb_[is.na(clvb_)]<-clv[is.na(clvb_)];
  clvb<-c(paste(vlabelV[vnameV==colvname],clvb_,sep="="),"Total");
  clvb_<-c(clvb_,"Total")
  WD<-WD[!is.na(WD[,colvname]),]
} 

if (is.na(bvar)) {
  blvb<-"Total"; blvb_<-"Total"
} else {
  blv<-levels(factor(WD[,bvar])); nblv<-length(blv)+1
  blvb_<-vlabelZ[match(paste(bvar,".",blv,sep=""),vnameZ)]; blvb_[is.na(blvb_)]<-blv[is.na(blvb_)];
  blvb<-c(paste(vlabelV[vnameV==bvar],blvb_,sep="="),"Total");
  blvb_<-c(blvb_,"Total")
  WD<-WD[!is.na(WD[,bvar]),]
}

if (!is.na(vname.start) & !is.na(vname.stop)) {
  fmlt<-paste("Surv(,",vname.start,",",vname.stop,",",sep="");
  WD<-WD[!is.na(WD[,vname.start]) & !is.na(WD[,vname.stop]),]
} else {
  if (!is.na(timevname)) {
    fmlt<-paste("Surv(",timevname,",",sep="");
    WD<-WD[!is.na(WD[,timevname]),]
  }
}

prn<-0; 
if (!is.na(bvar)) prn<-1
if (ny>4 & ny>max(xlv) & nx==sum(xlv>1) & nx<3 & is.na(bvar)) prn<-2
if (ny>4 & ny>nx & nx==sum(xlv==0) & nx<5 & is.na(bvar)) prn<-3
colprn<-parm[3]; if (colprn>3) colprn<-1;
clogit<-0; 
if (!is.na(subjvname) & is.na(timevname) & is.na(vname.start)) clogit<-1

sink(paste(ofname,".lst",sep=""))
w<-c(w,paste("<h2>", title, "</h2>"))
if (prn==0) {
  tt<-c(" ","Statistics",yb); nn<-c("","Exposure",yb); 
  for (k in (1:nclv)) {
    wdtmp0<-WD;
    if (!is.na(colvname)) {
      tt<-rbind(tt,c(clvb[k],rep(" ",ny+1)))
      if (k<nclv) wdtmp0<-WD[WD[,colvname]==clv[k],];
      print(paste("Stratified by",colvname, ":", clvb[k]))
    } 
    for (j in (1:nx)) {
        colj<-cbind(xxlbl_[[j]],varstats(wdtmp0[,xvname[j]],xxlvl_[[j]],dec))
        nnj <- c(clvb_[k],xb[j])
        for (i in (1:ny)) {
          addcolv<-FALSE; addbv<-FALSE
          if (k==nclv & !is.na(colvname)) addcolv<-TRUE
          tmpooi<-mdl2oo(i,j,wdtmp0,addcolv,addbv)
          colj<-cbind(colj,tmpooi[[1]])
          nnj<-c(nnj,tmpooi[[2]])
        }
        tt<-rbind(tt,colj); nn<-rbind(nn,nnj)
    }
  }
  if (is.na(colvname)) {nn<-nn[,-1];} else {nn[1,1]<-vlabelV[vnameV==colvname];}
  w<-c(w,"<table border=3>", mat2htmltable(tt), "</table>")
} 

if (prn==1) {
  prn1<-FALSE; if (nx==1 & xlv[1]==0 & ny>1) prn1<-TRUE;
  tt<-c(" ",blvb); nn<-c("","Outcome","Exposure",blvb);
  for (k in (1:nclv)) {
    wdtmp0<-WD;
    if (!is.na(colvname)) {
      tt<-rbind(tt,c(clvb[k],rep(" ",nblv)))
      if (k<nclv) wdtmp0<-WD[WD[,colvname]==clv[k],];
      print(paste("Stratified by",colvname, ":", clvb[k]))
    } 
    for (i in (1:ny)) {
      if (!prn1 & ny>1) tt<-rbind(tt,c(yb[i],rep(" ",nblv)))
      for (j in (1:nx)) {
          if (!prn1) {colj<-xxlbl_[[j]];} else {colj<-yb[i];}
          nnj <- c(clvb_[k],yb[i],xb[j])
          for (z in (1:nblv)) {
            print(paste("Stratified by",bvar, ":", blvb[z]))
            if (z<nblv) {wdtmp1<-wdtmp0[wdtmp0[,bvar]==blv[z],];} else {wdtmp1<-wdtmp0;}
            addcolv<-FALSE; addbv<-FALSE
            if (k==nclv & !is.na(colvname)) addcolv<-TRUE
            if (z==nblv) addbv<-TRUE
            tmpooi<-mdl2oo(i,j,wdtmp1,addcolv,addbv)
            colj<-cbind(colj,tmpooi[[1]])
            nnj<-c(nnj,tmpooi[[2]])
          }
          tt<-rbind(tt,colj); nn<-rbind(nn,nnj)
      }
    }
  }
  if (is.na(colvname)) {nn<-nn[,-1];} else {nn[1,1]<-vlabelV[vnameV==colvname];}
  w<-c(w,"<table border=3>", mat2htmltable(tt), "</table>")
} 

if (prn==2) {
  nn<-c(" "," ",yb);
  for (j in 1:nx) {
    tt<-c(xb[j],xxlbl_[[j]][-1]); ncum<-length(xxlbl_[[j]])-1; nnj<-xb[j]
    for (k in (1:nclv)) {
      wdtmp0<-WD; nnjk<-" "
      if (!is.na(colvname)) {
        tt<-rbind(tt,c(clvb[k],rep(" ",ncum))); nnjk<-clvb_[k]
        if (k<nclv) wdtmp0<-WD[WD[,colvname]==clv[k],];
        print(paste("Stratified by",colvname, ":", clvb[k]))
      } 
      tt<-rbind(tt,c("N(%)",varstats(wdtmp0[,xvname[j]],xxlvl_[[j]],dec)[-1]))
      for (i in (1:ny)) {
         addcolv<-FALSE; addbv<-FALSE
         if (k==nclv & !is.na(colvname)) addcolv<-TRUE
         tmpooi<-mdl2oo(i,j,wdtmp0,addcolv,addbv)
         tt<-rbind(tt,c(yb[i],tmpooi[[1]][-1]))
         nnjk<-c(nnjk,tmpooi[[2]])
      }
      nn<-cbind(nn,c(nnj,nnjk))
    }
    w<-c(w,"</br><table border=3>", mat2htmltable(tt), "</table>")
  }
  if (is.na(colvname)) {nn<-nn[-2,];} else {nn[2,1]<-vlabelV[vnameV==colvname];}
}

if (prn==3) {
  tt<-c(" ",xb[j]);  nn<-c(" ","Outcome",xb)
  for (k in (1:nclv)) {
    wdtmp0<-WD; 
    if (!is.na(colvname)) {
      tt<-rbind(tt,c(clvb[k],rep(" ",nx))); 
      if (k<nclv) wdtmp0<-WD[WD[,colvname]==clv[k],];
      print(paste("Stratified by",colvname, ":", clvb[k]))
    } 
    for (i in 1:ny) {
      coli<-yb[i]; nni<-c(clvb_[k],yb[i])
      for (j in 1:nx) {
         addcolv<-FALSE; addbv<-FALSE
         if (k==nclv & !is.na(colvname)) addcolv<-TRUE
         tmpooi<-mdl2oo(i,j,wdtmp0,addcolv,addbv)
         coli<-c(coli,tmpooi[[1]])
         nni<-c(nni,tmpooi[[2]])
      }
      tt<-rbind(tt,coli); nn<-rbind(nn,nni)
    }
  }
  if (is.na(colvname)) {nn<-nn[,-1];} else {nn[1,1]<-vlabelV[vnameV==colvname];}
  w<-c(w,"</br><table border=3>", mat2htmltable(tt), "</table>")
}
sink()

3.R.Version4RUN<-343;
R.LibLocation <- "C:/Users/Administrator/AppData/Roaming/EmpowerRCH/R343/library"
#***************** Regarding ALL Following R Functions ********************
#***** COPYRIGHT (c) 2010 X&Y Solutions, ALL RIGHT RESERVED ***************
#******************* www.EmpowerStats.com *********************************
#**************************************************************************
Sys.setlocale("LC_TIME", "C")
library(doBy,lib.loc=R.LibLocation)
library(plotrix,lib.loc=R.LibLocation)
library(stringi,lib.loc=R.LibLocation)
library(stringr,lib.loc=R.LibLocation)
library(survival,lib.loc=R.LibLocation)
library(rms,lib.loc=R.LibLocation)
library(nnet,lib.loc=R.LibLocation)
library(car,lib.loc=R.LibLocation)
library(mgcv,lib.loc=R.LibLocation)
pdfwd<-6; pdfht<-6
setwd("H:/analysis/CHINADMI/tghdlreversionFPG/PROJ46_4_tbl")
load("H:/analysis/CHINADMI/tghdlreversionFPG/data2.Rdata")
if (length(which(ls()=="EmpowerStatsR"))==0) EmpowerStatsR<-get(ls()[1])
names(EmpowerStatsR)<-toupper(names(EmpowerStatsR))


rankvar <- function(var, num) {
  qprobs <- 1/num
  if (num>2) {for (i in (2:(num-1))) {qprobs <- c(qprobs, 1/num * i) }} 
  outvar <- rep(0, times=length(var))
  outvar[is.na(var)] <- NA
  cutpoints <- quantile(var,probs=qprobs, na.rm=TRUE)
  for (k in (1:length(cutpoints))) {outvar[var>=cutpoints[k]] <- k}
  tmp<-c(min(var,na.rm=TRUE),cutpoints,max(var,na.rm=TRUE))
  names(tmp)<-c("Min",names(cutpoints),"Max")
  print(tmp)
  return(outvar)
}


attach(EmpowerStatsR)
sink("H:/analysis/CHINADMI/tghdlreversionFPG/datastep/PROJ46_datastep.lst")
print("Creating new variable: TH.Q4")
TH.Q4<- rankvar(TH,4)
EmpowerStatsR<-cbind(EmpowerStatsR,TH.Q4)
print("Creating new variable: TH.Q4.CONT")
TH.Q4.CONT<-TH.Q4
EmpowerStatsR<-cbind(EmpowerStatsR,TH.Q4.CONT)
rm(TH.Q4,TH.Q4.CONT)
detach(EmpowerStatsR)
sink()
vname<-c("_N_","_STAT_","_TOTAL_","IMPUTATION_","IMPUTATION_.1")
vlabel<-c("样本量(%)","统计量","合计","IMPUTATION_","  1")
vname<-c(vname,"ID","AGE","SEX","SEX.1","SEX.2","HEIGHT")
vlabel<-c(vlabel,"ID","AGE","SEX","  1","  2","HEIGHT")
vname<-c(vname,"WEIGHT","BMI","SBP","DBP","FPG","TC","TG")
vlabel<-c(vlabel,"WEIGHT","BMI","SBP","DBP","FPG","TC","TG")
vname<-c(vname,"HDL","TH","LDL","ALT","AST","BUN","CCR","FFPG")
vlabel<-c(vlabel,"HDL","TH","LDL","ALT","AST","BUN","CCR","FFPG")
vname<-c(vname,"DIABETES","DIABETES.0","DIABETES.1","REGRESSION","REGRESSION.0","REGRESSION.1")
vlabel<-c(vlabel,"DIABETES","  0","  1","REGRESSION","  0","  1")
vname<-c(vname,"YEAR.OF.FOLLOWUP","SMOKING","SMOKING.1","SMOKING.2","SMOKING.3")
vlabel<-c(vlabel,"YEAR.OF.FOLLOWUP","SMOKING","  1","  2","  3")
vname<-c(vname,"DRINKING","DRINKING.1","DRINKING.2","DRINKING.3")
vlabel<-c(vlabel,"DRINKING","  1","  2","  3")
vname<-c(vname,"FAMILY","FAMILY.0","FAMILY.1","TH.Q4","TH.Q4.0","TH.Q4.1","TH.Q4.2","TH.Q4.3")
vlabel<-c(vlabel,"FAMILY","  0","  1","TH 四分组","  Q1","  Q2","  Q3","  Q4")
vname<-c(vname,"TH.Q4.CONT")
vlabel<-c(vlabel,"TH 四分组")
slt.vname<-c()

library(survival,lib.loc=R.LibLocation)
library(gdata,lib.loc=R.LibLocation)
 
ofname<-"PROJ46_4_tbl"; 
WD<-EmpowerStatsR; wd.subset=""; 
svy.DSN.YN <- FALSE; 
weights<-1;weights.var <- NA; 
WD<-cbind(WD,weights); WD<-WD[!is.na(weights),]; 
title<-"多个回归方程"; 
attach(WD) 
subjvname<-NA; 
yv<-cbind(REGRESSION); 
yvname<-c('REGRESSION'); 
yvar<-c('REGRESSION'); 
ydist<-c('breslow'); 
ylink<-c(''); 
ylv<-c(2); 
xv<-cbind(TH,TH.Q4,TH.Q4.CONT); 
xvname<-c('TH','TH.Q4','TH.Q4.CONT'); 
xvar<-c('TH','TH_Q4','TH_Q4_CONT'); 
xlv<-c(0,4,0); 
sxf<-c(NA,0,0,0)[-1]; 
sv<-cbind(AGE,SEX,BMI,SBP,DBP,FPG,LDL,ALT,AST,BUN,CCR,SMOKING,DRINKING,FAMILY); 
svname<-c('AGE','SEX','BMI','SBP','DBP','FPG','LDL','ALT','AST','BUN','CCR','SMOKING','DRINKING','FAMILY'); 
svar<-c('AGE','SEX','BMI','SBP','DBP','FPG','LDL','ALT','AST','BUN','CCR','SMOKING','DRINKING','FAMILY'); 
sdf<-c(NA,0,0,0,0,0,0,0,0,0,0,0,0,0,0)[-1]; 
slv<-c(0,2,0,0,0,0,0,0,0,0,0,3,3,2); 
av<-cbind(AGE,SEX,BMI); 
avname<-c('AGE','SEX','BMI'); 
if (!is.na(avname[1])) avlbl<-vlabel[match(avname, vname)]; 
nadj<-length(avname);alv<-c(0,2,0); 
saf<-c(NA,0,0,0)[-1]; 
timev<-YEAR.OF.FOLLOWUP;timevname<-"YEAR.OF.FOLLOWUP"; 
bv<-NA; bvar<-NA; 
colv<-NA; colvname<-NA; 
tv<-cbind(YEAR.OF.FOLLOWUP); 
tvname<-c('YEAR.OF.FOLLOWUP'); 
v.start<-NA; vname.start<-NA; 
v.stop<-NA; vname.stop<-NA; 
par1<-1;dec<-3;parm<-c(1,NA, 1,1, 1); 
if (!exists("pdfwd")) pdfwd<-6; 
if (!exists("pdfht")) pdfht<-6; 
##R package## survival gdata ##R package##;
pvformat<-function(p,dec) {
  pp <- sprintf(paste("%.",dec,"f",sep=""),as.numeric(p))
  if (is.matrix(p)) {pp<-matrix(pp, nrow=nrow(p)); colnames(pp)<-colnames(p);rownames(pp)<-rownames(p);}
  lw <- paste("<",substr("0.00000000000",1,dec+1),"1",sep="");
  pp[as.numeric(p)<(1/10^dec)]<-lw
  return(pp)
}
numfmt<-function(p,dec) {
  if (is.list(p)) p<-as.matrix(p)
  pp <- sprintf(paste("%.",dec,"f",sep=""),as.numeric(p))
  if (is.matrix(p)) {pp<-matrix(pp, nrow=nrow(p));colnames(pp)<-colnames(p);rownames(pp)<-rownames(p);}
  pp[as.numeric(p)>10000000]<- "inf."
  pp[is.na(p) | gsub(" ","",p)==""]<- ""
  pp[p=="-Inf"]<-"-Inf"
  pp[p=="Inf"]<-"Inf"
  return(pp)
}

getLandmarkDF <- function(yvname, WD, timevname, tp) {
  ny<-length(yvname); tp<-c(0, tp, max(WD[,timevname],na.rm=TRUE)); ntp<-length(tp)-1;
  tmpWD<-WD[!is.na(WD[,timevname]),]
  for (i in (1:ntp)) {
    wd.i<-tmpWD[tmpWD[,timevname]>tp[i],]
    for (j in (1:ny)) {wd.i[wd.i[,yvname[j]]==1 & wd.i[,timevname]>tp[i+1],yvname[j]]<-0;}
    wd.i[wd.i[,timevname]>tp[i+1],timevname]<-tp[i+1]
    wd.i<-cbind(wd.i, TIME.PHASE.4LMCOX=i)
    if (i==1) {wd.p<-wd.i;} else {wd.p<-rbind(wd.p,wd.i);}
  }
  return(wd.p)
}
varstats<-function(var,vlvl,dec) {
  if (length(vlvl)==1 & vlvl[1]==0) {
    return(paste(numfmt(mean(var,na.rm=TRUE),dec),numfmt(sd(var,na.rm=TRUE),dec),sep="+"))
  } else {
    a<-table(var)
    b<-matrix(paste(a, " (", numfmt(a/sum(a)*100,dec), "%)",sep=""),ncol=1)
    return(c(" ",b[match(vlvl,names(a))]))
  }
}
mat2htmltable<-function(mat) {
  t1<- apply(mat,1,function(z) paste(z,collapse="</td><td>"))
  t2<- paste("<tr><td>",t1,"</td></tr>")
  return(paste(t2,collapse=" "))
}
mdl2oo<-function(i, j, m, k, b, wdtmp0) {
  fmlx<-paste(xvname_[j],fmlm[m]);
  if (b==nblv & !is.na(bvar)) fmlx<-paste(fmlx,"+factor(",bvar,")",sep="")
  if (k==nclv & !is.na(colvname)) fmlx<-paste(fmlx,"+factor(",colvname,")",sep="")
  wdtmp<-removeNA(i,j,m,wdtmp0)
  xxname<-xxname_[[j]]
  if (clogit==1) {
    fml<-paste(yvname[i],"~",fmlx,"+strata(",subjvname,")",sep="")
    mdl<-try(clogit(formula(fml),weights=wdtmp$weights,data=wdtmp,na.action=na.omit,method="exact"))
  } else {
    fml<-paste(fmlt,yvname[i],")~",fmlx);
    mdl<-try(coxph(formula(fml),weights=wdtmp$weights,data=wdtmp,na.action=na.omit,method=ydist[i]))
  }
  if (substr(mdl[1],1,5)!="Error") {
    gs<-summary(mdl); print(mdl$formula); print(gs)
    tmpn<-gs$n; gsparm <- gs$coefficients
    gsp<-gsparm[match(xxname,rownames(gsparm)),]
    if (length(xxname)==1) {beta<-gsp[1]; se<-gsp[3]; pv<-gsp[5]; 
    } else {beta<-gsp[,1]; se<-gsp[,3]; pv<-gsp[,5]; }
    ci1<- beta-1.96*se; ci2<- beta+1.96*se
    pvx<-substr(rep("****",length(pv)),1,(pv<=0.05)+(pv<=0.01)+(pv<=0.001)) 
    if (colprn==3) {pvv<-pvx;} else {pvv<-pvformat(pv,dec+2);}
    o1<-paste(numfmt(exp(beta),dec)," (",numfmt(exp(ci1),dec),", ",numfmt(exp(ci2),dec),")",sep="")
    o1<-paste(o1,pvv); o1[is.na(beta)]<-NA;
  } else {o1<-rep(NA,length(xxname)); tmpn<-nrow(wdtmp);}
  if (length(xxname)>1) {
    o1[is.na(o1) & substr(xxname,1,7)=="factor("]<-"1.0"
    o1[is.na(o1)]<-"";
  }
  return(list(o1,tmpn))
}
recodevar <- function (var,oldcode,newcode) {
  tmp.v <- var
  nc.tmp <- length(oldcode)
  for (i in (1:nc.tmp)) {tmp.v[(var==oldcode[i])]=newcode[i]}
  if (is.factor(tmp.v)) {tmp.v1<-as.numeric(as.character(tmp.v))} else {tmp.v1<-as.numeric(tmp.v)}
  rm(tmp.v);  return(tmp.v1)
} 
rankvar <- function(var, num) {
  qprobs <- 1/num
  if (num>2) {for (i in (2:(num-1))) {qprobs <- c(qprobs, 1/num * i) } } 
  outvar <- rep(0, times=length(var))
  outvar[is.na(var)] <- NA
  cutpoints <- quantile(var,probs=qprobs, na.rm=TRUE)
  for (k in (1:length(cutpoints))) { outvar[var>=cutpoints[k]] <- k; }
  return(outvar)
}
removeNA<-function(i,j,m,wdf) {
 vvv<-c(yvname[i],adjvv[[m]],subjvname,colvname,bvar,vname.start,vname.stop,timevname); 
 if (j<=nx) {vvv<-c(vvv,xvname[j]);} else {vvv<-c(vvv,xvname);}
 vvv<-vvv[!is.na(vvv)]; vvv<-vvv[vvv>" "]
 tmp<-is.na(wdf[,vvv]); 
 return(wdf[apply(tmp,1,sum)==0,])
}

if (!is.na(bvar)) {
 if (bvar=="TIME.PHASE.4LMCOX") {
  WD<-getLandmarkDF(yvname, WD, timevname, tp);
  tmptimeb <- vlabel[vname==timevname];
  vname<-c(vname,"TIME.PHASE.4LMCOX", "TIME.PHASE.4LMCOX.1");
  vlabel<-c(vlabel, paste(tmptimeb, "segment"), paste("  <=", tp[1]));
  if (length(tp)>1) {
    vname<-c(vname, "TIME.PHASE.4LMCOX.2", "TIME.PHASE.4LMCOX.3");
    vlabel<-c(vlabel,  paste("  >", tp[1], " & <=", tp[2],sep=""),paste("  >", tp[2]));
  } else {
    vname<-c(vname, "TIME.PHASE.4LMCOX.2");
    vlabel<-c(vlabel,  paste("  >", tp[1]));
  }
  bv <- WD[,"TIME.PHASE.4LMCOX"];
}}
if (!is.na(colvname)) {
 if (colvname=="TIME.PHASE.4LMCOX") {
  WD<-getLandmarkDF(yvname, WD, timevname, tp);
  tmptimeb <- vlabel[vname==timevname];
  vname<-c(vname,"TIME.PHASE.4LMCOX", "TIME.PHASE.4LMCOX.1");
  vlabel<-c(vlabel, paste(tmptimeb, "segment"), paste("  <=", tp[1]));
  if (length(tp)>1) {
    vname<-c(vname, "TIME.PHASE.4LMCOX.2", "TIME.PHASE.4LMCOX.3");
    vlabel<-c(vlabel,  paste("  >", tp[1], " & <=", tp[2],sep=""),paste("  >", tp[2]));
  } else {
    vname<-c(vname, "TIME.PHASE.4LMCOX.2");
    vlabel<-c(vlabel,  paste("  >", tp[1]));
  }
  colv <- WD[,"TIME.PHASE.4LMCOX"];
}}
if (is.na(xlv[1])) xlv<-apply(xv,2,function(z) length(unique(z))*(length(unique(z))<8));
if (is.na(alv[1]) & !is.na(avname[1])) alv<-apply(av,2,function(z) length(unique(z))*(length(unique(z))<8));
if (is.na(slv[1]) & !is.na(svname[1])) slv<-apply(sv,2,function(z) length(unique(z))*(length(unique(z))<8));

vlabelN<-(substr(vlabel,1,1)==" ");
vlabelZ<-vlabel[vlabelN];vlabelV<-vlabel[!vlabelN]
vnameV<-vname[!vlabelN];vnameZ<-vname[vlabelN];
w<-c("<html><head>","<meta http-equiv=\"Content-Type\" content=\"text/html\" charset=\"gb2312\" /></head><body>")
if (!is.na(avname[1])) {
 if (sum((saf=="s" | saf=="S") & alv>0)>0) w<-c(w,"</br>Restrict cubic spline smoothing only applies for continuous variables")
}
if (!is.na(svname[1])) {
 if (sum((sdf=="s" | sdf=="S") & slv>0)>0) w<-c(w,"</br>Restrict cubic spline smoothing only applies for continuous variables")
}
allvname<-c(yvname,xvname,colvname,bvar,avname,svname,subjvname,vname.start,vname.stop,timevname,"weights"); 
allvname<-allvname[!is.na(allvname)]
WD<-WD[,allvname];
if (!is.na(subjvname)) WD<-WD[order(WD[,subjvname]),]
if (!is.na(sxf[1])) {
  if (sum(sxf>1 & xlv>0)>0) w<-c(w,"Categorizing only applies to continuous variables");
  if (sum(sxf>1 & xlv==0)>0) {
     t.xname<-NA;t.xlv<-NA; nx<-length(xvname)
     for (i in 1:nx) {
       if (sxf[i]>1 & xlv[i]==0) {
          tmp.Xi<- rankvar(WD[,xvname[i]],sxf[i])
          tmp.newcode <- tapply(WD[,xvname[i]],tmp.Xi,function(z) median(z,na.rm=TRUE))
          tmp.low <- tapply(WD[,xvname[i]],tmp.Xi,function(z) min(z,na.rm=TRUE))
          tmp.upp <- tapply(WD[,xvname[i]],tmp.Xi,function(z) max(z,na.rm=TRUE))
          tmp.Xi2<- recodevar(tmp.Xi,(1:sxf[i])-1,tmp.newcode)
          tmp.Xi<-cbind(tmp.Xi,tmp.Xi2)
          tmp.NM<-paste(xvname[i],c("grp","grp.cont"),sep=".")
          colnames(tmp.Xi)<-tmp.NM
          WD<-cbind(WD,tmp.Xi)
          t.xname<-c(t.xname,tmp.NM)
          t.xlv<-c(t.xlv,sxf[i],0)
          vnameV<-c(vnameV,tmp.NM)
          vlabelV<-c(vlabelV,paste(vlabelV[vnameV==xvname[i]],c("group","group trend")))
          vnameZ<-c(vnameZ,paste(tmp.NM[1],(1:sxf[i])-1,sep="."))
          vlabelZ<-c(vlabelZ,paste(tmp.low,"-",tmp.upp))
       } else {
          t.xname<-c(t.xname,xvname[i]); t.xlv<-c(t.xlv,xlv[i])
       }
     }
     xvname<-t.xname[-1]; xlv<-t.xlv[-1];
  }
}
rm(xv,yv,bv,av,sv,colv,v.start,v.stop)
if (!is.na(subjvname)) {
 if (!is.na(avname[1])) saf<-rep(0,length(saf)); 
 if (!is.na(svname[1])) sdf<-rep(0,length(sdf)); 
 WD<-WD[order(WD[,subjvname]),];
}
fmlm<-" "; fmlb<-"Non-adjusted"; tmp<-""; adjvv<-list(NA); adjvb<-"None"; fmlp<-"glm";
na=0; avb=""; smoothav<-0; nadjm<-0
if (!is.na(avname[1])) {
  na<-length(avname)
  avb<-vlabelV[match(avname,vnameV)];
  avname_ <- avname 
  smoothavi<-((saf=="s" | saf=="S") & alv==0)
  smoothav<-sum(smoothavi)
  smoothavname<-avname[smoothavi]
  avname_[smoothavi]<-paste("rcs(",avname[smoothavi],")",sep="")
  avb1<-avb
  avb1[smoothavi]<-paste(avb[smoothavi],"(Smooth)",sep="")
  avname_[alv>0]<-paste("factor(",avname[alv>0],")",sep="")
  fmlm<-c(fmlm,paste("+",paste(avname_,collapse="+")))
  fmlb<-c(fmlb,"Adjust")
  nadjm<-nadjm+1; tmp<-c(tmp,"I"); adjvv[[nadjm+1]]<-avname; 
  adjvb<-c(adjvb, paste(avb1, collapse="; "))
  fmlp<-c(fmlp,ifelse(!is.na(subjvname), "gee", ifelse(smoothav>0, "gam", "glm")))
}
ns=0; svb=""; smoothsv<-0
if (!is.na(svname[1])) {
  svb<-vlabelV[match(svname,vnameV)];
  svname_ <- svname 
  smoothsvi<-((sdf=="s" | sdf=="S") & slv==0)
  smoothsv<-sum(smoothsvi)
  smoothsvname<-svname[smoothsvi]
  svname_[smoothsvi]<-paste("rcs(",svname[smoothsvi],")",sep="")
  svb1<-svb
  svb1[smoothsvi]<-paste(svb[smoothsvi],"(Smooth)",sep="")
  svname_[slv>0]<-paste("factor(",svname[slv>0],")",sep="")
  fmlm<-c(fmlm,paste("+",paste(svname_,collapse="+")))
  fmlb<-c(fmlb,"Adjust")
  nadjm<-nadjm+1; tmp<-c(tmp,"II"); adjvv[[nadjm+1]]<-svname
  adjvb<-c(adjvb, paste(svb1, collapse="; "))
  fmlp<-c(fmlp,ifelse(!is.na(subjvname), "gee", ifelse(smoothsv>0, "gam", "glm")))
}
if (is.na(parm[1]) & length(fmlm)>1) {
  fmlm<-fmlm[-1]; fmlb<-fmlb[-1]; tmp<-tmp[-1]; adjvv<-adjvv[-1]; adjvb<-adjvb[-1]; fmlp<-fmlp[-1];
}
if (nadjm>1) fmlb<-paste(fmlb,tmp)
nmdl<-length(fmlm)
ny=length(yvname); nx=length(xvname); 
xb<-vlabelV[match(xvname,vnameV)]; xb[is.na(xb)]<-xvname[is.na(xb)]
yb<-vlabelV[match(yvname,vnameV)]; yb[is.na(yb)]<-yvname[is.na(yb)]
xvname_ <- xvname
xvname_[xlv>0]<-paste("factor(",xvname[xlv>0],")",sep="")
xxname_<-list(NA); xxlbl_<-list(NA); xxlvl_<-list(NA)
for (j in (1:nx)) {
  if (xlv[j]==0) {
    xxname_[[j+1]]<-xvname[j];xxlbl_[[j+1]]<-xb[j];xxlvl_[[j+1]]<-0
  } else {
    xxlvl_[[j+1]]<-levels(factor(WD[,xvname[j]]))
    tmp<-paste(xvname[j],".",xxlvl_[[j+1]],sep="")
    xxlbl_[[j+1]]<-c(xb[j],vlabelZ[match(tmp,vnameZ)])
    xxlbl_[[j+1]]<-paste(c("",rep("&nbsp&nbsp",length(xxlbl_[[j+1]])-1)),xxlbl_[[j+1]])
    xxname_[[j+1]]<-c(xvname[j],paste("factor(",xvname[j],")",xxlvl_[[j+1]],sep=""))
  }
}
xxname_<-xxname_[-1]; xxlbl_<-xxlbl_[-1]; xxlvl_<-xxlvl_[-1];
if (nx==1) par1<-1; 
if (par1>1) {
  tmp1<-xxname_[[1]]; tmp2<-xxlbl_[[1]]
  for (j in 2:nx) {tmp1<-c(tmp1,xxname_[[j]]); tmp2<-c(tmp2,xxlbl_[[j]]);}
  xxname_[[nx+1]]<-tmp1; xxlbl_[[nx+1]]<-tmp2;
  xvname_<-c(xvname_,paste(xvname_,collapse="+"))
}
contx<-(sum(xlv>0)==0)
if (par1==3 & !is.na(bvar)) {w<-c(w,"</br>Column stratified variable was ignored"); bvar<-NA; bvname<-NA;}

if (is.na(bvar) & !is.na(colvname) & nmdl==1 & par1!=3) {if ((ny==1) | (nx==1 & contx)) {bvar<-colvname; colvname<-NA;}}
if (is.na(colvname)) {
  nclv<-1; clvb<-"Total"; clvb_<-"Total"
} else {
  clv<-levels(factor(WD[,colvname])); nclv<-length(clv)+1
  clvb_<-vlabelZ[match(paste(colvname,".",clv,sep=""),vnameZ)]; clvb_[is.na(clvb_)]<-clv[is.na(clvb_)];
  clvb<-c(paste(vlabelV[vnameV==colvname],clvb_,sep="="),"Total");
  clvb_<-c(clvb_,"Total")
  WD<-WD[!is.na(WD[,colvname]),]
} 
if (is.na(bvar)) {
  blvb<-"Total"; blvb_<-"Total";nblv<-1;
} else {
  blv<-levels(factor(WD[,bvar])); nblv<-length(blv)+1
  blvb_<-vlabelZ[match(paste(bvar,".",blv,sep=""),vnameZ)]; blvb_[is.na(blvb_)]<-blv[is.na(blvb_)];
  blvb<-c(paste(vlabelV[vnameV==bvar],blvb_,sep="="),"Total");
  blvb_<-c(blvb_,"Total")
  WD<-WD[!is.na(WD[,bvar]),]
}
if (!is.na(vname.start) & !is.na(vname.stop)) {
  fmlt<-paste("Surv(,",vname.start,",",vname.stop,",",sep="");
  WD<-WD[!is.na(WD[,vname.start]) & !is.na(WD[,vname.stop]),]
} else {
  if (!is.na(timevname)) {
    fmlt<-paste("Surv(",timevname,",",sep="");
    WD<-WD[!is.na(WD[,timevname]),]
  }
}
aa<-c(1,2,3,4)
for (i in 1:4) {
      for (j in c(1:4)[-i]) {
          for (k in c(1:4)[-c(i,j)]) aa<-rbind(aa,c(i,j,k,c(1:4)[-c(i,j,k)]))
      }
}
if (nx==1) par1<-1; 
if (is.na(par1)) par1<-1;
if (is.na(parm[4])) parm[4]<-1
rord<-aa[parm[4],]
if (!is.na(bvar)) {prn<-"S";
} else {
  if (parm[4]>1) {
    rordc<-ifelse(rord[4]==1,3,4)
    prn<-c("G","Y","M","X")[rord[rordc]]
    if (prn=="X") {
      if (!contx & nx>1) prn<-ifelse(nmdl>1, "M", ifelse(ny>nx & contx, "X", "Y"))
      if (!contx & nx==1) prn<-"CX"
      if (par1==2) {tmp<-ifelse(rordc==4,ifelse(rord[3]==1,2,3),2); prn<-c("G","Y","M","X")[rord[tmp]];}
    }
  } else {
    prn<-ifelse(nmdl>1, "M", ifelse(ny>nx & contx, "X", "Y"))
    if (par1==2) prn<-ifelse(nmdl>1, "M", "Y")
  }
  if (par1==3) prn<-"UM"
}
colprn<-parm[3]; if (colprn>3) {colprn<-1; w<-c(w,"</br>Output format was reset to option 1");}
clogit<-0; 
if (!is.na(subjvname) & is.na(timevname) & is.na(vname.start)) clogit<-1

sink(paste(ofname,".lst",sep=""))
if (par1==2) {xbgn<-nx+1; xend<-nx+1;} else {xbgn<-1; xend<-nx;}
if (prn=="Y") {
  tt<-c(0,0,0,0,"Exposure",yb); nn<-c(0,0,0,0,yb); 
  for (k in (1:nclv)) {
    wdtmp0<-WD;
    if (!is.na(colvname)) {
      if (k<nclv) wdtmp0<-WD[WD[,colvname]==clv[k],];
      print(paste("Stratified by",colvname, ":", clvb[k]))
    } 
    for (m in 1:nmdl) {
      for (j in (xbgn:xend)) {
        colj<-cbind(k,0,m,j,xxlbl_[[j]])
        nnj <-c(k,0,m,j)
        for (i in (1:ny)) {
          tmpooi<-mdl2oo(i,j,m,k,0,wdtmp0)
          colj<-cbind(colj,tmpooi[[1]]); nnj<-c(nnj,tmpooi[[2]])
        }
        tt<-rbind(tt,colj); nn<-rbind(nn,nnj)
      }
    }
  }
} 
if (prn=="S") {
  tt<-c(0,0,0,0,"Exposure",blvb); nn<-c(0,0,0,0,blvb);
  for (k in (1:nclv)) {
    wdtmp0<-WD;
    if (!is.na(colvname)) {
      if (k<nclv) wdtmp0<-WD[WD[,colvname]==clv[k],];
      print(paste("Stratified by",colvname, ":", clvb[k]))
    } 
    for (i in (1:ny)) {
      for (m in 1:nmdl) {
        for (j in (xbgn:xend)) {
          colj<-cbind(k,i,m,j,xxlbl_[[j]]);
          nnj <- c(k,i,m,j)
          for (b in (1:nblv)) {
            print(paste("Stratified by",bvar, ":", blvb[b]))
            if (b<nblv) {wdtmp1<-wdtmp0[wdtmp0[,bvar]==blv[b],];} else {wdtmp1<-wdtmp0;}
            tmpooi<-mdl2oo(i,j,m,k,b,wdtmp1)
            colj<-cbind(colj,tmpooi[[1]]); nnj<-c(nnj,tmpooi[[2]])
          }
          tt<-rbind(tt,colj); nn<-rbind(nn,nnj)
        }
      }
    }
  }
} 
if (prn=="M") {
  tt<-c(0,0,0,0,"Exposure",fmlb);  nn<-c(0,0,0,0,fmlb)
  for (k in (1:nclv)) {
    wdtmp0<-WD; 
    if (!is.na(colvname)) {
      if (k<nclv) wdtmp0<-WD[WD[,colvname]==clv[k],];
      print(paste("Stratified by",colvname, ":", clvb[k]))
    } 
    for (i in 1:ny) {
      for (j in xbgn:xend) {
        colj<-cbind(k,i,0,j,xxlbl_[[j]]); nnj<-c(k,i,0,j)
        for (m in 1:nmdl) {
          tmpooi<-mdl2oo(i,j,m,k,0,wdtmp0)
          colj<-cbind(colj,tmpooi[[1]]); nnj<-c(nnj,tmpooi[[2]])
        }
        tt<-rbind(tt,colj); nn<-rbind(nn,nnj)
      }
    }
  }
}
if (prn=="X") {
  tt<-c(0,0,0,0,"Outcome",xb); nn<-c(0,0,0,0,xb); 
  for (k in (1:nclv)) {
    wdtmp0<-WD;
    if (!is.na(colvname)) {
      if (k<nclv) wdtmp0<-WD[WD[,colvname]==clv[k],];
      print(paste("Stratified by",colvname, ":", clvb[k]))
    } 
    for (m in 1:nmdl) {
      for (i in (1:ny)) {
        colj<-cbind(k,i,m,0,yb[i])
        nnj <-c(k,i,m,0)
        for (j in (1:nx)) {
          tmpooi<-mdl2oo(i,j,m,k,0,wdtmp0)
          colj<-cbind(colj,tmpooi[[1]]); nnj<-c(nnj,tmpooi[[2]])
        }
        tt<-rbind(tt,colj); nn<-rbind(nn,nnj)
      }
    }
  }
} 
if (prn=="CX") {
  tt<-c(0,0,0,0,"Outcome",xxlbl_[[1]][-1]); nn<-c(0,0,0,0,xb[1]); 
  nxl<-length(xxlbl_[[1]])-1
  for (k in (1:nclv)) {
    wdtmp0<-WD;
    if (!is.na(colvname)) {
      if (k<nclv) wdtmp0<-WD[WD[,colvname]==clv[k],];
      print(paste("Stratified by",colvname, ":", clvb[k]))
    } 
    for (m in 1:nmdl) {
      for (i in (1:ny)) {
          colj<-c(k,i,m,0,yb[i]); nnj <-c(k,i,m,0)
          tmpooi<-mdl2oo(i,j,m,k,0,wdtmp0)
          colj<-c(colj,tmpooi[[1]][-1]); nnj<-c(nnj,tmpooi[[2]])
          tt<-rbind(tt,colj); nn<-rbind(nn,nnj)
      }
    }
  }
} 
if (prn=="UM") {
  tt<-c(0,0,0,0,"Exposure","Univariable","Multivariable");  nn<-c(0,0,0,0,"Univariable","Multivariable")
  for (k in (1:nclv)) {
    wdtmp0<-WD; 
    if (!is.na(colvname)) {
      if (k<nclv) wdtmp0<-WD[WD[,colvname]==clv[k],];
      print(paste("Stratified by",colvname, ":", clvb[k]))
    } 
    for (i in 1:ny) {
      for (m in 1:nmdl) {
        colm<-rep(NA,6); nnm<-rep(NA,5)
        for (j in 1:(nx+1)) {
          colj<-cbind(k,i,m,j,xxlbl_[[j]]); nnj<-c(k,i,m,j)
          tmpooi<-mdl2oo(i,j,m,k,0,wdtmp0)
          colj<-cbind(colj,tmpooi[[1]]); nnj<-c(nnj,tmpooi[[2]])
          if (j<=nx) {colm<-rbind(colm,colj); nnm<-rbind(nnm,nnj);
          } else {colm<-cbind(colm[-1,],tmpooi[[1]]); nnm<-cbind(nnm[-1,],tmpooi[[2]]);}
        }
        tt<-rbind(tt,colm); nn<-rbind(nn,nnm)
      }
    }
  }
}
sink()
if (!contx & prn!="CX") rord<-c(rord[rord!=4],4)
if (prn=="X" | prn=="CX") rord<-rord[rord!=4]
if (prn=="Y") rord<-rord[rord!=2]
if (prn=="M") rord<-rord[rord!=3]
if (nx==1 & contx) rord<-rord[rord!=4]
if (nmdl==1) rord<-rord[rord!=3]
if (ny==1) rord<-rord[rord!=2]
if (is.na(colvname)) rord<-rord[rord!=1]
if (length(rord)==0) rord<-1
nrr<-length(rord)
for (i in nrr:1) {nn<-nn[order(as.numeric(nn[,rord[i]])),];tt<-tt[order(as.numeric(tt[,rord[i]])),];}
if (nn[2,4]>0) {nn[,4]<-c("Exposure",xb[as.numeric(nn[-1,4])]); } else {nn<-nn[,-4];}
if (nn[2,3]>0) {nn[,3]<-c("Model",fmlb[as.numeric(nn[-1,3])]); } else {nn<-nn[,-3];}
if (nn[2,2]>0) {nn[,2]<-c("Outcome",yb[as.numeric(nn[-1,2])]); } else {nn<-nn[,-2];}
if (!is.na(colvname)) {nn[,1]<-c(vlabelV[vnameV==colvname],clvb_[as.numeric(nn[-1,1])]);} else {nn<-nn[,-1];}
tb<-matrix(as.numeric(tt[,c(1:4)]),ncol=4); 
if (!is.na(colvname)) {tt[,1]<-c(vlabelV[vnameV==colvname],clvb[tb[-1,1]]);}
if (ny>1) {tt[,2]<-c("Outcome",yb[tb[-1,2]]);}
if (nmdl>1) {tt[,3]<-c("Model",fmlb[tb[-1,3]]);}
nrr1<-nrr-1; oo<-tt[1,]; nc<-ncol(tt)-5; nr<-nrow(tt)
for (i in 2:nr) {
  if (nrr>1) {
    for (j in 1:nrr1) {
      if (tb[i,rord[j]]!=tb[i-1,rord[j]]) oo<-rbind(oo,c(rep(tt[i,rord[j]],5),rep(" ",nc)))
    }
  }
  oo<-rbind(oo,tt[i,])
}
if (rord[nrr]!=4 & tt[1,rord[nrr]]!="0") {oo<-cbind(oo[,rord[nrr]],oo[,-(1:5)]);} else {oo<-oo[,-(1:4)]}
w<-c(w,paste("<h2>", title, "</h2>"))
w<-c(w,"</br><table border=3>", mat2htmltable(oo), "</table>")

4.R.Version4RUN<-343;
R.LibLocation <- "C:/Users/Administrator/AppData/Roaming/EmpowerRCH/R343/library"
#***************** Regarding ALL Following R Functions ********************
#***** COPYRIGHT (c) 2010 X&Y Solutions, ALL RIGHT RESERVED ***************
#******************* www.EmpowerStats.com *********************************
#**************************************************************************
Sys.setlocale("LC_TIME", "C")
library(doBy,lib.loc=R.LibLocation)
library(plotrix,lib.loc=R.LibLocation)
library(stringi,lib.loc=R.LibLocation)
library(stringr,lib.loc=R.LibLocation)
library(survival,lib.loc=R.LibLocation)
library(rms,lib.loc=R.LibLocation)
library(nnet,lib.loc=R.LibLocation)
library(car,lib.loc=R.LibLocation)
library(mgcv,lib.loc=R.LibLocation)
pdfwd<-6; pdfht<-6
setwd("H:/analysis/CHINADMI/tghdlreversionFPG/PROJ46_7_tbl1")
load("H:/analysis/CHINADMI/tghdlreversionFPG/data2.Rdata")
if (length(which(ls()=="EmpowerStatsR"))==0) EmpowerStatsR<-get(ls()[1])
names(EmpowerStatsR)<-toupper(names(EmpowerStatsR))


rankvar <- function(var, num) {
  qprobs <- 1/num
  if (num>2) {for (i in (2:(num-1))) {qprobs <- c(qprobs, 1/num * i) }} 
  outvar <- rep(0, times=length(var))
  outvar[is.na(var)] <- NA
  cutpoints <- quantile(var,probs=qprobs, na.rm=TRUE)
  for (k in (1:length(cutpoints))) {outvar[var>=cutpoints[k]] <- k}
  tmp<-c(min(var,na.rm=TRUE),cutpoints,max(var,na.rm=TRUE))
  names(tmp)<-c("Min",names(cutpoints),"Max")
  print(tmp)
  return(outvar)
}


attach(EmpowerStatsR)
sink("H:/analysis/CHINADMI/tghdlreversionFPG/datastep/PROJ46_datastep.lst")
print("Creating new variable: TH.Q4")
TH.Q4<- rankvar(TH,4)
EmpowerStatsR<-cbind(EmpowerStatsR,TH.Q4)
print("Creating new variable: TH.Q4.CONT")
TH.Q4.CONT<-TH.Q4
EmpowerStatsR<-cbind(EmpowerStatsR,TH.Q4.CONT)
rm(TH.Q4,TH.Q4.CONT)
detach(EmpowerStatsR)
sink()
vname<-c("_N_","_STAT_","_TOTAL_","IMPUTATION_","IMPUTATION_.1")
vlabel<-c("样本量(%)","统计量","合计","IMPUTATION_","  1")
vname<-c(vname,"ID","AGE","SEX","SEX.1","SEX.2","HEIGHT")
vlabel<-c(vlabel,"ID","AGE","SEX","  1","  2","HEIGHT")
vname<-c(vname,"WEIGHT","BMI","SBP","DBP","FPG","TC","TG")
vlabel<-c(vlabel,"WEIGHT","BMI","SBP","DBP","FPG","TC","TG")
vname<-c(vname,"HDL","TH","LDL","ALT","AST","BUN","CCR","FFPG")
vlabel<-c(vlabel,"HDL","TH","LDL","ALT","AST","BUN","CCR","FFPG")
vname<-c(vname,"DIABETES","DIABETES.0","DIABETES.1","REGRESSION","REGRESSION.0","REGRESSION.1")
vlabel<-c(vlabel,"DIABETES","  0","  1","REGRESSION","  0","  1")
vname<-c(vname,"YEAR.OF.FOLLOWUP","SMOKING","SMOKING.1","SMOKING.2","SMOKING.3")
vlabel<-c(vlabel,"YEAR.OF.FOLLOWUP","SMOKING","  1","  2","  3")
vname<-c(vname,"DRINKING","DRINKING.1","DRINKING.2","DRINKING.3")
vlabel<-c(vlabel,"DRINKING","  1","  2","  3")
vname<-c(vname,"FAMILY","FAMILY.0","FAMILY.1","TH.Q4","TH.Q4.0","TH.Q4.1","TH.Q4.2","TH.Q4.3")
vlabel<-c(vlabel,"FAMILY","  0","  1","TH 四分组","  Q1","  Q2","  Q3","  Q4")
vname<-c(vname,"TH.Q4.CONT")
vlabel<-c(vlabel,"TH 四分组")
slt.vname<-c()

library(survival,lib.loc=R.LibLocation)
library(gdata,lib.loc=R.LibLocation)
 
ofname<-"PROJ46_7_tbl1"; 
WD<-EmpowerStatsR; wd.subset=""; 
svy.DSN.YN <- FALSE; 
weights<-1;weights.var <- NA; 
WD<-cbind(WD,weights); WD<-WD[!is.na(weights),]; 
title<-"多个回归方程"; 
attach(WD) 
subjvname<-NA; 
yv<-cbind(REGRESSION); 
yvname<-c('REGRESSION'); 
yvar<-c('REGRESSION'); 
ydist<-c('breslow'); 
ylink<-c(''); 
ylv<-c(2); 
xv<-cbind(TH,TH.Q4,TH.Q4.CONT); 
xvname<-c('TH','TH.Q4','TH.Q4.CONT'); 
xvar<-c('TH','TH_Q4','TH_Q4_CONT'); 
xlv<-c(0,4,0); 
sxf<-c(NA,0,0,0)[-1]; 
sv<-cbind(AGE,SEX,BMI,SBP,DBP,FPG,LDL,ALT,AST,BUN,CCR,SMOKING,DRINKING,FAMILY); 
svname<-c('AGE','SEX','BMI','SBP','DBP','FPG','LDL','ALT','AST','BUN','CCR','SMOKING','DRINKING','FAMILY'); 
svar<-c('AGE','SEX','BMI','SBP','DBP','FPG','LDL','ALT','AST','BUN','CCR','SMOKING','DRINKING','FAMILY'); 
sdf<-c(NA,'S',0,'S','S','S','S','S','S','S','S','S',0,0,0)[-1]; 
slv<-c(0,2,0,0,0,0,0,0,0,0,0,3,3,2); 
av<-cbind(AGE,SEX,BMI); 
avname<-c('AGE','SEX','BMI'); 
if (!is.na(avname[1])) avlbl<-vlabel[match(avname, vname)]; 
nadj<-length(avname);alv<-c(0,2,0); 
saf<-c(NA,0,0,0)[-1]; 
timev<-YEAR.OF.FOLLOWUP;timevname<-"YEAR.OF.FOLLOWUP"; 
bv<-NA; bvar<-NA; 
colv<-NA; colvname<-NA; 
tv<-cbind(YEAR.OF.FOLLOWUP); 
tvname<-c('YEAR.OF.FOLLOWUP'); 
v.start<-NA; vname.start<-NA; 
v.stop<-NA; vname.stop<-NA; 
par1<-1;dec<-3;parm<-c(1,NA, 1,1, 1); 
if (!exists("pdfwd")) pdfwd<-6; 
if (!exists("pdfht")) pdfht<-6; 
##R package## survival gdata ##R package##;
pvformat<-function(p,dec) {
  pp <- sprintf(paste("%.",dec,"f",sep=""),as.numeric(p))
  if (is.matrix(p)) {pp<-matrix(pp, nrow=nrow(p)); colnames(pp)<-colnames(p);rownames(pp)<-rownames(p);}
  lw <- paste("<",substr("0.00000000000",1,dec+1),"1",sep="");
  pp[as.numeric(p)<(1/10^dec)]<-lw
  return(pp)
}
numfmt<-function(p,dec) {
  if (is.list(p)) p<-as.matrix(p)
  pp <- sprintf(paste("%.",dec,"f",sep=""),as.numeric(p))
  if (is.matrix(p)) {pp<-matrix(pp, nrow=nrow(p));colnames(pp)<-colnames(p);rownames(pp)<-rownames(p);}
  pp[as.numeric(p)>10000000]<- "inf."
  pp[is.na(p) | gsub(" ","",p)==""]<- ""
  pp[p=="-Inf"]<-"-Inf"
  pp[p=="Inf"]<-"Inf"
  return(pp)
}

getLandmarkDF <- function(yvname, WD, timevname, tp) {
  ny<-length(yvname); tp<-c(0, tp, max(WD[,timevname],na.rm=TRUE)); ntp<-length(tp)-1;
  tmpWD<-WD[!is.na(WD[,timevname]),]
  for (i in (1:ntp)) {
    wd.i<-tmpWD[tmpWD[,timevname]>tp[i],]
    for (j in (1:ny)) {wd.i[wd.i[,yvname[j]]==1 & wd.i[,timevname]>tp[i+1],yvname[j]]<-0;}
    wd.i[wd.i[,timevname]>tp[i+1],timevname]<-tp[i+1]
    wd.i<-cbind(wd.i, TIME.PHASE.4LMCOX=i)
    if (i==1) {wd.p<-wd.i;} else {wd.p<-rbind(wd.p,wd.i);}
  }
  return(wd.p)
}
varstats<-function(var,vlvl,dec) {
  if (length(vlvl)==1 & vlvl[1]==0) {
    return(paste(numfmt(mean(var,na.rm=TRUE),dec),numfmt(sd(var,na.rm=TRUE),dec),sep="+"))
  } else {
    a<-table(var)
    b<-matrix(paste(a, " (", numfmt(a/sum(a)*100,dec), "%)",sep=""),ncol=1)
    return(c(" ",b[match(vlvl,names(a))]))
  }
}
mat2htmltable<-function(mat) {
  t1<- apply(mat,1,function(z) paste(z,collapse="</td><td>"))
  t2<- paste("<tr><td>",t1,"</td></tr>")
  return(paste(t2,collapse=" "))
}
mdl2oo<-function(i, j, m, k, b, wdtmp0) {
  fmlx<-paste(xvname_[j],fmlm[m]);
  if (b==nblv & !is.na(bvar)) fmlx<-paste(fmlx,"+factor(",bvar,")",sep="")
  if (k==nclv & !is.na(colvname)) fmlx<-paste(fmlx,"+factor(",colvname,")",sep="")
  wdtmp<-removeNA(i,j,m,wdtmp0)
  xxname<-xxname_[[j]]
  if (clogit==1) {
    fml<-paste(yvname[i],"~",fmlx,"+strata(",subjvname,")",sep="")
    mdl<-try(clogit(formula(fml),weights=wdtmp$weights,data=wdtmp,na.action=na.omit,method="exact"))
  } else {
    fml<-paste(fmlt,yvname[i],")~",fmlx);
    mdl<-try(coxph(formula(fml),weights=wdtmp$weights,data=wdtmp,na.action=na.omit,method=ydist[i]))
  }
  if (substr(mdl[1],1,5)!="Error") {
    gs<-summary(mdl); print(mdl$formula); print(gs)
    tmpn<-gs$n; gsparm <- gs$coefficients
    gsp<-gsparm[match(xxname,rownames(gsparm)),]
    if (length(xxname)==1) {beta<-gsp[1]; se<-gsp[3]; pv<-gsp[5]; 
    } else {beta<-gsp[,1]; se<-gsp[,3]; pv<-gsp[,5]; }
    ci1<- beta-1.96*se; ci2<- beta+1.96*se
    pvx<-substr(rep("****",length(pv)),1,(pv<=0.05)+(pv<=0.01)+(pv<=0.001)) 
    if (colprn==3) {pvv<-pvx;} else {pvv<-pvformat(pv,dec+2);}
    o1<-paste(numfmt(exp(beta),dec)," (",numfmt(exp(ci1),dec),", ",numfmt(exp(ci2),dec),")",sep="")
    o1<-paste(o1,pvv); o1[is.na(beta)]<-NA;
  } else {o1<-rep(NA,length(xxname)); tmpn<-nrow(wdtmp);}
  if (length(xxname)>1) {
    o1[is.na(o1) & substr(xxname,1,7)=="factor("]<-"1.0"
    o1[is.na(o1)]<-"";
  }
  return(list(o1,tmpn))
}
recodevar <- function (var,oldcode,newcode) {
  tmp.v <- var
  nc.tmp <- length(oldcode)
  for (i in (1:nc.tmp)) {tmp.v[(var==oldcode[i])]=newcode[i]}
  if (is.factor(tmp.v)) {tmp.v1<-as.numeric(as.character(tmp.v))} else {tmp.v1<-as.numeric(tmp.v)}
  rm(tmp.v);  return(tmp.v1)
} 
rankvar <- function(var, num) {
  qprobs <- 1/num
  if (num>2) {for (i in (2:(num-1))) {qprobs <- c(qprobs, 1/num * i) } } 
  outvar <- rep(0, times=length(var))
  outvar[is.na(var)] <- NA
  cutpoints <- quantile(var,probs=qprobs, na.rm=TRUE)
  for (k in (1:length(cutpoints))) { outvar[var>=cutpoints[k]] <- k; }
  return(outvar)
}
removeNA<-function(i,j,m,wdf) {
 vvv<-c(yvname[i],adjvv[[m]],subjvname,colvname,bvar,vname.start,vname.stop,timevname); 
 if (j<=nx) {vvv<-c(vvv,xvname[j]);} else {vvv<-c(vvv,xvname);}
 vvv<-vvv[!is.na(vvv)]; vvv<-vvv[vvv>" "]
 tmp<-is.na(wdf[,vvv]); 
 return(wdf[apply(tmp,1,sum)==0,])
}

if (!is.na(bvar)) {
 if (bvar=="TIME.PHASE.4LMCOX") {
  WD<-getLandmarkDF(yvname, WD, timevname, tp);
  tmptimeb <- vlabel[vname==timevname];
  vname<-c(vname,"TIME.PHASE.4LMCOX", "TIME.PHASE.4LMCOX.1");
  vlabel<-c(vlabel, paste(tmptimeb, "segment"), paste("  <=", tp[1]));
  if (length(tp)>1) {
    vname<-c(vname, "TIME.PHASE.4LMCOX.2", "TIME.PHASE.4LMCOX.3");
    vlabel<-c(vlabel,  paste("  >", tp[1], " & <=", tp[2],sep=""),paste("  >", tp[2]));
  } else {
    vname<-c(vname, "TIME.PHASE.4LMCOX.2");
    vlabel<-c(vlabel,  paste("  >", tp[1]));
  }
  bv <- WD[,"TIME.PHASE.4LMCOX"];
}}
if (!is.na(colvname)) {
 if (colvname=="TIME.PHASE.4LMCOX") {
  WD<-getLandmarkDF(yvname, WD, timevname, tp);
  tmptimeb <- vlabel[vname==timevname];
  vname<-c(vname,"TIME.PHASE.4LMCOX", "TIME.PHASE.4LMCOX.1");
  vlabel<-c(vlabel, paste(tmptimeb, "segment"), paste("  <=", tp[1]));
  if (length(tp)>1) {
    vname<-c(vname, "TIME.PHASE.4LMCOX.2", "TIME.PHASE.4LMCOX.3");
    vlabel<-c(vlabel,  paste("  >", tp[1], " & <=", tp[2],sep=""),paste("  >", tp[2]));
  } else {
    vname<-c(vname, "TIME.PHASE.4LMCOX.2");
    vlabel<-c(vlabel,  paste("  >", tp[1]));
  }
  colv <- WD[,"TIME.PHASE.4LMCOX"];
}}
if (is.na(xlv[1])) xlv<-apply(xv,2,function(z) length(unique(z))*(length(unique(z))<8));
if (is.na(alv[1]) & !is.na(avname[1])) alv<-apply(av,2,function(z) length(unique(z))*(length(unique(z))<8));
if (is.na(slv[1]) & !is.na(svname[1])) slv<-apply(sv,2,function(z) length(unique(z))*(length(unique(z))<8));

vlabelN<-(substr(vlabel,1,1)==" ");
vlabelZ<-vlabel[vlabelN];vlabelV<-vlabel[!vlabelN]
vnameV<-vname[!vlabelN];vnameZ<-vname[vlabelN];
w<-c("<html><head>","<meta http-equiv=\"Content-Type\" content=\"text/html\" charset=\"gb2312\" /></head><body>")
if (!is.na(avname[1])) {
 if (sum((saf=="s" | saf=="S") & alv>0)>0) w<-c(w,"</br>Restrict cubic spline smoothing only applies for continuous variables")
}
if (!is.na(svname[1])) {
 if (sum((sdf=="s" | sdf=="S") & slv>0)>0) w<-c(w,"</br>Restrict cubic spline smoothing only applies for continuous variables")
}
allvname<-c(yvname,xvname,colvname,bvar,avname,svname,subjvname,vname.start,vname.stop,timevname,"weights"); 
allvname<-allvname[!is.na(allvname)]
WD<-WD[,allvname];
if (!is.na(subjvname)) WD<-WD[order(WD[,subjvname]),]
if (!is.na(sxf[1])) {
  if (sum(sxf>1 & xlv>0)>0) w<-c(w,"Categorizing only applies to continuous variables");
  if (sum(sxf>1 & xlv==0)>0) {
     t.xname<-NA;t.xlv<-NA; nx<-length(xvname)
     for (i in 1:nx) {
       if (sxf[i]>1 & xlv[i]==0) {
          tmp.Xi<- rankvar(WD[,xvname[i]],sxf[i])
          tmp.newcode <- tapply(WD[,xvname[i]],tmp.Xi,function(z) median(z,na.rm=TRUE))
          tmp.low <- tapply(WD[,xvname[i]],tmp.Xi,function(z) min(z,na.rm=TRUE))
          tmp.upp <- tapply(WD[,xvname[i]],tmp.Xi,function(z) max(z,na.rm=TRUE))
          tmp.Xi2<- recodevar(tmp.Xi,(1:sxf[i])-1,tmp.newcode)
          tmp.Xi<-cbind(tmp.Xi,tmp.Xi2)
          tmp.NM<-paste(xvname[i],c("grp","grp.cont"),sep=".")
          colnames(tmp.Xi)<-tmp.NM
          WD<-cbind(WD,tmp.Xi)
          t.xname<-c(t.xname,tmp.NM)
          t.xlv<-c(t.xlv,sxf[i],0)
          vnameV<-c(vnameV,tmp.NM)
          vlabelV<-c(vlabelV,paste(vlabelV[vnameV==xvname[i]],c("group","group trend")))
          vnameZ<-c(vnameZ,paste(tmp.NM[1],(1:sxf[i])-1,sep="."))
          vlabelZ<-c(vlabelZ,paste(tmp.low,"-",tmp.upp))
       } else {
          t.xname<-c(t.xname,xvname[i]); t.xlv<-c(t.xlv,xlv[i])
       }
     }
     xvname<-t.xname[-1]; xlv<-t.xlv[-1];
  }
}
rm(xv,yv,bv,av,sv,colv,v.start,v.stop)
if (!is.na(subjvname)) {
 if (!is.na(avname[1])) saf<-rep(0,length(saf)); 
 if (!is.na(svname[1])) sdf<-rep(0,length(sdf)); 
 WD<-WD[order(WD[,subjvname]),];
}
fmlm<-" "; fmlb<-"Non-adjusted"; tmp<-""; adjvv<-list(NA); adjvb<-"None"; fmlp<-"glm";
na=0; avb=""; smoothav<-0; nadjm<-0
if (!is.na(avname[1])) {
  na<-length(avname)
  avb<-vlabelV[match(avname,vnameV)];
  avname_ <- avname 
  smoothavi<-((saf=="s" | saf=="S") & alv==0)
  smoothav<-sum(smoothavi)
  smoothavname<-avname[smoothavi]
  avname_[smoothavi]<-paste("rcs(",avname[smoothavi],")",sep="")
  avb1<-avb
  avb1[smoothavi]<-paste(avb[smoothavi],"(Smooth)",sep="")
  avname_[alv>0]<-paste("factor(",avname[alv>0],")",sep="")
  fmlm<-c(fmlm,paste("+",paste(avname_,collapse="+")))
  fmlb<-c(fmlb,"Adjust")
  nadjm<-nadjm+1; tmp<-c(tmp,"I"); adjvv[[nadjm+1]]<-avname; 
  adjvb<-c(adjvb, paste(avb1, collapse="; "))
  fmlp<-c(fmlp,ifelse(!is.na(subjvname), "gee", ifelse(smoothav>0, "gam", "glm")))
}
ns=0; svb=""; smoothsv<-0
if (!is.na(svname[1])) {
  svb<-vlabelV[match(svname,vnameV)];
  svname_ <- svname 
  smoothsvi<-((sdf=="s" | sdf=="S") & slv==0)
  smoothsv<-sum(smoothsvi)
  smoothsvname<-svname[smoothsvi]
  svname_[smoothsvi]<-paste("rcs(",svname[smoothsvi],")",sep="")
  svb1<-svb
  svb1[smoothsvi]<-paste(svb[smoothsvi],"(Smooth)",sep="")
  svname_[slv>0]<-paste("factor(",svname[slv>0],")",sep="")
  fmlm<-c(fmlm,paste("+",paste(svname_,collapse="+")))
  fmlb<-c(fmlb,"Adjust")
  nadjm<-nadjm+1; tmp<-c(tmp,"II"); adjvv[[nadjm+1]]<-svname
  adjvb<-c(adjvb, paste(svb1, collapse="; "))
  fmlp<-c(fmlp,ifelse(!is.na(subjvname), "gee", ifelse(smoothsv>0, "gam", "glm")))
}
if (is.na(parm[1]) & length(fmlm)>1) {
  fmlm<-fmlm[-1]; fmlb<-fmlb[-1]; tmp<-tmp[-1]; adjvv<-adjvv[-1]; adjvb<-adjvb[-1]; fmlp<-fmlp[-1];
}
if (nadjm>1) fmlb<-paste(fmlb,tmp)
nmdl<-length(fmlm)
ny=length(yvname); nx=length(xvname); 
xb<-vlabelV[match(xvname,vnameV)]; xb[is.na(xb)]<-xvname[is.na(xb)]
yb<-vlabelV[match(yvname,vnameV)]; yb[is.na(yb)]<-yvname[is.na(yb)]
xvname_ <- xvname
xvname_[xlv>0]<-paste("factor(",xvname[xlv>0],")",sep="")
xxname_<-list(NA); xxlbl_<-list(NA); xxlvl_<-list(NA)
for (j in (1:nx)) {
  if (xlv[j]==0) {
    xxname_[[j+1]]<-xvname[j];xxlbl_[[j+1]]<-xb[j];xxlvl_[[j+1]]<-0
  } else {
    xxlvl_[[j+1]]<-levels(factor(WD[,xvname[j]]))
    tmp<-paste(xvname[j],".",xxlvl_[[j+1]],sep="")
    xxlbl_[[j+1]]<-c(xb[j],vlabelZ[match(tmp,vnameZ)])
    xxlbl_[[j+1]]<-paste(c("",rep("&nbsp&nbsp",length(xxlbl_[[j+1]])-1)),xxlbl_[[j+1]])
    xxname_[[j+1]]<-c(xvname[j],paste("factor(",xvname[j],")",xxlvl_[[j+1]],sep=""))
  }
}
xxname_<-xxname_[-1]; xxlbl_<-xxlbl_[-1]; xxlvl_<-xxlvl_[-1];
if (nx==1) par1<-1; 
if (par1>1) {
  tmp1<-xxname_[[1]]; tmp2<-xxlbl_[[1]]
  for (j in 2:nx) {tmp1<-c(tmp1,xxname_[[j]]); tmp2<-c(tmp2,xxlbl_[[j]]);}
  xxname_[[nx+1]]<-tmp1; xxlbl_[[nx+1]]<-tmp2;
  xvname_<-c(xvname_,paste(xvname_,collapse="+"))
}
contx<-(sum(xlv>0)==0)
if (par1==3 & !is.na(bvar)) {w<-c(w,"</br>Column stratified variable was ignored"); bvar<-NA; bvname<-NA;}

if (is.na(bvar) & !is.na(colvname) & nmdl==1 & par1!=3) {if ((ny==1) | (nx==1 & contx)) {bvar<-colvname; colvname<-NA;}}
if (is.na(colvname)) {
  nclv<-1; clvb<-"Total"; clvb_<-"Total"
} else {
  clv<-levels(factor(WD[,colvname])); nclv<-length(clv)+1
  clvb_<-vlabelZ[match(paste(colvname,".",clv,sep=""),vnameZ)]; clvb_[is.na(clvb_)]<-clv[is.na(clvb_)];
  clvb<-c(paste(vlabelV[vnameV==colvname],clvb_,sep="="),"Total");
  clvb_<-c(clvb_,"Total")
  WD<-WD[!is.na(WD[,colvname]),]
} 
if (is.na(bvar)) {
  blvb<-"Total"; blvb_<-"Total";nblv<-1;
} else {
  blv<-levels(factor(WD[,bvar])); nblv<-length(blv)+1
  blvb_<-vlabelZ[match(paste(bvar,".",blv,sep=""),vnameZ)]; blvb_[is.na(blvb_)]<-blv[is.na(blvb_)];
  blvb<-c(paste(vlabelV[vnameV==bvar],blvb_,sep="="),"Total");
  blvb_<-c(blvb_,"Total")
  WD<-WD[!is.na(WD[,bvar]),]
}
if (!is.na(vname.start) & !is.na(vname.stop)) {
  fmlt<-paste("Surv(,",vname.start,",",vname.stop,",",sep="");
  WD<-WD[!is.na(WD[,vname.start]) & !is.na(WD[,vname.stop]),]
} else {
  if (!is.na(timevname)) {
    fmlt<-paste("Surv(",timevname,",",sep="");
    WD<-WD[!is.na(WD[,timevname]),]
  }
}
aa<-c(1,2,3,4)
for (i in 1:4) {
      for (j in c(1:4)[-i]) {
          for (k in c(1:4)[-c(i,j)]) aa<-rbind(aa,c(i,j,k,c(1:4)[-c(i,j,k)]))
      }
}
if (nx==1) par1<-1; 
if (is.na(par1)) par1<-1;
if (is.na(parm[4])) parm[4]<-1
rord<-aa[parm[4],]
if (!is.na(bvar)) {prn<-"S";
} else {
  if (parm[4]>1) {
    rordc<-ifelse(rord[4]==1,3,4)
    prn<-c("G","Y","M","X")[rord[rordc]]
    if (prn=="X") {
      if (!contx & nx>1) prn<-ifelse(nmdl>1, "M", ifelse(ny>nx & contx, "X", "Y"))
      if (!contx & nx==1) prn<-"CX"
      if (par1==2) {tmp<-ifelse(rordc==4,ifelse(rord[3]==1,2,3),2); prn<-c("G","Y","M","X")[rord[tmp]];}
    }
  } else {
    prn<-ifelse(nmdl>1, "M", ifelse(ny>nx & contx, "X", "Y"))
    if (par1==2) prn<-ifelse(nmdl>1, "M", "Y")
  }
  if (par1==3) prn<-"UM"
}
colprn<-parm[3]; if (colprn>3) {colprn<-1; w<-c(w,"</br>Output format was reset to option 1");}
clogit<-0; 
if (!is.na(subjvname) & is.na(timevname) & is.na(vname.start)) clogit<-1

sink(paste(ofname,".lst",sep=""))
if (par1==2) {xbgn<-nx+1; xend<-nx+1;} else {xbgn<-1; xend<-nx;}
if (prn=="Y") {
  tt<-c(0,0,0,0,"Exposure",yb); nn<-c(0,0,0,0,yb); 
  for (k in (1:nclv)) {
    wdtmp0<-WD;
    if (!is.na(colvname)) {
      if (k<nclv) wdtmp0<-WD[WD[,colvname]==clv[k],];
      print(paste("Stratified by",colvname, ":", clvb[k]))
    } 
    for (m in 1:nmdl) {
      for (j in (xbgn:xend)) {
        colj<-cbind(k,0,m,j,xxlbl_[[j]])
        nnj <-c(k,0,m,j)
        for (i in (1:ny)) {
          tmpooi<-mdl2oo(i,j,m,k,0,wdtmp0)
          colj<-cbind(colj,tmpooi[[1]]); nnj<-c(nnj,tmpooi[[2]])
        }
        tt<-rbind(tt,colj); nn<-rbind(nn,nnj)
      }
    }
  }
} 
if (prn=="S") {
  tt<-c(0,0,0,0,"Exposure",blvb); nn<-c(0,0,0,0,blvb);
  for (k in (1:nclv)) {
    wdtmp0<-WD;
    if (!is.na(colvname)) {
      if (k<nclv) wdtmp0<-WD[WD[,colvname]==clv[k],];
      print(paste("Stratified by",colvname, ":", clvb[k]))
    } 
    for (i in (1:ny)) {
      for (m in 1:nmdl) {
        for (j in (xbgn:xend)) {
          colj<-cbind(k,i,m,j,xxlbl_[[j]]);
          nnj <- c(k,i,m,j)
          for (b in (1:nblv)) {
            print(paste("Stratified by",bvar, ":", blvb[b]))
            if (b<nblv) {wdtmp1<-wdtmp0[wdtmp0[,bvar]==blv[b],];} else {wdtmp1<-wdtmp0;}
            tmpooi<-mdl2oo(i,j,m,k,b,wdtmp1)
            colj<-cbind(colj,tmpooi[[1]]); nnj<-c(nnj,tmpooi[[2]])
          }
          tt<-rbind(tt,colj); nn<-rbind(nn,nnj)
        }
      }
    }
  }
} 
if (prn=="M") {
  tt<-c(0,0,0,0,"Exposure",fmlb);  nn<-c(0,0,0,0,fmlb)
  for (k in (1:nclv)) {
    wdtmp0<-WD; 
    if (!is.na(colvname)) {
      if (k<nclv) wdtmp0<-WD[WD[,colvname]==clv[k],];
      print(paste("Stratified by",colvname, ":", clvb[k]))
    } 
    for (i in 1:ny) {
      for (j in xbgn:xend) {
        colj<-cbind(k,i,0,j,xxlbl_[[j]]); nnj<-c(k,i,0,j)
        for (m in 1:nmdl) {
          tmpooi<-mdl2oo(i,j,m,k,0,wdtmp0)
          colj<-cbind(colj,tmpooi[[1]]); nnj<-c(nnj,tmpooi[[2]])
        }
        tt<-rbind(tt,colj); nn<-rbind(nn,nnj)
      }
    }
  }
}
if (prn=="X") {
  tt<-c(0,0,0,0,"Outcome",xb); nn<-c(0,0,0,0,xb); 
  for (k in (1:nclv)) {
    wdtmp0<-WD;
    if (!is.na(colvname)) {
      if (k<nclv) wdtmp0<-WD[WD[,colvname]==clv[k],];
      print(paste("Stratified by",colvname, ":", clvb[k]))
    } 
    for (m in 1:nmdl) {
      for (i in (1:ny)) {
        colj<-cbind(k,i,m,0,yb[i])
        nnj <-c(k,i,m,0)
        for (j in (1:nx)) {
          tmpooi<-mdl2oo(i,j,m,k,0,wdtmp0)
          colj<-cbind(colj,tmpooi[[1]]); nnj<-c(nnj,tmpooi[[2]])
        }
        tt<-rbind(tt,colj); nn<-rbind(nn,nnj)
      }
    }
  }
} 
if (prn=="CX") {
  tt<-c(0,0,0,0,"Outcome",xxlbl_[[1]][-1]); nn<-c(0,0,0,0,xb[1]); 
  nxl<-length(xxlbl_[[1]])-1
  for (k in (1:nclv)) {
    wdtmp0<-WD;
    if (!is.na(colvname)) {
      if (k<nclv) wdtmp0<-WD[WD[,colvname]==clv[k],];
      print(paste("Stratified by",colvname, ":", clvb[k]))
    } 
    for (m in 1:nmdl) {
      for (i in (1:ny)) {
          colj<-c(k,i,m,0,yb[i]); nnj <-c(k,i,m,0)
          tmpooi<-mdl2oo(i,j,m,k,0,wdtmp0)
          colj<-c(colj,tmpooi[[1]][-1]); nnj<-c(nnj,tmpooi[[2]])
          tt<-rbind(tt,colj); nn<-rbind(nn,nnj)
      }
    }
  }
} 
if (prn=="UM") {
  tt<-c(0,0,0,0,"Exposure","Univariable","Multivariable");  nn<-c(0,0,0,0,"Univariable","Multivariable")
  for (k in (1:nclv)) {
    wdtmp0<-WD; 
    if (!is.na(colvname)) {
      if (k<nclv) wdtmp0<-WD[WD[,colvname]==clv[k],];
      print(paste("Stratified by",colvname, ":", clvb[k]))
    } 
    for (i in 1:ny) {
      for (m in 1:nmdl) {
        colm<-rep(NA,6); nnm<-rep(NA,5)
        for (j in 1:(nx+1)) {
          colj<-cbind(k,i,m,j,xxlbl_[[j]]); nnj<-c(k,i,m,j)
          tmpooi<-mdl2oo(i,j,m,k,0,wdtmp0)
          colj<-cbind(colj,tmpooi[[1]]); nnj<-c(nnj,tmpooi[[2]])
          if (j<=nx) {colm<-rbind(colm,colj); nnm<-rbind(nnm,nnj);
          } else {colm<-cbind(colm[-1,],tmpooi[[1]]); nnm<-cbind(nnm[-1,],tmpooi[[2]]);}
        }
        tt<-rbind(tt,colm); nn<-rbind(nn,nnm)
      }
    }
  }
}
sink()
if (!contx & prn!="CX") rord<-c(rord[rord!=4],4)
if (prn=="X" | prn=="CX") rord<-rord[rord!=4]
if (prn=="Y") rord<-rord[rord!=2]
if (prn=="M") rord<-rord[rord!=3]
if (nx==1 & contx) rord<-rord[rord!=4]
if (nmdl==1) rord<-rord[rord!=3]
if (ny==1) rord<-rord[rord!=2]
if (is.na(colvname)) rord<-rord[rord!=1]
if (length(rord)==0) rord<-1
nrr<-length(rord)
for (i in nrr:1) {nn<-nn[order(as.numeric(nn[,rord[i]])),];tt<-tt[order(as.numeric(tt[,rord[i]])),];}
if (nn[2,4]>0) {nn[,4]<-c("Exposure",xb[as.numeric(nn[-1,4])]); } else {nn<-nn[,-4];}
if (nn[2,3]>0) {nn[,3]<-c("Model",fmlb[as.numeric(nn[-1,3])]); } else {nn<-nn[,-3];}
if (nn[2,2]>0) {nn[,2]<-c("Outcome",yb[as.numeric(nn[-1,2])]); } else {nn<-nn[,-2];}
if (!is.na(colvname)) {nn[,1]<-c(vlabelV[vnameV==colvname],clvb_[as.numeric(nn[-1,1])]);} else {nn<-nn[,-1];}
tb<-matrix(as.numeric(tt[,c(1:4)]),ncol=4); 
if (!is.na(colvname)) {tt[,1]<-c(vlabelV[vnameV==colvname],clvb[tb[-1,1]]);}
if (ny>1) {tt[,2]<-c("Outcome",yb[tb[-1,2]]);}
if (nmdl>1) {tt[,3]<-c("Model",fmlb[tb[-1,3]]);}
nrr1<-nrr-1; oo<-tt[1,]; nc<-ncol(tt)-5; nr<-nrow(tt)
for (i in 2:nr) {
  if (nrr>1) {
    for (j in 1:nrr1) {
      if (tb[i,rord[j]]!=tb[i-1,rord[j]]) oo<-rbind(oo,c(rep(tt[i,rord[j]],5),rep(" ",nc)))
    }
  }
  oo<-rbind(oo,tt[i,])
}
if (rord[nrr]!=4 & tt[1,rord[nrr]]!="0") {oo<-cbind(oo[,rord[nrr]],oo[,-(1:5)]);} else {oo<-oo[,-(1:4)]}
w<-c(w,paste("<h2>", title, "</h2>"))
w<-c(w,"</br><table border=3>", mat2htmltable(oo), "</table>")

5.R.Version4RUN<-343;
R.LibLocation <- "C:/Users/Administrator/AppData/Roaming/EmpowerRCH/R343/library"
#***************** Regarding ALL Following R Functions ********************
#***** COPYRIGHT (c) 2010 X&Y Solutions, ALL RIGHT RESERVED ***************
#******************* www.EmpowerStats.com *********************************
#**************************************************************************
Sys.setlocale("LC_TIME", "C")
library(doBy,lib.loc=R.LibLocation)
library(plotrix,lib.loc=R.LibLocation)
library(stringi,lib.loc=R.LibLocation)
library(stringr,lib.loc=R.LibLocation)
library(survival,lib.loc=R.LibLocation)
library(rms,lib.loc=R.LibLocation)
library(nnet,lib.loc=R.LibLocation)
library(car,lib.loc=R.LibLocation)
library(mgcv,lib.loc=R.LibLocation)
pdfwd<-6; pdfht<-6
setwd("H:/analysis/CHINADMI/tghdlreversionFPG/PROJ46_8_tbl")
load("H:/analysis/CHINADMI/tghdlreversionFPG/data2.Rdata")
if (length(which(ls()=="EmpowerStatsR"))==0) EmpowerStatsR<-get(ls()[1])
names(EmpowerStatsR)<-toupper(names(EmpowerStatsR))


rankvar <- function(var, num) {
  qprobs <- 1/num
  if (num>2) {for (i in (2:(num-1))) {qprobs <- c(qprobs, 1/num * i) }} 
  outvar <- rep(0, times=length(var))
  outvar[is.na(var)] <- NA
  cutpoints <- quantile(var,probs=qprobs, na.rm=TRUE)
  for (k in (1:length(cutpoints))) {outvar[var>=cutpoints[k]] <- k}
  tmp<-c(min(var,na.rm=TRUE),cutpoints,max(var,na.rm=TRUE))
  names(tmp)<-c("Min",names(cutpoints),"Max")
  print(tmp)
  return(outvar)
}


attach(EmpowerStatsR)
sink("H:/analysis/CHINADMI/tghdlreversionFPG/datastep/PROJ46_datastep.lst")
print("Creating new variable: TH.Q4")
TH.Q4<- rankvar(TH,4)
EmpowerStatsR<-cbind(EmpowerStatsR,TH.Q4)
print("Creating new variable: TH.Q4.CONT")
TH.Q4.CONT<-TH.Q4
EmpowerStatsR<-cbind(EmpowerStatsR,TH.Q4.CONT)
rm(TH.Q4,TH.Q4.CONT)
detach(EmpowerStatsR)
sink()
vname<-c("_N_","_STAT_","_TOTAL_","IMPUTATION_","IMPUTATION_.1")
vlabel<-c("样本量(%)","统计量","合计","IMPUTATION_","  1")
vname<-c(vname,"ID","AGE","SEX","SEX.1","SEX.2","HEIGHT")
vlabel<-c(vlabel,"ID","AGE","SEX","  1","  2","HEIGHT")
vname<-c(vname,"WEIGHT","BMI","SBP","DBP","FPG","TC","TG")
vlabel<-c(vlabel,"WEIGHT","BMI","SBP","DBP","FPG","TC","TG")
vname<-c(vname,"HDL","TH","LDL","ALT","AST","BUN","CCR","FFPG")
vlabel<-c(vlabel,"HDL","TH","LDL","ALT","AST","BUN","CCR","FFPG")
vname<-c(vname,"DIABETES","DIABETES.0","DIABETES.1","REGRESSION","REGRESSION.0","REGRESSION.1")
vlabel<-c(vlabel,"DIABETES","  0","  1","REGRESSION","  0","  1")
vname<-c(vname,"YEAR.OF.FOLLOWUP","SMOKING","SMOKING.1","SMOKING.2","SMOKING.3")
vlabel<-c(vlabel,"YEAR.OF.FOLLOWUP","SMOKING","  1","  2","  3")
vname<-c(vname,"DRINKING","DRINKING.1","DRINKING.2","DRINKING.3")
vlabel<-c(vlabel,"DRINKING","  1","  2","  3")
vname<-c(vname,"FAMILY","FAMILY.0","FAMILY.1","TH.Q4","TH.Q4.0","TH.Q4.1","TH.Q4.2","TH.Q4.3")
vlabel<-c(vlabel,"FAMILY","  0","  1","TH 四分组","  Q1","  Q2","  Q3","  Q4")
vname<-c(vname,"TH.Q4.CONT")
vlabel<-c(vlabel,"TH 四分组")
slt.vname<-c()

library(survival,lib.loc=R.LibLocation)
library(gdata,lib.loc=R.LibLocation)
 
ofname<-"PROJ46_8_tbl"; 
attach(EmpowerStatsR);WD<-EmpowerStatsR[((!is.na(BMI) & (BMI<28))),];detach(EmpowerStatsR); 
wd.subset<-paste("Use subset of data:","(!is.na(BMI) & (BMI<28))");svy.DSN.YN <- FALSE; 
weights<-1;weights.var <- NA; 
WD<-cbind(WD,weights); WD<-WD[!is.na(weights),]; 
title<-"多个回归方程"; 
attach(WD) 
subjvname<-NA; 
yv<-cbind(REGRESSION); 
yvname<-c('REGRESSION'); 
yvar<-c('REGRESSION'); 
ydist<-c('breslow'); 
ylink<-c(''); 
ylv<-c(2); 
xv<-cbind(TH,TH.Q4,TH.Q4.CONT); 
xvname<-c('TH','TH.Q4','TH.Q4.CONT'); 
xvar<-c('TH','TH_Q4','TH_Q4_CONT'); 
xlv<-c(0,4,0); 
sxf<-c(NA,0,0,0)[-1]; 
sv<-cbind(AGE,SEX,SBP,DBP,FPG,LDL,ALT,AST,BUN,CCR,SMOKING,DRINKING,FAMILY); 
svname<-c('AGE','SEX','SBP','DBP','FPG','LDL','ALT','AST','BUN','CCR','SMOKING','DRINKING','FAMILY'); 
svar<-c('AGE','SEX','SBP','DBP','FPG','LDL','ALT','AST','BUN','CCR','SMOKING','DRINKING','FAMILY'); 
sdf<-c(NA,0,0,0,0,0,0,0,0,0,0,0,0,0)[-1]; 
slv<-c(0,2,0,0,0,0,0,0,0,0,3,3,2); 
av<-cbind(AGE,SEX,BMI); 
avname<-c('AGE','SEX','BMI'); 
if (!is.na(avname[1])) avlbl<-vlabel[match(avname, vname)]; 
nadj<-length(avname);alv<-c(0,2,0); 
saf<-c(NA,0,0,0)[-1]; 
timev<-YEAR.OF.FOLLOWUP;timevname<-"YEAR.OF.FOLLOWUP"; 
bv<-NA; bvar<-NA; 
colv<-NA; colvname<-NA; 
tv<-cbind(YEAR.OF.FOLLOWUP); 
tvname<-c('YEAR.OF.FOLLOWUP'); 
v.start<-NA; vname.start<-NA; 
v.stop<-NA; vname.stop<-NA; 
par1<-1;dec<-3;parm<-c(1,NA, 1,1, 1); 
if (!exists("pdfwd")) pdfwd<-6; 
if (!exists("pdfht")) pdfht<-6; 
##R package## survival gdata ##R package##;
pvformat<-function(p,dec) {
  pp <- sprintf(paste("%.",dec,"f",sep=""),as.numeric(p))
  if (is.matrix(p)) {pp<-matrix(pp, nrow=nrow(p)); colnames(pp)<-colnames(p);rownames(pp)<-rownames(p);}
  lw <- paste("<",substr("0.00000000000",1,dec+1),"1",sep="");
  pp[as.numeric(p)<(1/10^dec)]<-lw
  return(pp)
}
numfmt<-function(p,dec) {
  if (is.list(p)) p<-as.matrix(p)
  pp <- sprintf(paste("%.",dec,"f",sep=""),as.numeric(p))
  if (is.matrix(p)) {pp<-matrix(pp, nrow=nrow(p));colnames(pp)<-colnames(p);rownames(pp)<-rownames(p);}
  pp[as.numeric(p)>10000000]<- "inf."
  pp[is.na(p) | gsub(" ","",p)==""]<- ""
  pp[p=="-Inf"]<-"-Inf"
  pp[p=="Inf"]<-"Inf"
  return(pp)
}

getLandmarkDF <- function(yvname, WD, timevname, tp) {
  ny<-length(yvname); tp<-c(0, tp, max(WD[,timevname],na.rm=TRUE)); ntp<-length(tp)-1;
  tmpWD<-WD[!is.na(WD[,timevname]),]
  for (i in (1:ntp)) {
    wd.i<-tmpWD[tmpWD[,timevname]>tp[i],]
    for (j in (1:ny)) {wd.i[wd.i[,yvname[j]]==1 & wd.i[,timevname]>tp[i+1],yvname[j]]<-0;}
    wd.i[wd.i[,timevname]>tp[i+1],timevname]<-tp[i+1]
    wd.i<-cbind(wd.i, TIME.PHASE.4LMCOX=i)
    if (i==1) {wd.p<-wd.i;} else {wd.p<-rbind(wd.p,wd.i);}
  }
  return(wd.p)
}
varstats<-function(var,vlvl,dec) {
  if (length(vlvl)==1 & vlvl[1]==0) {
    return(paste(numfmt(mean(var,na.rm=TRUE),dec),numfmt(sd(var,na.rm=TRUE),dec),sep="+"))
  } else {
    a<-table(var)
    b<-matrix(paste(a, " (", numfmt(a/sum(a)*100,dec), "%)",sep=""),ncol=1)
    return(c(" ",b[match(vlvl,names(a))]))
  }
}
mat2htmltable<-function(mat) {
  t1<- apply(mat,1,function(z) paste(z,collapse="</td><td>"))
  t2<- paste("<tr><td>",t1,"</td></tr>")
  return(paste(t2,collapse=" "))
}
mdl2oo<-function(i, j, m, k, b, wdtmp0) {
  fmlx<-paste(xvname_[j],fmlm[m]);
  if (b==nblv & !is.na(bvar)) fmlx<-paste(fmlx,"+factor(",bvar,")",sep="")
  if (k==nclv & !is.na(colvname)) fmlx<-paste(fmlx,"+factor(",colvname,")",sep="")
  wdtmp<-removeNA(i,j,m,wdtmp0)
  xxname<-xxname_[[j]]
  if (clogit==1) {
    fml<-paste(yvname[i],"~",fmlx,"+strata(",subjvname,")",sep="")
    mdl<-try(clogit(formula(fml),weights=wdtmp$weights,data=wdtmp,na.action=na.omit,method="exact"))
  } else {
    fml<-paste(fmlt,yvname[i],")~",fmlx);
    mdl<-try(coxph(formula(fml),weights=wdtmp$weights,data=wdtmp,na.action=na.omit,method=ydist[i]))
  }
  if (substr(mdl[1],1,5)!="Error") {
    gs<-summary(mdl); print(mdl$formula); print(gs)
    tmpn<-gs$n; gsparm <- gs$coefficients
    gsp<-gsparm[match(xxname,rownames(gsparm)),]
    if (length(xxname)==1) {beta<-gsp[1]; se<-gsp[3]; pv<-gsp[5]; 
    } else {beta<-gsp[,1]; se<-gsp[,3]; pv<-gsp[,5]; }
    ci1<- beta-1.96*se; ci2<- beta+1.96*se
    pvx<-substr(rep("****",length(pv)),1,(pv<=0.05)+(pv<=0.01)+(pv<=0.001)) 
    if (colprn==3) {pvv<-pvx;} else {pvv<-pvformat(pv,dec+2);}
    o1<-paste(numfmt(exp(beta),dec)," (",numfmt(exp(ci1),dec),", ",numfmt(exp(ci2),dec),")",sep="")
    o1<-paste(o1,pvv); o1[is.na(beta)]<-NA;
  } else {o1<-rep(NA,length(xxname)); tmpn<-nrow(wdtmp);}
  if (length(xxname)>1) {
    o1[is.na(o1) & substr(xxname,1,7)=="factor("]<-"1.0"
    o1[is.na(o1)]<-"";
  }
  return(list(o1,tmpn))
}
recodevar <- function (var,oldcode,newcode) {
  tmp.v <- var
  nc.tmp <- length(oldcode)
  for (i in (1:nc.tmp)) {tmp.v[(var==oldcode[i])]=newcode[i]}
  if (is.factor(tmp.v)) {tmp.v1<-as.numeric(as.character(tmp.v))} else {tmp.v1<-as.numeric(tmp.v)}
  rm(tmp.v);  return(tmp.v1)
} 
rankvar <- function(var, num) {
  qprobs <- 1/num
  if (num>2) {for (i in (2:(num-1))) {qprobs <- c(qprobs, 1/num * i) } } 
  outvar <- rep(0, times=length(var))
  outvar[is.na(var)] <- NA
  cutpoints <- quantile(var,probs=qprobs, na.rm=TRUE)
  for (k in (1:length(cutpoints))) { outvar[var>=cutpoints[k]] <- k; }
  return(outvar)
}
removeNA<-function(i,j,m,wdf) {
 vvv<-c(yvname[i],adjvv[[m]],subjvname,colvname,bvar,vname.start,vname.stop,timevname); 
 if (j<=nx) {vvv<-c(vvv,xvname[j]);} else {vvv<-c(vvv,xvname);}
 vvv<-vvv[!is.na(vvv)]; vvv<-vvv[vvv>" "]
 tmp<-is.na(wdf[,vvv]); 
 return(wdf[apply(tmp,1,sum)==0,])
}

if (!is.na(bvar)) {
 if (bvar=="TIME.PHASE.4LMCOX") {
  WD<-getLandmarkDF(yvname, WD, timevname, tp);
  tmptimeb <- vlabel[vname==timevname];
  vname<-c(vname,"TIME.PHASE.4LMCOX", "TIME.PHASE.4LMCOX.1");
  vlabel<-c(vlabel, paste(tmptimeb, "segment"), paste("  <=", tp[1]));
  if (length(tp)>1) {
    vname<-c(vname, "TIME.PHASE.4LMCOX.2", "TIME.PHASE.4LMCOX.3");
    vlabel<-c(vlabel,  paste("  >", tp[1], " & <=", tp[2],sep=""),paste("  >", tp[2]));
  } else {
    vname<-c(vname, "TIME.PHASE.4LMCOX.2");
    vlabel<-c(vlabel,  paste("  >", tp[1]));
  }
  bv <- WD[,"TIME.PHASE.4LMCOX"];
}}
if (!is.na(colvname)) {
 if (colvname=="TIME.PHASE.4LMCOX") {
  WD<-getLandmarkDF(yvname, WD, timevname, tp);
  tmptimeb <- vlabel[vname==timevname];
  vname<-c(vname,"TIME.PHASE.4LMCOX", "TIME.PHASE.4LMCOX.1");
  vlabel<-c(vlabel, paste(tmptimeb, "segment"), paste("  <=", tp[1]));
  if (length(tp)>1) {
    vname<-c(vname, "TIME.PHASE.4LMCOX.2", "TIME.PHASE.4LMCOX.3");
    vlabel<-c(vlabel,  paste("  >", tp[1], " & <=", tp[2],sep=""),paste("  >", tp[2]));
  } else {
    vname<-c(vname, "TIME.PHASE.4LMCOX.2");
    vlabel<-c(vlabel,  paste("  >", tp[1]));
  }
  colv <- WD[,"TIME.PHASE.4LMCOX"];
}}
if (is.na(xlv[1])) xlv<-apply(xv,2,function(z) length(unique(z))*(length(unique(z))<8));
if (is.na(alv[1]) & !is.na(avname[1])) alv<-apply(av,2,function(z) length(unique(z))*(length(unique(z))<8));
if (is.na(slv[1]) & !is.na(svname[1])) slv<-apply(sv,2,function(z) length(unique(z))*(length(unique(z))<8));

vlabelN<-(substr(vlabel,1,1)==" ");
vlabelZ<-vlabel[vlabelN];vlabelV<-vlabel[!vlabelN]
vnameV<-vname[!vlabelN];vnameZ<-vname[vlabelN];
w<-c("<html><head>","<meta http-equiv=\"Content-Type\" content=\"text/html\" charset=\"gb2312\" /></head><body>")
if (!is.na(avname[1])) {
 if (sum((saf=="s" | saf=="S") & alv>0)>0) w<-c(w,"</br>Restrict cubic spline smoothing only applies for continuous variables")
}
if (!is.na(svname[1])) {
 if (sum((sdf=="s" | sdf=="S") & slv>0)>0) w<-c(w,"</br>Restrict cubic spline smoothing only applies for continuous variables")
}
allvname<-c(yvname,xvname,colvname,bvar,avname,svname,subjvname,vname.start,vname.stop,timevname,"weights"); 
allvname<-allvname[!is.na(allvname)]
WD<-WD[,allvname];
if (!is.na(subjvname)) WD<-WD[order(WD[,subjvname]),]
if (!is.na(sxf[1])) {
  if (sum(sxf>1 & xlv>0)>0) w<-c(w,"Categorizing only applies to continuous variables");
  if (sum(sxf>1 & xlv==0)>0) {
     t.xname<-NA;t.xlv<-NA; nx<-length(xvname)
     for (i in 1:nx) {
       if (sxf[i]>1 & xlv[i]==0) {
          tmp.Xi<- rankvar(WD[,xvname[i]],sxf[i])
          tmp.newcode <- tapply(WD[,xvname[i]],tmp.Xi,function(z) median(z,na.rm=TRUE))
          tmp.low <- tapply(WD[,xvname[i]],tmp.Xi,function(z) min(z,na.rm=TRUE))
          tmp.upp <- tapply(WD[,xvname[i]],tmp.Xi,function(z) max(z,na.rm=TRUE))
          tmp.Xi2<- recodevar(tmp.Xi,(1:sxf[i])-1,tmp.newcode)
          tmp.Xi<-cbind(tmp.Xi,tmp.Xi2)
          tmp.NM<-paste(xvname[i],c("grp","grp.cont"),sep=".")
          colnames(tmp.Xi)<-tmp.NM
          WD<-cbind(WD,tmp.Xi)
          t.xname<-c(t.xname,tmp.NM)
          t.xlv<-c(t.xlv,sxf[i],0)
          vnameV<-c(vnameV,tmp.NM)
          vlabelV<-c(vlabelV,paste(vlabelV[vnameV==xvname[i]],c("group","group trend")))
          vnameZ<-c(vnameZ,paste(tmp.NM[1],(1:sxf[i])-1,sep="."))
          vlabelZ<-c(vlabelZ,paste(tmp.low,"-",tmp.upp))
       } else {
          t.xname<-c(t.xname,xvname[i]); t.xlv<-c(t.xlv,xlv[i])
       }
     }
     xvname<-t.xname[-1]; xlv<-t.xlv[-1];
  }
}
rm(xv,yv,bv,av,sv,colv,v.start,v.stop)
if (!is.na(subjvname)) {
 if (!is.na(avname[1])) saf<-rep(0,length(saf)); 
 if (!is.na(svname[1])) sdf<-rep(0,length(sdf)); 
 WD<-WD[order(WD[,subjvname]),];
}
fmlm<-" "; fmlb<-"Non-adjusted"; tmp<-""; adjvv<-list(NA); adjvb<-"None"; fmlp<-"glm";
na=0; avb=""; smoothav<-0; nadjm<-0
if (!is.na(avname[1])) {
  na<-length(avname)
  avb<-vlabelV[match(avname,vnameV)];
  avname_ <- avname 
  smoothavi<-((saf=="s" | saf=="S") & alv==0)
  smoothav<-sum(smoothavi)
  smoothavname<-avname[smoothavi]
  avname_[smoothavi]<-paste("rcs(",avname[smoothavi],")",sep="")
  avb1<-avb
  avb1[smoothavi]<-paste(avb[smoothavi],"(Smooth)",sep="")
  avname_[alv>0]<-paste("factor(",avname[alv>0],")",sep="")
  fmlm<-c(fmlm,paste("+",paste(avname_,collapse="+")))
  fmlb<-c(fmlb,"Adjust")
  nadjm<-nadjm+1; tmp<-c(tmp,"I"); adjvv[[nadjm+1]]<-avname; 
  adjvb<-c(adjvb, paste(avb1, collapse="; "))
  fmlp<-c(fmlp,ifelse(!is.na(subjvname), "gee", ifelse(smoothav>0, "gam", "glm")))
}
ns=0; svb=""; smoothsv<-0
if (!is.na(svname[1])) {
  svb<-vlabelV[match(svname,vnameV)];
  svname_ <- svname 
  smoothsvi<-((sdf=="s" | sdf=="S") & slv==0)
  smoothsv<-sum(smoothsvi)
  smoothsvname<-svname[smoothsvi]
  svname_[smoothsvi]<-paste("rcs(",svname[smoothsvi],")",sep="")
  svb1<-svb
  svb1[smoothsvi]<-paste(svb[smoothsvi],"(Smooth)",sep="")
  svname_[slv>0]<-paste("factor(",svname[slv>0],")",sep="")
  fmlm<-c(fmlm,paste("+",paste(svname_,collapse="+")))
  fmlb<-c(fmlb,"Adjust")
  nadjm<-nadjm+1; tmp<-c(tmp,"II"); adjvv[[nadjm+1]]<-svname
  adjvb<-c(adjvb, paste(svb1, collapse="; "))
  fmlp<-c(fmlp,ifelse(!is.na(subjvname), "gee", ifelse(smoothsv>0, "gam", "glm")))
}
if (is.na(parm[1]) & length(fmlm)>1) {
  fmlm<-fmlm[-1]; fmlb<-fmlb[-1]; tmp<-tmp[-1]; adjvv<-adjvv[-1]; adjvb<-adjvb[-1]; fmlp<-fmlp[-1];
}
if (nadjm>1) fmlb<-paste(fmlb,tmp)
nmdl<-length(fmlm)
ny=length(yvname); nx=length(xvname); 
xb<-vlabelV[match(xvname,vnameV)]; xb[is.na(xb)]<-xvname[is.na(xb)]
yb<-vlabelV[match(yvname,vnameV)]; yb[is.na(yb)]<-yvname[is.na(yb)]
xvname_ <- xvname
xvname_[xlv>0]<-paste("factor(",xvname[xlv>0],")",sep="")
xxname_<-list(NA); xxlbl_<-list(NA); xxlvl_<-list(NA)
for (j in (1:nx)) {
  if (xlv[j]==0) {
    xxname_[[j+1]]<-xvname[j];xxlbl_[[j+1]]<-xb[j];xxlvl_[[j+1]]<-0
  } else {
    xxlvl_[[j+1]]<-levels(factor(WD[,xvname[j]]))
    tmp<-paste(xvname[j],".",xxlvl_[[j+1]],sep="")
    xxlbl_[[j+1]]<-c(xb[j],vlabelZ[match(tmp,vnameZ)])
    xxlbl_[[j+1]]<-paste(c("",rep("&nbsp&nbsp",length(xxlbl_[[j+1]])-1)),xxlbl_[[j+1]])
    xxname_[[j+1]]<-c(xvname[j],paste("factor(",xvname[j],")",xxlvl_[[j+1]],sep=""))
  }
}
xxname_<-xxname_[-1]; xxlbl_<-xxlbl_[-1]; xxlvl_<-xxlvl_[-1];
if (nx==1) par1<-1; 
if (par1>1) {
  tmp1<-xxname_[[1]]; tmp2<-xxlbl_[[1]]
  for (j in 2:nx) {tmp1<-c(tmp1,xxname_[[j]]); tmp2<-c(tmp2,xxlbl_[[j]]);}
  xxname_[[nx+1]]<-tmp1; xxlbl_[[nx+1]]<-tmp2;
  xvname_<-c(xvname_,paste(xvname_,collapse="+"))
}
contx<-(sum(xlv>0)==0)
if (par1==3 & !is.na(bvar)) {w<-c(w,"</br>Column stratified variable was ignored"); bvar<-NA; bvname<-NA;}

if (is.na(bvar) & !is.na(colvname) & nmdl==1 & par1!=3) {if ((ny==1) | (nx==1 & contx)) {bvar<-colvname; colvname<-NA;}}
if (is.na(colvname)) {
  nclv<-1; clvb<-"Total"; clvb_<-"Total"
} else {
  clv<-levels(factor(WD[,colvname])); nclv<-length(clv)+1
  clvb_<-vlabelZ[match(paste(colvname,".",clv,sep=""),vnameZ)]; clvb_[is.na(clvb_)]<-clv[is.na(clvb_)];
  clvb<-c(paste(vlabelV[vnameV==colvname],clvb_,sep="="),"Total");
  clvb_<-c(clvb_,"Total")
  WD<-WD[!is.na(WD[,colvname]),]
} 
if (is.na(bvar)) {
  blvb<-"Total"; blvb_<-"Total";nblv<-1;
} else {
  blv<-levels(factor(WD[,bvar])); nblv<-length(blv)+1
  blvb_<-vlabelZ[match(paste(bvar,".",blv,sep=""),vnameZ)]; blvb_[is.na(blvb_)]<-blv[is.na(blvb_)];
  blvb<-c(paste(vlabelV[vnameV==bvar],blvb_,sep="="),"Total");
  blvb_<-c(blvb_,"Total")
  WD<-WD[!is.na(WD[,bvar]),]
}
if (!is.na(vname.start) & !is.na(vname.stop)) {
  fmlt<-paste("Surv(,",vname.start,",",vname.stop,",",sep="");
  WD<-WD[!is.na(WD[,vname.start]) & !is.na(WD[,vname.stop]),]
} else {
  if (!is.na(timevname)) {
    fmlt<-paste("Surv(",timevname,",",sep="");
    WD<-WD[!is.na(WD[,timevname]),]
  }
}
aa<-c(1,2,3,4)
for (i in 1:4) {
      for (j in c(1:4)[-i]) {
          for (k in c(1:4)[-c(i,j)]) aa<-rbind(aa,c(i,j,k,c(1:4)[-c(i,j,k)]))
      }
}
if (nx==1) par1<-1; 
if (is.na(par1)) par1<-1;
if (is.na(parm[4])) parm[4]<-1
rord<-aa[parm[4],]
if (!is.na(bvar)) {prn<-"S";
} else {
  if (parm[4]>1) {
    rordc<-ifelse(rord[4]==1,3,4)
    prn<-c("G","Y","M","X")[rord[rordc]]
    if (prn=="X") {
      if (!contx & nx>1) prn<-ifelse(nmdl>1, "M", ifelse(ny>nx & contx, "X", "Y"))
      if (!contx & nx==1) prn<-"CX"
      if (par1==2) {tmp<-ifelse(rordc==4,ifelse(rord[3]==1,2,3),2); prn<-c("G","Y","M","X")[rord[tmp]];}
    }
  } else {
    prn<-ifelse(nmdl>1, "M", ifelse(ny>nx & contx, "X", "Y"))
    if (par1==2) prn<-ifelse(nmdl>1, "M", "Y")
  }
  if (par1==3) prn<-"UM"
}
colprn<-parm[3]; if (colprn>3) {colprn<-1; w<-c(w,"</br>Output format was reset to option 1");}
clogit<-0; 
if (!is.na(subjvname) & is.na(timevname) & is.na(vname.start)) clogit<-1

sink(paste(ofname,".lst",sep=""))
if (par1==2) {xbgn<-nx+1; xend<-nx+1;} else {xbgn<-1; xend<-nx;}
if (prn=="Y") {
  tt<-c(0,0,0,0,"Exposure",yb); nn<-c(0,0,0,0,yb); 
  for (k in (1:nclv)) {
    wdtmp0<-WD;
    if (!is.na(colvname)) {
      if (k<nclv) wdtmp0<-WD[WD[,colvname]==clv[k],];
      print(paste("Stratified by",colvname, ":", clvb[k]))
    } 
    for (m in 1:nmdl) {
      for (j in (xbgn:xend)) {
        colj<-cbind(k,0,m,j,xxlbl_[[j]])
        nnj <-c(k,0,m,j)
        for (i in (1:ny)) {
          tmpooi<-mdl2oo(i,j,m,k,0,wdtmp0)
          colj<-cbind(colj,tmpooi[[1]]); nnj<-c(nnj,tmpooi[[2]])
        }
        tt<-rbind(tt,colj); nn<-rbind(nn,nnj)
      }
    }
  }
} 
if (prn=="S") {
  tt<-c(0,0,0,0,"Exposure",blvb); nn<-c(0,0,0,0,blvb);
  for (k in (1:nclv)) {
    wdtmp0<-WD;
    if (!is.na(colvname)) {
      if (k<nclv) wdtmp0<-WD[WD[,colvname]==clv[k],];
      print(paste("Stratified by",colvname, ":", clvb[k]))
    } 
    for (i in (1:ny)) {
      for (m in 1:nmdl) {
        for (j in (xbgn:xend)) {
          colj<-cbind(k,i,m,j,xxlbl_[[j]]);
          nnj <- c(k,i,m,j)
          for (b in (1:nblv)) {
            print(paste("Stratified by",bvar, ":", blvb[b]))
            if (b<nblv) {wdtmp1<-wdtmp0[wdtmp0[,bvar]==blv[b],];} else {wdtmp1<-wdtmp0;}
            tmpooi<-mdl2oo(i,j,m,k,b,wdtmp1)
            colj<-cbind(colj,tmpooi[[1]]); nnj<-c(nnj,tmpooi[[2]])
          }
          tt<-rbind(tt,colj); nn<-rbind(nn,nnj)
        }
      }
    }
  }
} 
if (prn=="M") {
  tt<-c(0,0,0,0,"Exposure",fmlb);  nn<-c(0,0,0,0,fmlb)
  for (k in (1:nclv)) {
    wdtmp0<-WD; 
    if (!is.na(colvname)) {
      if (k<nclv) wdtmp0<-WD[WD[,colvname]==clv[k],];
      print(paste("Stratified by",colvname, ":", clvb[k]))
    } 
    for (i in 1:ny) {
      for (j in xbgn:xend) {
        colj<-cbind(k,i,0,j,xxlbl_[[j]]); nnj<-c(k,i,0,j)
        for (m in 1:nmdl) {
          tmpooi<-mdl2oo(i,j,m,k,0,wdtmp0)
          colj<-cbind(colj,tmpooi[[1]]); nnj<-c(nnj,tmpooi[[2]])
        }
        tt<-rbind(tt,colj); nn<-rbind(nn,nnj)
      }
    }
  }
}
if (prn=="X") {
  tt<-c(0,0,0,0,"Outcome",xb); nn<-c(0,0,0,0,xb); 
  for (k in (1:nclv)) {
    wdtmp0<-WD;
    if (!is.na(colvname)) {
      if (k<nclv) wdtmp0<-WD[WD[,colvname]==clv[k],];
      print(paste("Stratified by",colvname, ":", clvb[k]))
    } 
    for (m in 1:nmdl) {
      for (i in (1:ny)) {
        colj<-cbind(k,i,m,0,yb[i])
        nnj <-c(k,i,m,0)
        for (j in (1:nx)) {
          tmpooi<-mdl2oo(i,j,m,k,0,wdtmp0)
          colj<-cbind(colj,tmpooi[[1]]); nnj<-c(nnj,tmpooi[[2]])
        }
        tt<-rbind(tt,colj); nn<-rbind(nn,nnj)
      }
    }
  }
} 
if (prn=="CX") {
  tt<-c(0,0,0,0,"Outcome",xxlbl_[[1]][-1]); nn<-c(0,0,0,0,xb[1]); 
  nxl<-length(xxlbl_[[1]])-1
  for (k in (1:nclv)) {
    wdtmp0<-WD;
    if (!is.na(colvname)) {
      if (k<nclv) wdtmp0<-WD[WD[,colvname]==clv[k],];
      print(paste("Stratified by",colvname, ":", clvb[k]))
    } 
    for (m in 1:nmdl) {
      for (i in (1:ny)) {
          colj<-c(k,i,m,0,yb[i]); nnj <-c(k,i,m,0)
          tmpooi<-mdl2oo(i,j,m,k,0,wdtmp0)
          colj<-c(colj,tmpooi[[1]][-1]); nnj<-c(nnj,tmpooi[[2]])
          tt<-rbind(tt,colj); nn<-rbind(nn,nnj)
      }
    }
  }
} 
if (prn=="UM") {
  tt<-c(0,0,0,0,"Exposure","Univariable","Multivariable");  nn<-c(0,0,0,0,"Univariable","Multivariable")
  for (k in (1:nclv)) {
    wdtmp0<-WD; 
    if (!is.na(colvname)) {
      if (k<nclv) wdtmp0<-WD[WD[,colvname]==clv[k],];
      print(paste("Stratified by",colvname, ":", clvb[k]))
    } 
    for (i in 1:ny) {
      for (m in 1:nmdl) {
        colm<-rep(NA,6); nnm<-rep(NA,5)
        for (j in 1:(nx+1)) {
          colj<-cbind(k,i,m,j,xxlbl_[[j]]); nnj<-c(k,i,m,j)
          tmpooi<-mdl2oo(i,j,m,k,0,wdtmp0)
          colj<-cbind(colj,tmpooi[[1]]); nnj<-c(nnj,tmpooi[[2]])
          if (j<=nx) {colm<-rbind(colm,colj); nnm<-rbind(nnm,nnj);
          } else {colm<-cbind(colm[-1,],tmpooi[[1]]); nnm<-cbind(nnm[-1,],tmpooi[[2]]);}
        }
        tt<-rbind(tt,colm); nn<-rbind(nn,nnm)
      }
    }
  }
}
sink()
if (!contx & prn!="CX") rord<-c(rord[rord!=4],4)
if (prn=="X" | prn=="CX") rord<-rord[rord!=4]
if (prn=="Y") rord<-rord[rord!=2]
if (prn=="M") rord<-rord[rord!=3]
if (nx==1 & contx) rord<-rord[rord!=4]
if (nmdl==1) rord<-rord[rord!=3]
if (ny==1) rord<-rord[rord!=2]
if (is.na(colvname)) rord<-rord[rord!=1]
if (length(rord)==0) rord<-1
nrr<-length(rord)
for (i in nrr:1) {nn<-nn[order(as.numeric(nn[,rord[i]])),];tt<-tt[order(as.numeric(tt[,rord[i]])),];}
if (nn[2,4]>0) {nn[,4]<-c("Exposure",xb[as.numeric(nn[-1,4])]); } else {nn<-nn[,-4];}
if (nn[2,3]>0) {nn[,3]<-c("Model",fmlb[as.numeric(nn[-1,3])]); } else {nn<-nn[,-3];}
if (nn[2,2]>0) {nn[,2]<-c("Outcome",yb[as.numeric(nn[-1,2])]); } else {nn<-nn[,-2];}
if (!is.na(colvname)) {nn[,1]<-c(vlabelV[vnameV==colvname],clvb_[as.numeric(nn[-1,1])]);} else {nn<-nn[,-1];}
tb<-matrix(as.numeric(tt[,c(1:4)]),ncol=4); 
if (!is.na(colvname)) {tt[,1]<-c(vlabelV[vnameV==colvname],clvb[tb[-1,1]]);}
if (ny>1) {tt[,2]<-c("Outcome",yb[tb[-1,2]]);}
if (nmdl>1) {tt[,3]<-c("Model",fmlb[tb[-1,3]]);}
nrr1<-nrr-1; oo<-tt[1,]; nc<-ncol(tt)-5; nr<-nrow(tt)
for (i in 2:nr) {
  if (nrr>1) {
    for (j in 1:nrr1) {
      if (tb[i,rord[j]]!=tb[i-1,rord[j]]) oo<-rbind(oo,c(rep(tt[i,rord[j]],5),rep(" ",nc)))
    }
  }
  oo<-rbind(oo,tt[i,])
}
if (rord[nrr]!=4 & tt[1,rord[nrr]]!="0") {oo<-cbind(oo[,rord[nrr]],oo[,-(1:5)]);} else {oo<-oo[,-(1:4)]}
w<-c(w,paste("<h2>", title, "</h2>"))
w<-c(w,"</br><table border=3>", mat2htmltable(oo), "</table>")

6.R.Version4RUN<-343;
R.LibLocation <- "C:/Users/Administrator/AppData/Roaming/EmpowerRCH/R343/library"
#***************** Regarding ALL Following R Functions ********************
#***** COPYRIGHT (c) 2010 X&Y Solutions, ALL RIGHT RESERVED ***************
#******************* www.EmpowerStats.com *********************************
#**************************************************************************
Sys.setlocale("LC_TIME", "C")
library(doBy,lib.loc=R.LibLocation)
library(plotrix,lib.loc=R.LibLocation)
library(stringi,lib.loc=R.LibLocation)
library(stringr,lib.loc=R.LibLocation)
library(survival,lib.loc=R.LibLocation)
library(rms,lib.loc=R.LibLocation)
library(nnet,lib.loc=R.LibLocation)
library(car,lib.loc=R.LibLocation)
library(mgcv,lib.loc=R.LibLocation)
pdfwd<-6; pdfht<-6
setwd("H:/analysis/CHINADMI/tghdlreversionFPG/PROJ46_9_tbl")
load("H:/analysis/CHINADMI/tghdlreversionFPG/data2.Rdata")
if (length(which(ls()=="EmpowerStatsR"))==0) EmpowerStatsR<-get(ls()[1])
names(EmpowerStatsR)<-toupper(names(EmpowerStatsR))


rankvar <- function(var, num) {
  qprobs <- 1/num
  if (num>2) {for (i in (2:(num-1))) {qprobs <- c(qprobs, 1/num * i) }} 
  outvar <- rep(0, times=length(var))
  outvar[is.na(var)] <- NA
  cutpoints <- quantile(var,probs=qprobs, na.rm=TRUE)
  for (k in (1:length(cutpoints))) {outvar[var>=cutpoints[k]] <- k}
  tmp<-c(min(var,na.rm=TRUE),cutpoints,max(var,na.rm=TRUE))
  names(tmp)<-c("Min",names(cutpoints),"Max")
  print(tmp)
  return(outvar)
}


attach(EmpowerStatsR)
sink("H:/analysis/CHINADMI/tghdlreversionFPG/datastep/PROJ46_datastep.lst")
print("Creating new variable: TH.Q4")
TH.Q4<- rankvar(TH,4)
EmpowerStatsR<-cbind(EmpowerStatsR,TH.Q4)
print("Creating new variable: TH.Q4.CONT")
TH.Q4.CONT<-TH.Q4
EmpowerStatsR<-cbind(EmpowerStatsR,TH.Q4.CONT)
rm(TH.Q4,TH.Q4.CONT)
detach(EmpowerStatsR)
sink()
vname<-c("_N_","_STAT_","_TOTAL_","IMPUTATION_","IMPUTATION_.1")
vlabel<-c("样本量(%)","统计量","合计","IMPUTATION_","  1")
vname<-c(vname,"ID","AGE","SEX","SEX.1","SEX.2","HEIGHT")
vlabel<-c(vlabel,"ID","AGE","SEX","  1","  2","HEIGHT")
vname<-c(vname,"WEIGHT","BMI","SBP","DBP","FPG","TC","TG")
vlabel<-c(vlabel,"WEIGHT","BMI","SBP","DBP","FPG","TC","TG")
vname<-c(vname,"HDL","TH","LDL","ALT","AST","BUN","CCR","FFPG")
vlabel<-c(vlabel,"HDL","TH","LDL","ALT","AST","BUN","CCR","FFPG")
vname<-c(vname,"DIABETES","DIABETES.0","DIABETES.1","REGRESSION","REGRESSION.0","REGRESSION.1")
vlabel<-c(vlabel,"DIABETES","  0","  1","REGRESSION","  0","  1")
vname<-c(vname,"YEAR.OF.FOLLOWUP","SMOKING","SMOKING.1","SMOKING.2","SMOKING.3")
vlabel<-c(vlabel,"YEAR.OF.FOLLOWUP","SMOKING","  1","  2","  3")
vname<-c(vname,"DRINKING","DRINKING.1","DRINKING.2","DRINKING.3")
vlabel<-c(vlabel,"DRINKING","  1","  2","  3")
vname<-c(vname,"FAMILY","FAMILY.0","FAMILY.1","TH.Q4","TH.Q4.0","TH.Q4.1","TH.Q4.2","TH.Q4.3")
vlabel<-c(vlabel,"FAMILY","  0","  1","TH 四分组","  Q1","  Q2","  Q3","  Q4")
vname<-c(vname,"TH.Q4.CONT")
vlabel<-c(vlabel,"TH 四分组")
slt.vname<-c()

library(survival,lib.loc=R.LibLocation)
library(gdata,lib.loc=R.LibLocation)
 
ofname<-"PROJ46_9_tbl"; 
attach(EmpowerStatsR);WD<-EmpowerStatsR[((!is.na(FAMILY) & (FAMILY==0))),];detach(EmpowerStatsR); 
wd.subset<-paste("Use subset of data:","(!is.na(FAMILY) & (FAMILY==0))");svy.DSN.YN <- FALSE; 
weights<-1;weights.var <- NA; 
WD<-cbind(WD,weights); WD<-WD[!is.na(weights),]; 
title<-"多个回归方程"; 
attach(WD) 
subjvname<-NA; 
yv<-cbind(REGRESSION); 
yvname<-c('REGRESSION'); 
yvar<-c('REGRESSION'); 
ydist<-c('breslow'); 
ylink<-c(''); 
ylv<-c(2); 
xv<-cbind(TH,TH.Q4,TH.Q4.CONT); 
xvname<-c('TH','TH.Q4','TH.Q4.CONT'); 
xvar<-c('TH','TH_Q4','TH_Q4_CONT'); 
xlv<-c(0,4,0); 
sxf<-c(NA,0,0,0)[-1]; 
sv<-cbind(AGE,SEX,SBP,DBP,FPG,LDL,ALT,AST,BUN,BMI,CCR,SMOKING,DRINKING); 
svname<-c('AGE','SEX','SBP','DBP','FPG','LDL','ALT','AST','BUN','BMI','CCR','SMOKING','DRINKING'); 
svar<-c('AGE','SEX','SBP','DBP','FPG','LDL','ALT','AST','BUN','BMI','CCR','SMOKING','DRINKING'); 
sdf<-c(NA,0,0,0,0,0,0,0,0,0,0,0,0,0)[-1]; 
slv<-c(0,2,0,0,0,0,0,0,0,0,0,3,3); 
av<-cbind(AGE,SEX,BMI); 
avname<-c('AGE','SEX','BMI'); 
if (!is.na(avname[1])) avlbl<-vlabel[match(avname, vname)]; 
nadj<-length(avname);alv<-c(0,2,0); 
saf<-c(NA,0,0,0)[-1]; 
timev<-YEAR.OF.FOLLOWUP;timevname<-"YEAR.OF.FOLLOWUP"; 
bv<-NA; bvar<-NA; 
colv<-NA; colvname<-NA; 
tv<-cbind(YEAR.OF.FOLLOWUP); 
tvname<-c('YEAR.OF.FOLLOWUP'); 
v.start<-NA; vname.start<-NA; 
v.stop<-NA; vname.stop<-NA; 
par1<-1;dec<-3;parm<-c(1,NA, 1,1, 1); 
if (!exists("pdfwd")) pdfwd<-6; 
if (!exists("pdfht")) pdfht<-6; 
##R package## survival gdata ##R package##;
pvformat<-function(p,dec) {
  pp <- sprintf(paste("%.",dec,"f",sep=""),as.numeric(p))
  if (is.matrix(p)) {pp<-matrix(pp, nrow=nrow(p)); colnames(pp)<-colnames(p);rownames(pp)<-rownames(p);}
  lw <- paste("<",substr("0.00000000000",1,dec+1),"1",sep="");
  pp[as.numeric(p)<(1/10^dec)]<-lw
  return(pp)
}
numfmt<-function(p,dec) {
  if (is.list(p)) p<-as.matrix(p)
  pp <- sprintf(paste("%.",dec,"f",sep=""),as.numeric(p))
  if (is.matrix(p)) {pp<-matrix(pp, nrow=nrow(p));colnames(pp)<-colnames(p);rownames(pp)<-rownames(p);}
  pp[as.numeric(p)>10000000]<- "inf."
  pp[is.na(p) | gsub(" ","",p)==""]<- ""
  pp[p=="-Inf"]<-"-Inf"
  pp[p=="Inf"]<-"Inf"
  return(pp)
}

getLandmarkDF <- function(yvname, WD, timevname, tp) {
  ny<-length(yvname); tp<-c(0, tp, max(WD[,timevname],na.rm=TRUE)); ntp<-length(tp)-1;
  tmpWD<-WD[!is.na(WD[,timevname]),]
  for (i in (1:ntp)) {
    wd.i<-tmpWD[tmpWD[,timevname]>tp[i],]
    for (j in (1:ny)) {wd.i[wd.i[,yvname[j]]==1 & wd.i[,timevname]>tp[i+1],yvname[j]]<-0;}
    wd.i[wd.i[,timevname]>tp[i+1],timevname]<-tp[i+1]
    wd.i<-cbind(wd.i, TIME.PHASE.4LMCOX=i)
    if (i==1) {wd.p<-wd.i;} else {wd.p<-rbind(wd.p,wd.i);}
  }
  return(wd.p)
}
varstats<-function(var,vlvl,dec) {
  if (length(vlvl)==1 & vlvl[1]==0) {
    return(paste(numfmt(mean(var,na.rm=TRUE),dec),numfmt(sd(var,na.rm=TRUE),dec),sep="+"))
  } else {
    a<-table(var)
    b<-matrix(paste(a, " (", numfmt(a/sum(a)*100,dec), "%)",sep=""),ncol=1)
    return(c(" ",b[match(vlvl,names(a))]))
  }
}
mat2htmltable<-function(mat) {
  t1<- apply(mat,1,function(z) paste(z,collapse="</td><td>"))
  t2<- paste("<tr><td>",t1,"</td></tr>")
  return(paste(t2,collapse=" "))
}
mdl2oo<-function(i, j, m, k, b, wdtmp0) {
  fmlx<-paste(xvname_[j],fmlm[m]);
  if (b==nblv & !is.na(bvar)) fmlx<-paste(fmlx,"+factor(",bvar,")",sep="")
  if (k==nclv & !is.na(colvname)) fmlx<-paste(fmlx,"+factor(",colvname,")",sep="")
  wdtmp<-removeNA(i,j,m,wdtmp0)
  xxname<-xxname_[[j]]
  if (clogit==1) {
    fml<-paste(yvname[i],"~",fmlx,"+strata(",subjvname,")",sep="")
    mdl<-try(clogit(formula(fml),weights=wdtmp$weights,data=wdtmp,na.action=na.omit,method="exact"))
  } else {
    fml<-paste(fmlt,yvname[i],")~",fmlx);
    mdl<-try(coxph(formula(fml),weights=wdtmp$weights,data=wdtmp,na.action=na.omit,method=ydist[i]))
  }
  if (substr(mdl[1],1,5)!="Error") {
    gs<-summary(mdl); print(mdl$formula); print(gs)
    tmpn<-gs$n; gsparm <- gs$coefficients
    gsp<-gsparm[match(xxname,rownames(gsparm)),]
    if (length(xxname)==1) {beta<-gsp[1]; se<-gsp[3]; pv<-gsp[5]; 
    } else {beta<-gsp[,1]; se<-gsp[,3]; pv<-gsp[,5]; }
    ci1<- beta-1.96*se; ci2<- beta+1.96*se
    pvx<-substr(rep("****",length(pv)),1,(pv<=0.05)+(pv<=0.01)+(pv<=0.001)) 
    if (colprn==3) {pvv<-pvx;} else {pvv<-pvformat(pv,dec+2);}
    o1<-paste(numfmt(exp(beta),dec)," (",numfmt(exp(ci1),dec),", ",numfmt(exp(ci2),dec),")",sep="")
    o1<-paste(o1,pvv); o1[is.na(beta)]<-NA;
  } else {o1<-rep(NA,length(xxname)); tmpn<-nrow(wdtmp);}
  if (length(xxname)>1) {
    o1[is.na(o1) & substr(xxname,1,7)=="factor("]<-"1.0"
    o1[is.na(o1)]<-"";
  }
  return(list(o1,tmpn))
}
recodevar <- function (var,oldcode,newcode) {
  tmp.v <- var
  nc.tmp <- length(oldcode)
  for (i in (1:nc.tmp)) {tmp.v[(var==oldcode[i])]=newcode[i]}
  if (is.factor(tmp.v)) {tmp.v1<-as.numeric(as.character(tmp.v))} else {tmp.v1<-as.numeric(tmp.v)}
  rm(tmp.v);  return(tmp.v1)
} 
rankvar <- function(var, num) {
  qprobs <- 1/num
  if (num>2) {for (i in (2:(num-1))) {qprobs <- c(qprobs, 1/num * i) } } 
  outvar <- rep(0, times=length(var))
  outvar[is.na(var)] <- NA
  cutpoints <- quantile(var,probs=qprobs, na.rm=TRUE)
  for (k in (1:length(cutpoints))) { outvar[var>=cutpoints[k]] <- k; }
  return(outvar)
}
removeNA<-function(i,j,m,wdf) {
 vvv<-c(yvname[i],adjvv[[m]],subjvname,colvname,bvar,vname.start,vname.stop,timevname); 
 if (j<=nx) {vvv<-c(vvv,xvname[j]);} else {vvv<-c(vvv,xvname);}
 vvv<-vvv[!is.na(vvv)]; vvv<-vvv[vvv>" "]
 tmp<-is.na(wdf[,vvv]); 
 return(wdf[apply(tmp,1,sum)==0,])
}

if (!is.na(bvar)) {
 if (bvar=="TIME.PHASE.4LMCOX") {
  WD<-getLandmarkDF(yvname, WD, timevname, tp);
  tmptimeb <- vlabel[vname==timevname];
  vname<-c(vname,"TIME.PHASE.4LMCOX", "TIME.PHASE.4LMCOX.1");
  vlabel<-c(vlabel, paste(tmptimeb, "segment"), paste("  <=", tp[1]));
  if (length(tp)>1) {
    vname<-c(vname, "TIME.PHASE.4LMCOX.2", "TIME.PHASE.4LMCOX.3");
    vlabel<-c(vlabel,  paste("  >", tp[1], " & <=", tp[2],sep=""),paste("  >", tp[2]));
  } else {
    vname<-c(vname, "TIME.PHASE.4LMCOX.2");
    vlabel<-c(vlabel,  paste("  >", tp[1]));
  }
  bv <- WD[,"TIME.PHASE.4LMCOX"];
}}
if (!is.na(colvname)) {
 if (colvname=="TIME.PHASE.4LMCOX") {
  WD<-getLandmarkDF(yvname, WD, timevname, tp);
  tmptimeb <- vlabel[vname==timevname];
  vname<-c(vname,"TIME.PHASE.4LMCOX", "TIME.PHASE.4LMCOX.1");
  vlabel<-c(vlabel, paste(tmptimeb, "segment"), paste("  <=", tp[1]));
  if (length(tp)>1) {
    vname<-c(vname, "TIME.PHASE.4LMCOX.2", "TIME.PHASE.4LMCOX.3");
    vlabel<-c(vlabel,  paste("  >", tp[1], " & <=", tp[2],sep=""),paste("  >", tp[2]));
  } else {
    vname<-c(vname, "TIME.PHASE.4LMCOX.2");
    vlabel<-c(vlabel,  paste("  >", tp[1]));
  }
  colv <- WD[,"TIME.PHASE.4LMCOX"];
}}
if (is.na(xlv[1])) xlv<-apply(xv,2,function(z) length(unique(z))*(length(unique(z))<8));
if (is.na(alv[1]) & !is.na(avname[1])) alv<-apply(av,2,function(z) length(unique(z))*(length(unique(z))<8));
if (is.na(slv[1]) & !is.na(svname[1])) slv<-apply(sv,2,function(z) length(unique(z))*(length(unique(z))<8));

vlabelN<-(substr(vlabel,1,1)==" ");
vlabelZ<-vlabel[vlabelN];vlabelV<-vlabel[!vlabelN]
vnameV<-vname[!vlabelN];vnameZ<-vname[vlabelN];
w<-c("<html><head>","<meta http-equiv=\"Content-Type\" content=\"text/html\" charset=\"gb2312\" /></head><body>")
if (!is.na(avname[1])) {
 if (sum((saf=="s" | saf=="S") & alv>0)>0) w<-c(w,"</br>Restrict cubic spline smoothing only applies for continuous variables")
}
if (!is.na(svname[1])) {
 if (sum((sdf=="s" | sdf=="S") & slv>0)>0) w<-c(w,"</br>Restrict cubic spline smoothing only applies for continuous variables")
}
allvname<-c(yvname,xvname,colvname,bvar,avname,svname,subjvname,vname.start,vname.stop,timevname,"weights"); 
allvname<-allvname[!is.na(allvname)]
WD<-WD[,allvname];
if (!is.na(subjvname)) WD<-WD[order(WD[,subjvname]),]
if (!is.na(sxf[1])) {
  if (sum(sxf>1 & xlv>0)>0) w<-c(w,"Categorizing only applies to continuous variables");
  if (sum(sxf>1 & xlv==0)>0) {
     t.xname<-NA;t.xlv<-NA; nx<-length(xvname)
     for (i in 1:nx) {
       if (sxf[i]>1 & xlv[i]==0) {
          tmp.Xi<- rankvar(WD[,xvname[i]],sxf[i])
          tmp.newcode <- tapply(WD[,xvname[i]],tmp.Xi,function(z) median(z,na.rm=TRUE))
          tmp.low <- tapply(WD[,xvname[i]],tmp.Xi,function(z) min(z,na.rm=TRUE))
          tmp.upp <- tapply(WD[,xvname[i]],tmp.Xi,function(z) max(z,na.rm=TRUE))
          tmp.Xi2<- recodevar(tmp.Xi,(1:sxf[i])-1,tmp.newcode)
          tmp.Xi<-cbind(tmp.Xi,tmp.Xi2)
          tmp.NM<-paste(xvname[i],c("grp","grp.cont"),sep=".")
          colnames(tmp.Xi)<-tmp.NM
          WD<-cbind(WD,tmp.Xi)
          t.xname<-c(t.xname,tmp.NM)
          t.xlv<-c(t.xlv,sxf[i],0)
          vnameV<-c(vnameV,tmp.NM)
          vlabelV<-c(vlabelV,paste(vlabelV[vnameV==xvname[i]],c("group","group trend")))
          vnameZ<-c(vnameZ,paste(tmp.NM[1],(1:sxf[i])-1,sep="."))
          vlabelZ<-c(vlabelZ,paste(tmp.low,"-",tmp.upp))
       } else {
          t.xname<-c(t.xname,xvname[i]); t.xlv<-c(t.xlv,xlv[i])
       }
     }
     xvname<-t.xname[-1]; xlv<-t.xlv[-1];
  }
}
rm(xv,yv,bv,av,sv,colv,v.start,v.stop)
if (!is.na(subjvname)) {
 if (!is.na(avname[1])) saf<-rep(0,length(saf)); 
 if (!is.na(svname[1])) sdf<-rep(0,length(sdf)); 
 WD<-WD[order(WD[,subjvname]),];
}
fmlm<-" "; fmlb<-"Non-adjusted"; tmp<-""; adjvv<-list(NA); adjvb<-"None"; fmlp<-"glm";
na=0; avb=""; smoothav<-0; nadjm<-0
if (!is.na(avname[1])) {
  na<-length(avname)
  avb<-vlabelV[match(avname,vnameV)];
  avname_ <- avname 
  smoothavi<-((saf=="s" | saf=="S") & alv==0)
  smoothav<-sum(smoothavi)
  smoothavname<-avname[smoothavi]
  avname_[smoothavi]<-paste("rcs(",avname[smoothavi],")",sep="")
  avb1<-avb
  avb1[smoothavi]<-paste(avb[smoothavi],"(Smooth)",sep="")
  avname_[alv>0]<-paste("factor(",avname[alv>0],")",sep="")
  fmlm<-c(fmlm,paste("+",paste(avname_,collapse="+")))
  fmlb<-c(fmlb,"Adjust")
  nadjm<-nadjm+1; tmp<-c(tmp,"I"); adjvv[[nadjm+1]]<-avname; 
  adjvb<-c(adjvb, paste(avb1, collapse="; "))
  fmlp<-c(fmlp,ifelse(!is.na(subjvname), "gee", ifelse(smoothav>0, "gam", "glm")))
}
ns=0; svb=""; smoothsv<-0
if (!is.na(svname[1])) {
  svb<-vlabelV[match(svname,vnameV)];
  svname_ <- svname 
  smoothsvi<-((sdf=="s" | sdf=="S") & slv==0)
  smoothsv<-sum(smoothsvi)
  smoothsvname<-svname[smoothsvi]
  svname_[smoothsvi]<-paste("rcs(",svname[smoothsvi],")",sep="")
  svb1<-svb
  svb1[smoothsvi]<-paste(svb[smoothsvi],"(Smooth)",sep="")
  svname_[slv>0]<-paste("factor(",svname[slv>0],")",sep="")
  fmlm<-c(fmlm,paste("+",paste(svname_,collapse="+")))
  fmlb<-c(fmlb,"Adjust")
  nadjm<-nadjm+1; tmp<-c(tmp,"II"); adjvv[[nadjm+1]]<-svname
  adjvb<-c(adjvb, paste(svb1, collapse="; "))
  fmlp<-c(fmlp,ifelse(!is.na(subjvname), "gee", ifelse(smoothsv>0, "gam", "glm")))
}
if (is.na(parm[1]) & length(fmlm)>1) {
  fmlm<-fmlm[-1]; fmlb<-fmlb[-1]; tmp<-tmp[-1]; adjvv<-adjvv[-1]; adjvb<-adjvb[-1]; fmlp<-fmlp[-1];
}
if (nadjm>1) fmlb<-paste(fmlb,tmp)
nmdl<-length(fmlm)
ny=length(yvname); nx=length(xvname); 
xb<-vlabelV[match(xvname,vnameV)]; xb[is.na(xb)]<-xvname[is.na(xb)]
yb<-vlabelV[match(yvname,vnameV)]; yb[is.na(yb)]<-yvname[is.na(yb)]
xvname_ <- xvname
xvname_[xlv>0]<-paste("factor(",xvname[xlv>0],")",sep="")
xxname_<-list(NA); xxlbl_<-list(NA); xxlvl_<-list(NA)
for (j in (1:nx)) {
  if (xlv[j]==0) {
    xxname_[[j+1]]<-xvname[j];xxlbl_[[j+1]]<-xb[j];xxlvl_[[j+1]]<-0
  } else {
    xxlvl_[[j+1]]<-levels(factor(WD[,xvname[j]]))
    tmp<-paste(xvname[j],".",xxlvl_[[j+1]],sep="")
    xxlbl_[[j+1]]<-c(xb[j],vlabelZ[match(tmp,vnameZ)])
    xxlbl_[[j+1]]<-paste(c("",rep("&nbsp&nbsp",length(xxlbl_[[j+1]])-1)),xxlbl_[[j+1]])
    xxname_[[j+1]]<-c(xvname[j],paste("factor(",xvname[j],")",xxlvl_[[j+1]],sep=""))
  }
}
xxname_<-xxname_[-1]; xxlbl_<-xxlbl_[-1]; xxlvl_<-xxlvl_[-1];
if (nx==1) par1<-1; 
if (par1>1) {
  tmp1<-xxname_[[1]]; tmp2<-xxlbl_[[1]]
  for (j in 2:nx) {tmp1<-c(tmp1,xxname_[[j]]); tmp2<-c(tmp2,xxlbl_[[j]]);}
  xxname_[[nx+1]]<-tmp1; xxlbl_[[nx+1]]<-tmp2;
  xvname_<-c(xvname_,paste(xvname_,collapse="+"))
}
contx<-(sum(xlv>0)==0)
if (par1==3 & !is.na(bvar)) {w<-c(w,"</br>Column stratified variable was ignored"); bvar<-NA; bvname<-NA;}

if (is.na(bvar) & !is.na(colvname) & nmdl==1 & par1!=3) {if ((ny==1) | (nx==1 & contx)) {bvar<-colvname; colvname<-NA;}}
if (is.na(colvname)) {
  nclv<-1; clvb<-"Total"; clvb_<-"Total"
} else {
  clv<-levels(factor(WD[,colvname])); nclv<-length(clv)+1
  clvb_<-vlabelZ[match(paste(colvname,".",clv,sep=""),vnameZ)]; clvb_[is.na(clvb_)]<-clv[is.na(clvb_)];
  clvb<-c(paste(vlabelV[vnameV==colvname],clvb_,sep="="),"Total");
  clvb_<-c(clvb_,"Total")
  WD<-WD[!is.na(WD[,colvname]),]
} 
if (is.na(bvar)) {
  blvb<-"Total"; blvb_<-"Total";nblv<-1;
} else {
  blv<-levels(factor(WD[,bvar])); nblv<-length(blv)+1
  blvb_<-vlabelZ[match(paste(bvar,".",blv,sep=""),vnameZ)]; blvb_[is.na(blvb_)]<-blv[is.na(blvb_)];
  blvb<-c(paste(vlabelV[vnameV==bvar],blvb_,sep="="),"Total");
  blvb_<-c(blvb_,"Total")
  WD<-WD[!is.na(WD[,bvar]),]
}
if (!is.na(vname.start) & !is.na(vname.stop)) {
  fmlt<-paste("Surv(,",vname.start,",",vname.stop,",",sep="");
  WD<-WD[!is.na(WD[,vname.start]) & !is.na(WD[,vname.stop]),]
} else {
  if (!is.na(timevname)) {
    fmlt<-paste("Surv(",timevname,",",sep="");
    WD<-WD[!is.na(WD[,timevname]),]
  }
}
aa<-c(1,2,3,4)
for (i in 1:4) {
      for (j in c(1:4)[-i]) {
          for (k in c(1:4)[-c(i,j)]) aa<-rbind(aa,c(i,j,k,c(1:4)[-c(i,j,k)]))
      }
}
if (nx==1) par1<-1; 
if (is.na(par1)) par1<-1;
if (is.na(parm[4])) parm[4]<-1
rord<-aa[parm[4],]
if (!is.na(bvar)) {prn<-"S";
} else {
  if (parm[4]>1) {
    rordc<-ifelse(rord[4]==1,3,4)
    prn<-c("G","Y","M","X")[rord[rordc]]
    if (prn=="X") {
      if (!contx & nx>1) prn<-ifelse(nmdl>1, "M", ifelse(ny>nx & contx, "X", "Y"))
      if (!contx & nx==1) prn<-"CX"
      if (par1==2) {tmp<-ifelse(rordc==4,ifelse(rord[3]==1,2,3),2); prn<-c("G","Y","M","X")[rord[tmp]];}
    }
  } else {
    prn<-ifelse(nmdl>1, "M", ifelse(ny>nx & contx, "X", "Y"))
    if (par1==2) prn<-ifelse(nmdl>1, "M", "Y")
  }
  if (par1==3) prn<-"UM"
}
colprn<-parm[3]; if (colprn>3) {colprn<-1; w<-c(w,"</br>Output format was reset to option 1");}
clogit<-0; 
if (!is.na(subjvname) & is.na(timevname) & is.na(vname.start)) clogit<-1

sink(paste(ofname,".lst",sep=""))
if (par1==2) {xbgn<-nx+1; xend<-nx+1;} else {xbgn<-1; xend<-nx;}
if (prn=="Y") {
  tt<-c(0,0,0,0,"Exposure",yb); nn<-c(0,0,0,0,yb); 
  for (k in (1:nclv)) {
    wdtmp0<-WD;
    if (!is.na(colvname)) {
      if (k<nclv) wdtmp0<-WD[WD[,colvname]==clv[k],];
      print(paste("Stratified by",colvname, ":", clvb[k]))
    } 
    for (m in 1:nmdl) {
      for (j in (xbgn:xend)) {
        colj<-cbind(k,0,m,j,xxlbl_[[j]])
        nnj <-c(k,0,m,j)
        for (i in (1:ny)) {
          tmpooi<-mdl2oo(i,j,m,k,0,wdtmp0)
          colj<-cbind(colj,tmpooi[[1]]); nnj<-c(nnj,tmpooi[[2]])
        }
        tt<-rbind(tt,colj); nn<-rbind(nn,nnj)
      }
    }
  }
} 
if (prn=="S") {
  tt<-c(0,0,0,0,"Exposure",blvb); nn<-c(0,0,0,0,blvb);
  for (k in (1:nclv)) {
    wdtmp0<-WD;
    if (!is.na(colvname)) {
      if (k<nclv) wdtmp0<-WD[WD[,colvname]==clv[k],];
      print(paste("Stratified by",colvname, ":", clvb[k]))
    } 
    for (i in (1:ny)) {
      for (m in 1:nmdl) {
        for (j in (xbgn:xend)) {
          colj<-cbind(k,i,m,j,xxlbl_[[j]]);
          nnj <- c(k,i,m,j)
          for (b in (1:nblv)) {
            print(paste("Stratified by",bvar, ":", blvb[b]))
            if (b<nblv) {wdtmp1<-wdtmp0[wdtmp0[,bvar]==blv[b],];} else {wdtmp1<-wdtmp0;}
            tmpooi<-mdl2oo(i,j,m,k,b,wdtmp1)
            colj<-cbind(colj,tmpooi[[1]]); nnj<-c(nnj,tmpooi[[2]])
          }
          tt<-rbind(tt,colj); nn<-rbind(nn,nnj)
        }
      }
    }
  }
} 
if (prn=="M") {
  tt<-c(0,0,0,0,"Exposure",fmlb);  nn<-c(0,0,0,0,fmlb)
  for (k in (1:nclv)) {
    wdtmp0<-WD; 
    if (!is.na(colvname)) {
      if (k<nclv) wdtmp0<-WD[WD[,colvname]==clv[k],];
      print(paste("Stratified by",colvname, ":", clvb[k]))
    } 
    for (i in 1:ny) {
      for (j in xbgn:xend) {
        colj<-cbind(k,i,0,j,xxlbl_[[j]]); nnj<-c(k,i,0,j)
        for (m in 1:nmdl) {
          tmpooi<-mdl2oo(i,j,m,k,0,wdtmp0)
          colj<-cbind(colj,tmpooi[[1]]); nnj<-c(nnj,tmpooi[[2]])
        }
        tt<-rbind(tt,colj); nn<-rbind(nn,nnj)
      }
    }
  }
}
if (prn=="X") {
  tt<-c(0,0,0,0,"Outcome",xb); nn<-c(0,0,0,0,xb); 
  for (k in (1:nclv)) {
    wdtmp0<-WD;
    if (!is.na(colvname)) {
      if (k<nclv) wdtmp0<-WD[WD[,colvname]==clv[k],];
      print(paste("Stratified by",colvname, ":", clvb[k]))
    } 
    for (m in 1:nmdl) {
      for (i in (1:ny)) {
        colj<-cbind(k,i,m,0,yb[i])
        nnj <-c(k,i,m,0)
        for (j in (1:nx)) {
          tmpooi<-mdl2oo(i,j,m,k,0,wdtmp0)
          colj<-cbind(colj,tmpooi[[1]]); nnj<-c(nnj,tmpooi[[2]])
        }
        tt<-rbind(tt,colj); nn<-rbind(nn,nnj)
      }
    }
  }
} 
if (prn=="CX") {
  tt<-c(0,0,0,0,"Outcome",xxlbl_[[1]][-1]); nn<-c(0,0,0,0,xb[1]); 
  nxl<-length(xxlbl_[[1]])-1
  for (k in (1:nclv)) {
    wdtmp0<-WD;
    if (!is.na(colvname)) {
      if (k<nclv) wdtmp0<-WD[WD[,colvname]==clv[k],];
      print(paste("Stratified by",colvname, ":", clvb[k]))
    } 
    for (m in 1:nmdl) {
      for (i in (1:ny)) {
          colj<-c(k,i,m,0,yb[i]); nnj <-c(k,i,m,0)
          tmpooi<-mdl2oo(i,j,m,k,0,wdtmp0)
          colj<-c(colj,tmpooi[[1]][-1]); nnj<-c(nnj,tmpooi[[2]])
          tt<-rbind(tt,colj); nn<-rbind(nn,nnj)
      }
    }
  }
} 
if (prn=="UM") {
  tt<-c(0,0,0,0,"Exposure","Univariable","Multivariable");  nn<-c(0,0,0,0,"Univariable","Multivariable")
  for (k in (1:nclv)) {
    wdtmp0<-WD; 
    if (!is.na(colvname)) {
      if (k<nclv) wdtmp0<-WD[WD[,colvname]==clv[k],];
      print(paste("Stratified by",colvname, ":", clvb[k]))
    } 
    for (i in 1:ny) {
      for (m in 1:nmdl) {
        colm<-rep(NA,6); nnm<-rep(NA,5)
        for (j in 1:(nx+1)) {
          colj<-cbind(k,i,m,j,xxlbl_[[j]]); nnj<-c(k,i,m,j)
          tmpooi<-mdl2oo(i,j,m,k,0,wdtmp0)
          colj<-cbind(colj,tmpooi[[1]]); nnj<-c(nnj,tmpooi[[2]])
          if (j<=nx) {colm<-rbind(colm,colj); nnm<-rbind(nnm,nnj);
          } else {colm<-cbind(colm[-1,],tmpooi[[1]]); nnm<-cbind(nnm[-1,],tmpooi[[2]]);}
        }
        tt<-rbind(tt,colm); nn<-rbind(nn,nnm)
      }
    }
  }
}
sink()
if (!contx & prn!="CX") rord<-c(rord[rord!=4],4)
if (prn=="X" | prn=="CX") rord<-rord[rord!=4]
if (prn=="Y") rord<-rord[rord!=2]
if (prn=="M") rord<-rord[rord!=3]
if (nx==1 & contx) rord<-rord[rord!=4]
if (nmdl==1) rord<-rord[rord!=3]
if (ny==1) rord<-rord[rord!=2]
if (is.na(colvname)) rord<-rord[rord!=1]
if (length(rord)==0) rord<-1
nrr<-length(rord)
for (i in nrr:1) {nn<-nn[order(as.numeric(nn[,rord[i]])),];tt<-tt[order(as.numeric(tt[,rord[i]])),];}
if (nn[2,4]>0) {nn[,4]<-c("Exposure",xb[as.numeric(nn[-1,4])]); } else {nn<-nn[,-4];}
if (nn[2,3]>0) {nn[,3]<-c("Model",fmlb[as.numeric(nn[-1,3])]); } else {nn<-nn[,-3];}
if (nn[2,2]>0) {nn[,2]<-c("Outcome",yb[as.numeric(nn[-1,2])]); } else {nn<-nn[,-2];}
if (!is.na(colvname)) {nn[,1]<-c(vlabelV[vnameV==colvname],clvb_[as.numeric(nn[-1,1])]);} else {nn<-nn[,-1];}
tb<-matrix(as.numeric(tt[,c(1:4)]),ncol=4); 
if (!is.na(colvname)) {tt[,1]<-c(vlabelV[vnameV==colvname],clvb[tb[-1,1]]);}
if (ny>1) {tt[,2]<-c("Outcome",yb[tb[-1,2]]);}
if (nmdl>1) {tt[,3]<-c("Model",fmlb[tb[-1,3]]);}
nrr1<-nrr-1; oo<-tt[1,]; nc<-ncol(tt)-5; nr<-nrow(tt)
for (i in 2:nr) {
  if (nrr>1) {
    for (j in 1:nrr1) {
      if (tb[i,rord[j]]!=tb[i-1,rord[j]]) oo<-rbind(oo,c(rep(tt[i,rord[j]],5),rep(" ",nc)))
    }
  }
  oo<-rbind(oo,tt[i,])
}
if (rord[nrr]!=4 & tt[1,rord[nrr]]!="0") {oo<-cbind(oo[,rord[nrr]],oo[,-(1:5)]);} else {oo<-oo[,-(1:4)]}
w<-c(w,paste("<h2>", title, "</h2>"))
w<-c(w,"</br><table border=3>", mat2htmltable(oo), "</table>")

7.R.Version4RUN<-343;
R.LibLocation <- "C:/Users/Administrator/AppData/Roaming/EmpowerRCH/R343/library"
#***************** Regarding ALL Following R Functions ********************
#***** COPYRIGHT (c) 2010 X&Y Solutions, ALL RIGHT RESERVED ***************
#******************* www.EmpowerStats.com *********************************
#**************************************************************************
Sys.setlocale("LC_TIME", "C")
library(doBy,lib.loc=R.LibLocation)
library(plotrix,lib.loc=R.LibLocation)
library(stringi,lib.loc=R.LibLocation)
library(stringr,lib.loc=R.LibLocation)
library(survival,lib.loc=R.LibLocation)
library(rms,lib.loc=R.LibLocation)
library(nnet,lib.loc=R.LibLocation)
library(car,lib.loc=R.LibLocation)
library(mgcv,lib.loc=R.LibLocation)
pdfwd<-6; pdfht<-6
setwd("H:/analysis/CHINADMI/tghdlreversionFPG/PROJ46_10_tbl")
load("H:/analysis/CHINADMI/tghdlreversionFPG/data2.Rdata")
if (length(which(ls()=="EmpowerStatsR"))==0) EmpowerStatsR<-get(ls()[1])
names(EmpowerStatsR)<-toupper(names(EmpowerStatsR))


rankvar <- function(var, num) {
  qprobs <- 1/num
  if (num>2) {for (i in (2:(num-1))) {qprobs <- c(qprobs, 1/num * i) }} 
  outvar <- rep(0, times=length(var))
  outvar[is.na(var)] <- NA
  cutpoints <- quantile(var,probs=qprobs, na.rm=TRUE)
  for (k in (1:length(cutpoints))) {outvar[var>=cutpoints[k]] <- k}
  tmp<-c(min(var,na.rm=TRUE),cutpoints,max(var,na.rm=TRUE))
  names(tmp)<-c("Min",names(cutpoints),"Max")
  print(tmp)
  return(outvar)
}


attach(EmpowerStatsR)
sink("H:/analysis/CHINADMI/tghdlreversionFPG/datastep/PROJ46_datastep.lst")
print("Creating new variable: TH.Q4")
TH.Q4<- rankvar(TH,4)
EmpowerStatsR<-cbind(EmpowerStatsR,TH.Q4)
print("Creating new variable: TH.Q4.CONT")
TH.Q4.CONT<-TH.Q4
EmpowerStatsR<-cbind(EmpowerStatsR,TH.Q4.CONT)
rm(TH.Q4,TH.Q4.CONT)
detach(EmpowerStatsR)
sink()
vname<-c("_N_","_STAT_","_TOTAL_","IMPUTATION_","IMPUTATION_.1")
vlabel<-c("样本量(%)","统计量","合计","IMPUTATION_","  1")
vname<-c(vname,"ID","AGE","SEX","SEX.1","SEX.2","HEIGHT")
vlabel<-c(vlabel,"ID","AGE","SEX","  1","  2","HEIGHT")
vname<-c(vname,"WEIGHT","BMI","SBP","DBP","FPG","TC","TG")
vlabel<-c(vlabel,"WEIGHT","BMI","SBP","DBP","FPG","TC","TG")
vname<-c(vname,"HDL","TH","LDL","ALT","AST","BUN","CCR","FFPG")
vlabel<-c(vlabel,"HDL","TH","LDL","ALT","AST","BUN","CCR","FFPG")
vname<-c(vname,"DIABETES","DIABETES.0","DIABETES.1","REGRESSION","REGRESSION.0","REGRESSION.1")
vlabel<-c(vlabel,"DIABETES","  0","  1","REGRESSION","  0","  1")
vname<-c(vname,"YEAR.OF.FOLLOWUP","SMOKING","SMOKING.1","SMOKING.2","SMOKING.3")
vlabel<-c(vlabel,"YEAR.OF.FOLLOWUP","SMOKING","  1","  2","  3")
vname<-c(vname,"DRINKING","DRINKING.1","DRINKING.2","DRINKING.3")
vlabel<-c(vlabel,"DRINKING","  1","  2","  3")
vname<-c(vname,"FAMILY","FAMILY.0","FAMILY.1","TH.Q4","TH.Q4.0","TH.Q4.1","TH.Q4.2","TH.Q4.3")
vlabel<-c(vlabel,"FAMILY","  0","  1","TH 四分组","  Q1","  Q2","  Q3","  Q4")
vname<-c(vname,"TH.Q4.CONT")
vlabel<-c(vlabel,"TH 四分组")
slt.vname<-c()

library(survival,lib.loc=R.LibLocation)
library(gdata,lib.loc=R.LibLocation)
 
ofname<-"PROJ46_10_tbl"; 
attach(EmpowerStatsR);WD<-EmpowerStatsR[((!is.na(DRINKING) & (DRINKING==3))),];detach(EmpowerStatsR); 
wd.subset<-paste("Use subset of data:","(!is.na(DRINKING) & (DRINKING==3))");svy.DSN.YN <- FALSE; 
weights<-1;weights.var <- NA; 
WD<-cbind(WD,weights); WD<-WD[!is.na(weights),]; 
title<-"多个回归方程"; 
attach(WD) 
subjvname<-NA; 
yv<-cbind(REGRESSION); 
yvname<-c('REGRESSION'); 
yvar<-c('REGRESSION'); 
ydist<-c('breslow'); 
ylink<-c(''); 
ylv<-c(2); 
xv<-cbind(TH,TH.Q4,TH.Q4.CONT); 
xvname<-c('TH','TH.Q4','TH.Q4.CONT'); 
xvar<-c('TH','TH_Q4','TH_Q4_CONT'); 
xlv<-c(0,4,0); 
sxf<-c(NA,0,0,0)[-1]; 
sv<-cbind(AGE,SEX,SBP,DBP,FPG,LDL,ALT,AST,BUN,BMI,CCR,FAMILY,SMOKING); 
svname<-c('AGE','SEX','SBP','DBP','FPG','LDL','ALT','AST','BUN','BMI','CCR','FAMILY','SMOKING'); 
svar<-c('AGE','SEX','SBP','DBP','FPG','LDL','ALT','AST','BUN','BMI','CCR','FAMILY','SMOKING'); 
sdf<-c(NA,0,0,0,0,0,0,0,0,0,0,0,0,0)[-1]; 
slv<-c(0,2,0,0,0,0,0,0,0,0,0,2,3); 
av<-cbind(AGE,SEX,BMI); 
avname<-c('AGE','SEX','BMI'); 
if (!is.na(avname[1])) avlbl<-vlabel[match(avname, vname)]; 
nadj<-length(avname);alv<-c(0,2,0); 
saf<-c(NA,0,0,0)[-1]; 
timev<-YEAR.OF.FOLLOWUP;timevname<-"YEAR.OF.FOLLOWUP"; 
bv<-NA; bvar<-NA; 
colv<-NA; colvname<-NA; 
tv<-cbind(YEAR.OF.FOLLOWUP); 
tvname<-c('YEAR.OF.FOLLOWUP'); 
v.start<-NA; vname.start<-NA; 
v.stop<-NA; vname.stop<-NA; 
par1<-1;dec<-3;parm<-c(1,NA, 1,1, 1); 
if (!exists("pdfwd")) pdfwd<-6; 
if (!exists("pdfht")) pdfht<-6; 
##R package## survival gdata ##R package##;
pvformat<-function(p,dec) {
  pp <- sprintf(paste("%.",dec,"f",sep=""),as.numeric(p))
  if (is.matrix(p)) {pp<-matrix(pp, nrow=nrow(p)); colnames(pp)<-colnames(p);rownames(pp)<-rownames(p);}
  lw <- paste("<",substr("0.00000000000",1,dec+1),"1",sep="");
  pp[as.numeric(p)<(1/10^dec)]<-lw
  return(pp)
}
numfmt<-function(p,dec) {
  if (is.list(p)) p<-as.matrix(p)
  pp <- sprintf(paste("%.",dec,"f",sep=""),as.numeric(p))
  if (is.matrix(p)) {pp<-matrix(pp, nrow=nrow(p));colnames(pp)<-colnames(p);rownames(pp)<-rownames(p);}
  pp[as.numeric(p)>10000000]<- "inf."
  pp[is.na(p) | gsub(" ","",p)==""]<- ""
  pp[p=="-Inf"]<-"-Inf"
  pp[p=="Inf"]<-"Inf"
  return(pp)
}

getLandmarkDF <- function(yvname, WD, timevname, tp) {
  ny<-length(yvname); tp<-c(0, tp, max(WD[,timevname],na.rm=TRUE)); ntp<-length(tp)-1;
  tmpWD<-WD[!is.na(WD[,timevname]),]
  for (i in (1:ntp)) {
    wd.i<-tmpWD[tmpWD[,timevname]>tp[i],]
    for (j in (1:ny)) {wd.i[wd.i[,yvname[j]]==1 & wd.i[,timevname]>tp[i+1],yvname[j]]<-0;}
    wd.i[wd.i[,timevname]>tp[i+1],timevname]<-tp[i+1]
    wd.i<-cbind(wd.i, TIME.PHASE.4LMCOX=i)
    if (i==1) {wd.p<-wd.i;} else {wd.p<-rbind(wd.p,wd.i);}
  }
  return(wd.p)
}
varstats<-function(var,vlvl,dec) {
  if (length(vlvl)==1 & vlvl[1]==0) {
    return(paste(numfmt(mean(var,na.rm=TRUE),dec),numfmt(sd(var,na.rm=TRUE),dec),sep="+"))
  } else {
    a<-table(var)
    b<-matrix(paste(a, " (", numfmt(a/sum(a)*100,dec), "%)",sep=""),ncol=1)
    return(c(" ",b[match(vlvl,names(a))]))
  }
}
mat2htmltable<-function(mat) {
  t1<- apply(mat,1,function(z) paste(z,collapse="</td><td>"))
  t2<- paste("<tr><td>",t1,"</td></tr>")
  return(paste(t2,collapse=" "))
}
mdl2oo<-function(i, j, m, k, b, wdtmp0) {
  fmlx<-paste(xvname_[j],fmlm[m]);
  if (b==nblv & !is.na(bvar)) fmlx<-paste(fmlx,"+factor(",bvar,")",sep="")
  if (k==nclv & !is.na(colvname)) fmlx<-paste(fmlx,"+factor(",colvname,")",sep="")
  wdtmp<-removeNA(i,j,m,wdtmp0)
  xxname<-xxname_[[j]]
  if (clogit==1) {
    fml<-paste(yvname[i],"~",fmlx,"+strata(",subjvname,")",sep="")
    mdl<-try(clogit(formula(fml),weights=wdtmp$weights,data=wdtmp,na.action=na.omit,method="exact"))
  } else {
    fml<-paste(fmlt,yvname[i],")~",fmlx);
    mdl<-try(coxph(formula(fml),weights=wdtmp$weights,data=wdtmp,na.action=na.omit,method=ydist[i]))
  }
  if (substr(mdl[1],1,5)!="Error") {
    gs<-summary(mdl); print(mdl$formula); print(gs)
    tmpn<-gs$n; gsparm <- gs$coefficients
    gsp<-gsparm[match(xxname,rownames(gsparm)),]
    if (length(xxname)==1) {beta<-gsp[1]; se<-gsp[3]; pv<-gsp[5]; 
    } else {beta<-gsp[,1]; se<-gsp[,3]; pv<-gsp[,5]; }
    ci1<- beta-1.96*se; ci2<- beta+1.96*se
    pvx<-substr(rep("****",length(pv)),1,(pv<=0.05)+(pv<=0.01)+(pv<=0.001)) 
    if (colprn==3) {pvv<-pvx;} else {pvv<-pvformat(pv,dec+2);}
    o1<-paste(numfmt(exp(beta),dec)," (",numfmt(exp(ci1),dec),", ",numfmt(exp(ci2),dec),")",sep="")
    o1<-paste(o1,pvv); o1[is.na(beta)]<-NA;
  } else {o1<-rep(NA,length(xxname)); tmpn<-nrow(wdtmp);}
  if (length(xxname)>1) {
    o1[is.na(o1) & substr(xxname,1,7)=="factor("]<-"1.0"
    o1[is.na(o1)]<-"";
  }
  return(list(o1,tmpn))
}
recodevar <- function (var,oldcode,newcode) {
  tmp.v <- var
  nc.tmp <- length(oldcode)
  for (i in (1:nc.tmp)) {tmp.v[(var==oldcode[i])]=newcode[i]}
  if (is.factor(tmp.v)) {tmp.v1<-as.numeric(as.character(tmp.v))} else {tmp.v1<-as.numeric(tmp.v)}
  rm(tmp.v);  return(tmp.v1)
} 
rankvar <- function(var, num) {
  qprobs <- 1/num
  if (num>2) {for (i in (2:(num-1))) {qprobs <- c(qprobs, 1/num * i) } } 
  outvar <- rep(0, times=length(var))
  outvar[is.na(var)] <- NA
  cutpoints <- quantile(var,probs=qprobs, na.rm=TRUE)
  for (k in (1:length(cutpoints))) { outvar[var>=cutpoints[k]] <- k; }
  return(outvar)
}
removeNA<-function(i,j,m,wdf) {
 vvv<-c(yvname[i],adjvv[[m]],subjvname,colvname,bvar,vname.start,vname.stop,timevname); 
 if (j<=nx) {vvv<-c(vvv,xvname[j]);} else {vvv<-c(vvv,xvname);}
 vvv<-vvv[!is.na(vvv)]; vvv<-vvv[vvv>" "]
 tmp<-is.na(wdf[,vvv]); 
 return(wdf[apply(tmp,1,sum)==0,])
}

if (!is.na(bvar)) {
 if (bvar=="TIME.PHASE.4LMCOX") {
  WD<-getLandmarkDF(yvname, WD, timevname, tp);
  tmptimeb <- vlabel[vname==timevname];
  vname<-c(vname,"TIME.PHASE.4LMCOX", "TIME.PHASE.4LMCOX.1");
  vlabel<-c(vlabel, paste(tmptimeb, "segment"), paste("  <=", tp[1]));
  if (length(tp)>1) {
    vname<-c(vname, "TIME.PHASE.4LMCOX.2", "TIME.PHASE.4LMCOX.3");
    vlabel<-c(vlabel,  paste("  >", tp[1], " & <=", tp[2],sep=""),paste("  >", tp[2]));
  } else {
    vname<-c(vname, "TIME.PHASE.4LMCOX.2");
    vlabel<-c(vlabel,  paste("  >", tp[1]));
  }
  bv <- WD[,"TIME.PHASE.4LMCOX"];
}}
if (!is.na(colvname)) {
 if (colvname=="TIME.PHASE.4LMCOX") {
  WD<-getLandmarkDF(yvname, WD, timevname, tp);
  tmptimeb <- vlabel[vname==timevname];
  vname<-c(vname,"TIME.PHASE.4LMCOX", "TIME.PHASE.4LMCOX.1");
  vlabel<-c(vlabel, paste(tmptimeb, "segment"), paste("  <=", tp[1]));
  if (length(tp)>1) {
    vname<-c(vname, "TIME.PHASE.4LMCOX.2", "TIME.PHASE.4LMCOX.3");
    vlabel<-c(vlabel,  paste("  >", tp[1], " & <=", tp[2],sep=""),paste("  >", tp[2]));
  } else {
    vname<-c(vname, "TIME.PHASE.4LMCOX.2");
    vlabel<-c(vlabel,  paste("  >", tp[1]));
  }
  colv <- WD[,"TIME.PHASE.4LMCOX"];
}}
if (is.na(xlv[1])) xlv<-apply(xv,2,function(z) length(unique(z))*(length(unique(z))<8));
if (is.na(alv[1]) & !is.na(avname[1])) alv<-apply(av,2,function(z) length(unique(z))*(length(unique(z))<8));
if (is.na(slv[1]) & !is.na(svname[1])) slv<-apply(sv,2,function(z) length(unique(z))*(length(unique(z))<8));

vlabelN<-(substr(vlabel,1,1)==" ");
vlabelZ<-vlabel[vlabelN];vlabelV<-vlabel[!vlabelN]
vnameV<-vname[!vlabelN];vnameZ<-vname[vlabelN];
w<-c("<html><head>","<meta http-equiv=\"Content-Type\" content=\"text/html\" charset=\"gb2312\" /></head><body>")
if (!is.na(avname[1])) {
 if (sum((saf=="s" | saf=="S") & alv>0)>0) w<-c(w,"</br>Restrict cubic spline smoothing only applies for continuous variables")
}
if (!is.na(svname[1])) {
 if (sum((sdf=="s" | sdf=="S") & slv>0)>0) w<-c(w,"</br>Restrict cubic spline smoothing only applies for continuous variables")
}
allvname<-c(yvname,xvname,colvname,bvar,avname,svname,subjvname,vname.start,vname.stop,timevname,"weights"); 
allvname<-allvname[!is.na(allvname)]
WD<-WD[,allvname];
if (!is.na(subjvname)) WD<-WD[order(WD[,subjvname]),]
if (!is.na(sxf[1])) {
  if (sum(sxf>1 & xlv>0)>0) w<-c(w,"Categorizing only applies to continuous variables");
  if (sum(sxf>1 & xlv==0)>0) {
     t.xname<-NA;t.xlv<-NA; nx<-length(xvname)
     for (i in 1:nx) {
       if (sxf[i]>1 & xlv[i]==0) {
          tmp.Xi<- rankvar(WD[,xvname[i]],sxf[i])
          tmp.newcode <- tapply(WD[,xvname[i]],tmp.Xi,function(z) median(z,na.rm=TRUE))
          tmp.low <- tapply(WD[,xvname[i]],tmp.Xi,function(z) min(z,na.rm=TRUE))
          tmp.upp <- tapply(WD[,xvname[i]],tmp.Xi,function(z) max(z,na.rm=TRUE))
          tmp.Xi2<- recodevar(tmp.Xi,(1:sxf[i])-1,tmp.newcode)
          tmp.Xi<-cbind(tmp.Xi,tmp.Xi2)
          tmp.NM<-paste(xvname[i],c("grp","grp.cont"),sep=".")
          colnames(tmp.Xi)<-tmp.NM
          WD<-cbind(WD,tmp.Xi)
          t.xname<-c(t.xname,tmp.NM)
          t.xlv<-c(t.xlv,sxf[i],0)
          vnameV<-c(vnameV,tmp.NM)
          vlabelV<-c(vlabelV,paste(vlabelV[vnameV==xvname[i]],c("group","group trend")))
          vnameZ<-c(vnameZ,paste(tmp.NM[1],(1:sxf[i])-1,sep="."))
          vlabelZ<-c(vlabelZ,paste(tmp.low,"-",tmp.upp))
       } else {
          t.xname<-c(t.xname,xvname[i]); t.xlv<-c(t.xlv,xlv[i])
       }
     }
     xvname<-t.xname[-1]; xlv<-t.xlv[-1];
  }
}
rm(xv,yv,bv,av,sv,colv,v.start,v.stop)
if (!is.na(subjvname)) {
 if (!is.na(avname[1])) saf<-rep(0,length(saf)); 
 if (!is.na(svname[1])) sdf<-rep(0,length(sdf)); 
 WD<-WD[order(WD[,subjvname]),];
}
fmlm<-" "; fmlb<-"Non-adjusted"; tmp<-""; adjvv<-list(NA); adjvb<-"None"; fmlp<-"glm";
na=0; avb=""; smoothav<-0; nadjm<-0
if (!is.na(avname[1])) {
  na<-length(avname)
  avb<-vlabelV[match(avname,vnameV)];
  avname_ <- avname 
  smoothavi<-((saf=="s" | saf=="S") & alv==0)
  smoothav<-sum(smoothavi)
  smoothavname<-avname[smoothavi]
  avname_[smoothavi]<-paste("rcs(",avname[smoothavi],")",sep="")
  avb1<-avb
  avb1[smoothavi]<-paste(avb[smoothavi],"(Smooth)",sep="")
  avname_[alv>0]<-paste("factor(",avname[alv>0],")",sep="")
  fmlm<-c(fmlm,paste("+",paste(avname_,collapse="+")))
  fmlb<-c(fmlb,"Adjust")
  nadjm<-nadjm+1; tmp<-c(tmp,"I"); adjvv[[nadjm+1]]<-avname; 
  adjvb<-c(adjvb, paste(avb1, collapse="; "))
  fmlp<-c(fmlp,ifelse(!is.na(subjvname), "gee", ifelse(smoothav>0, "gam", "glm")))
}
ns=0; svb=""; smoothsv<-0
if (!is.na(svname[1])) {
  svb<-vlabelV[match(svname,vnameV)];
  svname_ <- svname 
  smoothsvi<-((sdf=="s" | sdf=="S") & slv==0)
  smoothsv<-sum(smoothsvi)
  smoothsvname<-svname[smoothsvi]
  svname_[smoothsvi]<-paste("rcs(",svname[smoothsvi],")",sep="")
  svb1<-svb
  svb1[smoothsvi]<-paste(svb[smoothsvi],"(Smooth)",sep="")
  svname_[slv>0]<-paste("factor(",svname[slv>0],")",sep="")
  fmlm<-c(fmlm,paste("+",paste(svname_,collapse="+")))
  fmlb<-c(fmlb,"Adjust")
  nadjm<-nadjm+1; tmp<-c(tmp,"II"); adjvv[[nadjm+1]]<-svname
  adjvb<-c(adjvb, paste(svb1, collapse="; "))
  fmlp<-c(fmlp,ifelse(!is.na(subjvname), "gee", ifelse(smoothsv>0, "gam", "glm")))
}
if (is.na(parm[1]) & length(fmlm)>1) {
  fmlm<-fmlm[-1]; fmlb<-fmlb[-1]; tmp<-tmp[-1]; adjvv<-adjvv[-1]; adjvb<-adjvb[-1]; fmlp<-fmlp[-1];
}
if (nadjm>1) fmlb<-paste(fmlb,tmp)
nmdl<-length(fmlm)
ny=length(yvname); nx=length(xvname); 
xb<-vlabelV[match(xvname,vnameV)]; xb[is.na(xb)]<-xvname[is.na(xb)]
yb<-vlabelV[match(yvname,vnameV)]; yb[is.na(yb)]<-yvname[is.na(yb)]
xvname_ <- xvname
xvname_[xlv>0]<-paste("factor(",xvname[xlv>0],")",sep="")
xxname_<-list(NA); xxlbl_<-list(NA); xxlvl_<-list(NA)
for (j in (1:nx)) {
  if (xlv[j]==0) {
    xxname_[[j+1]]<-xvname[j];xxlbl_[[j+1]]<-xb[j];xxlvl_[[j+1]]<-0
  } else {
    xxlvl_[[j+1]]<-levels(factor(WD[,xvname[j]]))
    tmp<-paste(xvname[j],".",xxlvl_[[j+1]],sep="")
    xxlbl_[[j+1]]<-c(xb[j],vlabelZ[match(tmp,vnameZ)])
    xxlbl_[[j+1]]<-paste(c("",rep("&nbsp&nbsp",length(xxlbl_[[j+1]])-1)),xxlbl_[[j+1]])
    xxname_[[j+1]]<-c(xvname[j],paste("factor(",xvname[j],")",xxlvl_[[j+1]],sep=""))
  }
}
xxname_<-xxname_[-1]; xxlbl_<-xxlbl_[-1]; xxlvl_<-xxlvl_[-1];
if (nx==1) par1<-1; 
if (par1>1) {
  tmp1<-xxname_[[1]]; tmp2<-xxlbl_[[1]]
  for (j in 2:nx) {tmp1<-c(tmp1,xxname_[[j]]); tmp2<-c(tmp2,xxlbl_[[j]]);}
  xxname_[[nx+1]]<-tmp1; xxlbl_[[nx+1]]<-tmp2;
  xvname_<-c(xvname_,paste(xvname_,collapse="+"))
}
contx<-(sum(xlv>0)==0)
if (par1==3 & !is.na(bvar)) {w<-c(w,"</br>Column stratified variable was ignored"); bvar<-NA; bvname<-NA;}

if (is.na(bvar) & !is.na(colvname) & nmdl==1 & par1!=3) {if ((ny==1) | (nx==1 & contx)) {bvar<-colvname; colvname<-NA;}}
if (is.na(colvname)) {
  nclv<-1; clvb<-"Total"; clvb_<-"Total"
} else {
  clv<-levels(factor(WD[,colvname])); nclv<-length(clv)+1
  clvb_<-vlabelZ[match(paste(colvname,".",clv,sep=""),vnameZ)]; clvb_[is.na(clvb_)]<-clv[is.na(clvb_)];
  clvb<-c(paste(vlabelV[vnameV==colvname],clvb_,sep="="),"Total");
  clvb_<-c(clvb_,"Total")
  WD<-WD[!is.na(WD[,colvname]),]
} 
if (is.na(bvar)) {
  blvb<-"Total"; blvb_<-"Total";nblv<-1;
} else {
  blv<-levels(factor(WD[,bvar])); nblv<-length(blv)+1
  blvb_<-vlabelZ[match(paste(bvar,".",blv,sep=""),vnameZ)]; blvb_[is.na(blvb_)]<-blv[is.na(blvb_)];
  blvb<-c(paste(vlabelV[vnameV==bvar],blvb_,sep="="),"Total");
  blvb_<-c(blvb_,"Total")
  WD<-WD[!is.na(WD[,bvar]),]
}
if (!is.na(vname.start) & !is.na(vname.stop)) {
  fmlt<-paste("Surv(,",vname.start,",",vname.stop,",",sep="");
  WD<-WD[!is.na(WD[,vname.start]) & !is.na(WD[,vname.stop]),]
} else {
  if (!is.na(timevname)) {
    fmlt<-paste("Surv(",timevname,",",sep="");
    WD<-WD[!is.na(WD[,timevname]),]
  }
}
aa<-c(1,2,3,4)
for (i in 1:4) {
      for (j in c(1:4)[-i]) {
          for (k in c(1:4)[-c(i,j)]) aa<-rbind(aa,c(i,j,k,c(1:4)[-c(i,j,k)]))
      }
}
if (nx==1) par1<-1; 
if (is.na(par1)) par1<-1;
if (is.na(parm[4])) parm[4]<-1
rord<-aa[parm[4],]
if (!is.na(bvar)) {prn<-"S";
} else {
  if (parm[4]>1) {
    rordc<-ifelse(rord[4]==1,3,4)
    prn<-c("G","Y","M","X")[rord[rordc]]
    if (prn=="X") {
      if (!contx & nx>1) prn<-ifelse(nmdl>1, "M", ifelse(ny>nx & contx, "X", "Y"))
      if (!contx & nx==1) prn<-"CX"
      if (par1==2) {tmp<-ifelse(rordc==4,ifelse(rord[3]==1,2,3),2); prn<-c("G","Y","M","X")[rord[tmp]];}
    }
  } else {
    prn<-ifelse(nmdl>1, "M", ifelse(ny>nx & contx, "X", "Y"))
    if (par1==2) prn<-ifelse(nmdl>1, "M", "Y")
  }
  if (par1==3) prn<-"UM"
}
colprn<-parm[3]; if (colprn>3) {colprn<-1; w<-c(w,"</br>Output format was reset to option 1");}
clogit<-0; 
if (!is.na(subjvname) & is.na(timevname) & is.na(vname.start)) clogit<-1

sink(paste(ofname,".lst",sep=""))
if (par1==2) {xbgn<-nx+1; xend<-nx+1;} else {xbgn<-1; xend<-nx;}
if (prn=="Y") {
  tt<-c(0,0,0,0,"Exposure",yb); nn<-c(0,0,0,0,yb); 
  for (k in (1:nclv)) {
    wdtmp0<-WD;
    if (!is.na(colvname)) {
      if (k<nclv) wdtmp0<-WD[WD[,colvname]==clv[k],];
      print(paste("Stratified by",colvname, ":", clvb[k]))
    } 
    for (m in 1:nmdl) {
      for (j in (xbgn:xend)) {
        colj<-cbind(k,0,m,j,xxlbl_[[j]])
        nnj <-c(k,0,m,j)
        for (i in (1:ny)) {
          tmpooi<-mdl2oo(i,j,m,k,0,wdtmp0)
          colj<-cbind(colj,tmpooi[[1]]); nnj<-c(nnj,tmpooi[[2]])
        }
        tt<-rbind(tt,colj); nn<-rbind(nn,nnj)
      }
    }
  }
} 
if (prn=="S") {
  tt<-c(0,0,0,0,"Exposure",blvb); nn<-c(0,0,0,0,blvb);
  for (k in (1:nclv)) {
    wdtmp0<-WD;
    if (!is.na(colvname)) {
      if (k<nclv) wdtmp0<-WD[WD[,colvname]==clv[k],];
      print(paste("Stratified by",colvname, ":", clvb[k]))
    } 
    for (i in (1:ny)) {
      for (m in 1:nmdl) {
        for (j in (xbgn:xend)) {
          colj<-cbind(k,i,m,j,xxlbl_[[j]]);
          nnj <- c(k,i,m,j)
          for (b in (1:nblv)) {
            print(paste("Stratified by",bvar, ":", blvb[b]))
            if (b<nblv) {wdtmp1<-wdtmp0[wdtmp0[,bvar]==blv[b],];} else {wdtmp1<-wdtmp0;}
            tmpooi<-mdl2oo(i,j,m,k,b,wdtmp1)
            colj<-cbind(colj,tmpooi[[1]]); nnj<-c(nnj,tmpooi[[2]])
          }
          tt<-rbind(tt,colj); nn<-rbind(nn,nnj)
        }
      }
    }
  }
} 
if (prn=="M") {
  tt<-c(0,0,0,0,"Exposure",fmlb);  nn<-c(0,0,0,0,fmlb)
  for (k in (1:nclv)) {
    wdtmp0<-WD; 
    if (!is.na(colvname)) {
      if (k<nclv) wdtmp0<-WD[WD[,colvname]==clv[k],];
      print(paste("Stratified by",colvname, ":", clvb[k]))
    } 
    for (i in 1:ny) {
      for (j in xbgn:xend) {
        colj<-cbind(k,i,0,j,xxlbl_[[j]]); nnj<-c(k,i,0,j)
        for (m in 1:nmdl) {
          tmpooi<-mdl2oo(i,j,m,k,0,wdtmp0)
          colj<-cbind(colj,tmpooi[[1]]); nnj<-c(nnj,tmpooi[[2]])
        }
        tt<-rbind(tt,colj); nn<-rbind(nn,nnj)
      }
    }
  }
}
if (prn=="X") {
  tt<-c(0,0,0,0,"Outcome",xb); nn<-c(0,0,0,0,xb); 
  for (k in (1:nclv)) {
    wdtmp0<-WD;
    if (!is.na(colvname)) {
      if (k<nclv) wdtmp0<-WD[WD[,colvname]==clv[k],];
      print(paste("Stratified by",colvname, ":", clvb[k]))
    } 
    for (m in 1:nmdl) {
      for (i in (1:ny)) {
        colj<-cbind(k,i,m,0,yb[i])
        nnj <-c(k,i,m,0)
        for (j in (1:nx)) {
          tmpooi<-mdl2oo(i,j,m,k,0,wdtmp0)
          colj<-cbind(colj,tmpooi[[1]]); nnj<-c(nnj,tmpooi[[2]])
        }
        tt<-rbind(tt,colj); nn<-rbind(nn,nnj)
      }
    }
  }
} 
if (prn=="CX") {
  tt<-c(0,0,0,0,"Outcome",xxlbl_[[1]][-1]); nn<-c(0,0,0,0,xb[1]); 
  nxl<-length(xxlbl_[[1]])-1
  for (k in (1:nclv)) {
    wdtmp0<-WD;
    if (!is.na(colvname)) {
      if (k<nclv) wdtmp0<-WD[WD[,colvname]==clv[k],];
      print(paste("Stratified by",colvname, ":", clvb[k]))
    } 
    for (m in 1:nmdl) {
      for (i in (1:ny)) {
          colj<-c(k,i,m,0,yb[i]); nnj <-c(k,i,m,0)
          tmpooi<-mdl2oo(i,j,m,k,0,wdtmp0)
          colj<-c(colj,tmpooi[[1]][-1]); nnj<-c(nnj,tmpooi[[2]])
          tt<-rbind(tt,colj); nn<-rbind(nn,nnj)
      }
    }
  }
} 
if (prn=="UM") {
  tt<-c(0,0,0,0,"Exposure","Univariable","Multivariable");  nn<-c(0,0,0,0,"Univariable","Multivariable")
  for (k in (1:nclv)) {
    wdtmp0<-WD; 
    if (!is.na(colvname)) {
      if (k<nclv) wdtmp0<-WD[WD[,colvname]==clv[k],];
      print(paste("Stratified by",colvname, ":", clvb[k]))
    } 
    for (i in 1:ny) {
      for (m in 1:nmdl) {
        colm<-rep(NA,6); nnm<-rep(NA,5)
        for (j in 1:(nx+1)) {
          colj<-cbind(k,i,m,j,xxlbl_[[j]]); nnj<-c(k,i,m,j)
          tmpooi<-mdl2oo(i,j,m,k,0,wdtmp0)
          colj<-cbind(colj,tmpooi[[1]]); nnj<-c(nnj,tmpooi[[2]])
          if (j<=nx) {colm<-rbind(colm,colj); nnm<-rbind(nnm,nnj);
          } else {colm<-cbind(colm[-1,],tmpooi[[1]]); nnm<-cbind(nnm[-1,],tmpooi[[2]]);}
        }
        tt<-rbind(tt,colm); nn<-rbind(nn,nnm)
      }
    }
  }
}
sink()
if (!contx & prn!="CX") rord<-c(rord[rord!=4],4)
if (prn=="X" | prn=="CX") rord<-rord[rord!=4]
if (prn=="Y") rord<-rord[rord!=2]
if (prn=="M") rord<-rord[rord!=3]
if (nx==1 & contx) rord<-rord[rord!=4]
if (nmdl==1) rord<-rord[rord!=3]
if (ny==1) rord<-rord[rord!=2]
if (is.na(colvname)) rord<-rord[rord!=1]
if (length(rord)==0) rord<-1
nrr<-length(rord)
for (i in nrr:1) {nn<-nn[order(as.numeric(nn[,rord[i]])),];tt<-tt[order(as.numeric(tt[,rord[i]])),];}
if (nn[2,4]>0) {nn[,4]<-c("Exposure",xb[as.numeric(nn[-1,4])]); } else {nn<-nn[,-4];}
if (nn[2,3]>0) {nn[,3]<-c("Model",fmlb[as.numeric(nn[-1,3])]); } else {nn<-nn[,-3];}
if (nn[2,2]>0) {nn[,2]<-c("Outcome",yb[as.numeric(nn[-1,2])]); } else {nn<-nn[,-2];}
if (!is.na(colvname)) {nn[,1]<-c(vlabelV[vnameV==colvname],clvb_[as.numeric(nn[-1,1])]);} else {nn<-nn[,-1];}
tb<-matrix(as.numeric(tt[,c(1:4)]),ncol=4); 
if (!is.na(colvname)) {tt[,1]<-c(vlabelV[vnameV==colvname],clvb[tb[-1,1]]);}
if (ny>1) {tt[,2]<-c("Outcome",yb[tb[-1,2]]);}
if (nmdl>1) {tt[,3]<-c("Model",fmlb[tb[-1,3]]);}
nrr1<-nrr-1; oo<-tt[1,]; nc<-ncol(tt)-5; nr<-nrow(tt)
for (i in 2:nr) {
  if (nrr>1) {
    for (j in 1:nrr1) {
      if (tb[i,rord[j]]!=tb[i-1,rord[j]]) oo<-rbind(oo,c(rep(tt[i,rord[j]],5),rep(" ",nc)))
    }
  }
  oo<-rbind(oo,tt[i,])
}
if (rord[nrr]!=4 & tt[1,rord[nrr]]!="0") {oo<-cbind(oo[,rord[nrr]],oo[,-(1:5)]);} else {oo<-oo[,-(1:4)]}
w<-c(w,paste("<h2>", title, "</h2>"))
w<-c(w,"</br><table border=3>", mat2htmltable(oo), "</table>")

8.R.Version4RUN<-343;
R.LibLocation <- "C:/Users/Administrator/AppData/Roaming/EmpowerRCH/R343/library"
#***************** Regarding ALL Following R Functions ********************
#***** COPYRIGHT (c) 2010 X&Y Solutions, ALL RIGHT RESERVED ***************
#******************* www.EmpowerStats.com *********************************
#**************************************************************************
Sys.setlocale("LC_TIME", "C")
library(doBy,lib.loc=R.LibLocation)
library(plotrix,lib.loc=R.LibLocation)
library(stringi,lib.loc=R.LibLocation)
library(stringr,lib.loc=R.LibLocation)
library(survival,lib.loc=R.LibLocation)
library(rms,lib.loc=R.LibLocation)
library(nnet,lib.loc=R.LibLocation)
library(car,lib.loc=R.LibLocation)
library(mgcv,lib.loc=R.LibLocation)
pdfwd<-6; pdfht<-6
setwd("H:/analysis/CHINADMI/tghdlreversionFPG/PROJ46_5_tbl")
load("H:/analysis/CHINADMI/tghdlreversionFPG/data2.Rdata")
if (length(which(ls()=="EmpowerStatsR"))==0) EmpowerStatsR<-get(ls()[1])
names(EmpowerStatsR)<-toupper(names(EmpowerStatsR))


rankvar <- function(var, num) {
  qprobs <- 1/num
  if (num>2) {for (i in (2:(num-1))) {qprobs <- c(qprobs, 1/num * i) }} 
  outvar <- rep(0, times=length(var))
  outvar[is.na(var)] <- NA
  cutpoints <- quantile(var,probs=qprobs, na.rm=TRUE)
  for (k in (1:length(cutpoints))) {outvar[var>=cutpoints[k]] <- k}
  tmp<-c(min(var,na.rm=TRUE),cutpoints,max(var,na.rm=TRUE))
  names(tmp)<-c("Min",names(cutpoints),"Max")
  print(tmp)
  return(outvar)
}


attach(EmpowerStatsR)
sink("H:/analysis/CHINADMI/tghdlreversionFPG/datastep/PROJ46_datastep.lst")
print("Creating new variable: TH.Q4")
TH.Q4<- rankvar(TH,4)
EmpowerStatsR<-cbind(EmpowerStatsR,TH.Q4)
print("Creating new variable: TH.Q4.CONT")
TH.Q4.CONT<-TH.Q4
EmpowerStatsR<-cbind(EmpowerStatsR,TH.Q4.CONT)
rm(TH.Q4,TH.Q4.CONT)
detach(EmpowerStatsR)
sink()
vname<-c("_N_","_STAT_","_TOTAL_","IMPUTATION_","IMPUTATION_.1")
vlabel<-c("样本量(%)","统计量","合计","IMPUTATION_","  1")
vname<-c(vname,"ID","AGE","SEX","SEX.1","SEX.2","HEIGHT")
vlabel<-c(vlabel,"ID","AGE","SEX","  1","  2","HEIGHT")
vname<-c(vname,"WEIGHT","BMI","SBP","DBP","FPG","TC","TG")
vlabel<-c(vlabel,"WEIGHT","BMI","SBP","DBP","FPG","TC","TG")
vname<-c(vname,"HDL","TH","LDL","ALT","AST","BUN","CCR","FFPG")
vlabel<-c(vlabel,"HDL","TH","LDL","ALT","AST","BUN","CCR","FFPG")
vname<-c(vname,"DIABETES","DIABETES.0","DIABETES.1","REGRESSION","REGRESSION.0","REGRESSION.1")
vlabel<-c(vlabel,"DIABETES","  0","  1","REGRESSION","  0","  1")
vname<-c(vname,"YEAR.OF.FOLLOWUP","SMOKING","SMOKING.1","SMOKING.2","SMOKING.3")
vlabel<-c(vlabel,"YEAR.OF.FOLLOWUP","SMOKING","  1","  2","  3")
vname<-c(vname,"DRINKING","DRINKING.1","DRINKING.2","DRINKING.3")
vlabel<-c(vlabel,"DRINKING","  1","  2","  3")
vname<-c(vname,"FAMILY","FAMILY.0","FAMILY.1","TH.Q4","TH.Q4.0","TH.Q4.1","TH.Q4.2","TH.Q4.3")
vlabel<-c(vlabel,"FAMILY","  0","  1","TH 四分组","  Q1","  Q2","  Q3","  Q4")
vname<-c(vname,"TH.Q4.CONT")
vlabel<-c(vlabel,"TH 四分组")
slt.vname<-c()

library(MASS,lib.loc=R.LibLocation)
library(gdata,lib.loc=R.LibLocation)
library(survival,lib.loc=R.LibLocation)
 
ofname<-"PROJ46_5_tbl"; 
WD<-EmpowerStatsR; wd.subset=""; 
svy.DSN.YN <- FALSE; 
weights<-1;weights.var <- NA; 
WD<-cbind(WD,weights); WD<-WD[!is.na(weights),]; 
title<-"阈值效应分析"; 
attach(WD) 
subjvname<-NA; 
yv<-cbind(REGRESSION); 
yvname<-c('REGRESSION'); 
yvar<-c('REGRESSION'); 
ydist<-c('breslow'); 
ylink<-c(''); 
ylv<-c(2); 
xv<-cbind(TH); 
xvname<-c('TH'); 
xvar<-c('TH'); 
xlv<-c(0); 
sxf<-NA; 
svname<-NA; sv<-NA; slv<-NA; 
av<-cbind(AGE,SEX,BMI,SBP,DBP,FPG,LDL,ALT,AST,BUN,CCR,SMOKING,DRINKING,FAMILY); 
avname<-c('AGE','SEX','BMI','SBP','DBP','FPG','LDL','ALT','AST','BUN','CCR','SMOKING','DRINKING','FAMILY'); 
if (!is.na(avname[1])) avlbl<-vlabel[match(avname, vname)]; 
nadj<-length(avname);alv<-c(0,2,0,0,0,0,0,0,0,0,0,3,3,2); 
saf<-c(NA,0,0,0,0,0,0,0,0,0,0,0,0,0,0)[-1]; 
timev<-YEAR.OF.FOLLOWUP;timevname<-"YEAR.OF.FOLLOWUP"; 
bv<-NA; bvar<-NA; 
colv<-NA; colvname<-NA; 
tv<-cbind(YEAR.OF.FOLLOWUP); 
tvname<-c('YEAR.OF.FOLLOWUP'); 
v.start<-NA; vname.start<-NA; 
v.stop<-NA; vname.stop<-NA; 
par1<-"自动寻找最佳拐点";dec<-3;parm<-c(NA, NA, 1,NA, 1); 
if (!exists("pdfwd")) pdfwd<-6; 
if (!exists("pdfht")) pdfht<-6; 
##R package## MASS gdata survival ##R package##;
pvformat<-function(p,dec) {
  pp <- sprintf(paste("%.",dec,"f",sep=""),as.numeric(p))
  if (is.matrix(p)) {pp<-matrix(pp, nrow=nrow(p)); colnames(pp)<-colnames(p);rownames(pp)<-rownames(p);}
  lw <- paste("<",substr("0.00000000000",1,dec+1),"1",sep="");
  pp[as.numeric(p)<(1/10^dec)]<-lw
  return(pp)
}
numfmt<-function(p,dec) {
  if (is.list(p)) p<-as.matrix(p)
  pp <- sprintf(paste("%.",dec,"f",sep=""),as.numeric(p))
  if (is.matrix(p)) {pp<-matrix(pp, nrow=nrow(p));colnames(pp)<-colnames(p);rownames(pp)<-rownames(p);}
  pp[as.numeric(p)>10000000]<- "inf."
  pp[is.na(p) | gsub(" ","",p)==""]<- ""
  pp[p=="-Inf"]<-"-Inf"
  pp[p=="Inf"]<-"Inf"
  return(pp)
}

mat2htmltable<-function(mat) {
  t1<- apply(mat,1,function(z) paste(z,collapse="</td><td>"))
  t2<- paste("<tr><td>",t1,"</td></tr>")
  return(paste(t2,collapse=" "))
}
setcox<-function(fmlx, i, wdtmp) {
  if (clogit==1) {
    fml<-paste(yvname[i],"~",fmlx,"+strata(",subjvname,")",sep="")
    mdl<-try(clogit(formula(fml),weights=wdtmp$weights,data=wdtmp,na.action=na.omit,method="exact"))
  } else {
    fml<-paste(fmlt,yvname[i],")~",fmlx);
    mdl<-try(coxph(formula(fml),weights=wdtmp$weights,data=wdtmp,na.action=na.omit,method=ydist[i]))
  }
  return(mdl)
}
mdl2oo<-function(mdl, xxname) {
 if (substr(mdl[1],1,5)!="Error") {
  decp<-dec+2; if (decp>4) decp<-4
  gs<-summary(mdl); print(mdl$formula); print(gs)
  gsparm <- gs$coefficients;
  gsp<-gsparm[match(xxname,rownames(gsparm)),]
  if (length(xxname)==1) {beta<-gsp[1]; se<-gsp[3]; pv<-gsp[5]; 
  } else {beta<-gsp[,1]; se<-gsp[,3]; pv<-gsp[,5]; }
  ci1<- beta-1.96*se; ci2<- beta+1.96*se
  pvx<-substr(rep("****",length(pv)),1,(pv<=0.05)+(pv<=0.01)+(pv<=0.001)) 
  if (colprn==3) {pvv<-pvx;} else {pvv<-pvformat(pv,decp);}
  o1<-paste(numfmt(exp(beta),dec)," (",numfmt(exp(ci1),dec),", ",numfmt(exp(ci2),dec),")",sep="")
  o1<-paste(o1,pvv); o1[is.na(beta)]<-NA
 } else {o1<-rep(NA,length(xxname));}
 return(o1)
}
removeNA<-function(i,j,wdf) {
 vvv<-c(yvname[i],xvname[j],avname,subjvname,bvar,vname.start,vname.stop,timevname); 
 vvv<-vvv[!is.na(vvv)]; vvv<-vvv[vvv>" "]
 tmp<-is.na(wdf[,vvv]); 
 return(wdf[apply(tmp,1,sum)==0,])
}
get.tpval<-function(i,j,g,wdtmp,tppmin=NA,tppmax=NA) {
  if (is.na(wdtmp)) {
    if (is.na(g)) {wdtmp<-removeNA(i,j,WD);
    } else if (g<nblv) {wdtmp0<-WD[WD[,bvar]==blv[g],]; wdtmp<-removeNA(i,j,wdtmp0);
    } else {wdtmp<-removeNA(i,j,WD); }
  }
  if (is.na(g)) {fmladj1<-fmladj;
  } else if (g<nblv) {fmladj1<-fmladj;
  } else {fmladj1<-paste(fmladj,"+factor(",bvar,")",sep="");}
  xTMP <- wdtmp[,xvname[j]]
  tmp.ss<-seq(0.05,0.95,0.05)
  tp<-quantile(xTMP,probs=tmp.ss,na.rm=TRUE) 
  tmp.llk<-rep(NA,length(tmp.ss))
  fml<-paste(xvname[j],"+tmp.X",fmladj1)
  if (!is.na(tppmin) & !is.na(tppmax)) {
    tp2.min = tppmin; tp2.max = tppmax;
  } else {
    for (k in (1:length(tmp.ss))) {
      tmp.X<-(xTMP > tp[k])*(xTMP-tp[k]); wdtmp1<-cbind(wdtmp,tmp.X)
      tmp.mdl<-setcox(fml, i, wdtmp1);
      tmp.llk[k]<-tmp.mdl$loglik[2];
      rm(wdtmp1, tmp.X)
    }
    tp1<-tmp.ss[which.max(tmp.llk)]
    tp2.min = tp1 - 0.04
    tp2.max = tp1 + 0.04
    if (tp2.min<0.05) {tp2.min=0.05}
    if (tp2.max>0.95) {tp2.max=0.95}
  }	
  tp.pctlrange<-quantile(xTMP,probs=c(tp2.min,tp2.max),na.rm=TRUE)
  tp.range<-unique(xTMP[xTMP>tp.pctlrange[1] & xTMP<tp.pctlrange[2]])
  while (length(tp.range)>5) {
    tmp.pct3<-quantile(tp.range,probs=c(0,0.25,0.5,0.75,1),type=3)
    tmp.llk3<-rep(NA,3)
    for (k in (2:4)) {
      tmp.X<-(xTMP>tmp.pct3[k])*(xTMP-tmp.pct3[k]); wdtmp1<-cbind(wdtmp,tmp.X)
      tmp.mdl<-setcox(fml, i, wdtmp1);
      tmp.llk3[k-1]<-tmp.mdl$loglik[2];
      rm(wdtmp1, tmp.X)
     }
     tmp.min3<-which.max(tmp.llk3)
     tp.range<-tp.range[tp.range>=tmp.pct3[tmp.min3] & tp.range<=tmp.pct3[tmp.min3+2]]
  }
  if (length(tp.range)>0) {
    if (length(tp.range)==1) {tp.val=tp.range[1];} else {
      tmp.llk<-rep(NA,length(tp.range))
      for (k in (1:length(tp.range))) {
         tmp.X<-(xTMP>tp.range[k])*(xTMP-tp.range[k]); wdtmp1<-cbind(wdtmp,tmp.X)
         tmp.mdl<-setcox(fml, i, wdtmp1);
         tmp.llk[k]<-tmp.mdl$loglik[2];
         rm(wdtmp1, tmp.X)
      }
      tp.val<-tp.range[which.max(tmp.llk)]
    }
  } else { tp.val<-tp.pctlrange[1];}
  return(round(tp.val,dec));
}
get2lines<-function(i,j,g,tp.value) {
  if (is.na(g)) {fmladj1<-fmladj;wdtmp<-removeNA(i,j,WD);
  } else if (g<nblv) {fmladj1<-fmladj;wdtmp0<-WD[WD[,bvar]==blv[g],];wdtmp<-removeNA(i,j,wdtmp0);
  } else {fmladj1<-paste(fmladj,"+factor(",bvar,")",sep="");wdtmp<-removeNA(i,j,WD);}
  xTMP<-wdtmp[,xvname[j]]
  tmp.X1<-(xTMP<=tp.value)*(xTMP-tp.value)
  tmp.X2<-(xTMP> tp.value)*(xTMP-tp.value)
  wdtmp1<-cbind(wdtmp,xTMP,tmp.X1,tmp.X2)
  fml0<-paste("xTMP+tmp.X2",fmladj1)
  fml1<-paste("tmp.X1+tmp.X2",fmladj1)
  fml2<-paste("xTMP",fmladj1)
  fmlp<-paste("xTMP+tmp.X2")
  tmpn<-nrow(wdtmp); 
  tmp.mdl0<-setcox(fml0,i,wdtmp1); tmp.mdl1<-setcox(fml1,i,wdtmp1); tmp.mdl2<-setcox(fml2,i,wdtmp1)
  m2<-mdl2oo(tmp.mdl2,"xTMP")
  m1<-mdl2oo(tmp.mdl1,c("tmp.X1","tmp.X2"))
  m0<-mdl2oo(tmp.mdl0,"tmp.X2")
  plrt<-pvformat(anova(tmp.mdl0,tmp.mdl2)$"P(>|Chi|)"[2],3)
  oo<-list(c("",m2,"",tp.value,m1,m0,plrt),tmpn)
  return(oo)
}
get3lines<-function(i,j,g,tp.value) {
  if (is.na(g)) {fmladj1<-fmladj;wdtmp<-removeNA(i,j,WD);
  } else if (g<nblv) {fmladj1<-fmladj;wdtmp0<-WD[WD[,bvar]==blv[g],];wdtmp<-removeNA(i,j,wdtmp0);
  } else {fmladj1<-paste(fmladj,"+factor(",bvar,")",sep="");wdtmp<-removeNA(i,j,WD);}
  xTMP<-wdtmp[,xvname[j]]; tp1<-tp.value[1]; tp2<-tp.value[2]
  tmp.X1<- (xTMP< tp1)*(xTMP-tp1)
  tmp.X2<-((xTMP>=tp1) & (xTMP<=tp2))*(xTMP-tp1)
  tmp.X3<- (xTMP> tp2)*(xTMP-tp2)
  tmp.B1<- (xTMP>tp2)
  wdtmp1<-cbind(wdtmp,xTMP,tmp.X1,tmp.X2,tmp.X3,tmp.B1)
  fml0<-paste("xTMP+tmp.X1+tmp.X3+tmp.B1",fmladj1)
  fml1<-paste("tmp.X1+tmp.X2+tmp.X3+tmp.B1",fmladj1)
  fml2<-paste("xTMP",fmladj1)
  tmpn<-nrow(wdtmp)
  tmp.mdl0<-setcox(fml0,i,wdtmp1); tmp.mdl1<-setcox(fml1,i,wdtmp1); tmp.mdl2<-setcox(fml2,i,wdtmp1);
  m2<-mdl2oo(tmp.mdl2,"xTMP")
  m1<-mdl2oo(tmp.mdl1,c("tmp.X1","tmp.X2","tmp.X3"))
  m0<-mdl2oo(tmp.mdl0,c("tmp.X1","tmp.X3"))
  plrt<-pvformat(anova(tmp.mdl0,tmp.mdl2)$"P(>|Chi|)"[2],3)
  oo<-list(c("",m2,"",paste(tp.value,collapse=", "),m1,m0,plrt),tmpn)
  return(oo)
}
getci4tp<-function(i,j,g,tp0=NA) {
  set.seed(123456)
  if (is.na(g)) {wdt<-removeNA(i,j,WD);
  } else if (g<nblv) {wdt<-WD[WD[,bvar]==blv[g],];wdt<-removeNA(i,j,wdt);
  } else {wdt<-removeNA(i,j,WD);}
  nnwd<-nrow(wdt); tp.vv<-rep(NA,1000)
  if (!is.na(tp0)) {
    tpp0 = sum(wdt[,xvname[j]] < tp0)/length(wdt[,xvname[j]]) 
    tppmin = max(tpp0 - 0.09, 0.05) 
	tppmax = min(tpp0 + 0.09, 0.95)
  } else {
    tppmin = NA; tppmax = NA
  }
  for (s in (1:1000)) {
    WDi<-wdt[sample(1:nnwd,nnwd,replace=T),]
    tp.vv[s]<-get.tpval(i,j,NA,WDi, tppmin, tppmax); rm(WDi)
  }
  tpci<-paste(quantile(tp.vv,probs=c(0.025,0.975)),collapse=", ")
  return(tpci);
}
vlabelN<-(substr(vlabel,1,1)==" ");
vlabelZ<-vlabel[vlabelN];vlabelV<-vlabel[!vlabelN]
vnameV<-vname[!vlabelN];vnameZ<-vname[vlabelN]
allvname<-c(yvname,xvname,bvar,avname,subjvname,vname.start,vname.stop,timevname); 
allvname<-allvname[!is.na(allvname)]
WD<-WD[,allvname];
w<-c("<html><head>","<meta http-equiv=\"Content-Type\" content=\"text/html\" charset=\"gb2312\" /></head><body>")
if (!is.na(avname[1])) {
  if (sum((saf=="s" | saf=="S") & alv>0)>0) w<-c(w,"</br>Spline smoothing only applies for continuous variables")
  if (!is.na(subjvname)) saf<-rep(0,length(saf))
}
if (sum(xlv>0)>0) w<-c(w,"Categorical exposure variables were ignored")
xvname<-xvname[xlv==0];
if (!is.na(subjvname)) WD<-WD[order(WD[,subjvname]),];
fmladj<-""; avb=""; smoothav<-0; 
if (!is.na(avname[1])) {
  avb<-vlabelV[match(avname,vnameV)];
  avname_ <- avname 
  smoothavi<-((saf=="s" | saf=="S") & alv==0)
  smoothav<-sum(smoothavi)
  avname_[smoothavi]<-paste("rcs(",avname[smoothavi],")",sep="")
  avb1<-avb
  avb1[smoothavi]<-paste(avb[smoothavi],"(Smooth)",sep="")
  avname_[alv>0]<-paste("factor(",avname[alv>0],")",sep="")
  fmladj<-paste("+",paste(avname_,collapse="+"))
}
if (is.na(bvar)) {
  blvb<-"N"; blvb_<-"N"; nblv<-1; blbl<-"";
} else {
  blbl<-vlabelV[match(bvar,vnameV)]; if (is.na(blbl)) blbl<-bvar;
  blv<-levels(factor(WD[,bvar])); nblv<-length(blv)+1
  blvb_<-vlabelZ[match(paste(bvar,".",blv,sep=""),vnameZ)];
  blvb_[is.na(blvb_)]<-blv[is.na(blvb_)];
  blvb<-c(paste(blbl,blvb_,sep="="),"Total");
  blvb_<-c(blvb_,"Total")
  WD<-WD[!is.na(WD[,bvar]),]
}
ny=length(yvname); nx=length(xvname); 
xb<-vlabelV[match(xvname,vnameV)]; xb[is.na(xb)]<-xvname[is.na(xb)]
yb<-vlabelV[match(yvname,vnameV)]; yb[is.na(yb)]<-yvname[is.na(yb)]
if (!is.na(vname.start) & !is.na(vname.stop)) {
  fmlt<-paste("Surv(,",vname.start,",",vname.stop,",",sep="");
  WD<-WD[!is.na(WD[,vname.start]) & !is.na(WD[,vname.stop]),]
} else {
  if (!is.na(timevname)) {
    fmlt<-paste("Surv(",timevname,",",sep="");
    WD<-WD[!is.na(WD[,timevname]),]
  }
}
colprn<-parm[3]
clogit<-0; 
if (!is.na(subjvname) & is.na(timevname) & is.na(vname.start)) clogit<-1
if (is.na(par1)) par1<-"";
if (is.numeric(par1)) {tp.vv<-par1;
} else {
  tmp<-as.numeric(strsplit(par1," ")[[1]]);  tp.vv<-c(tmp[!is.na(tmp)],NA)
}
prn<-ifelse(!is.na(bvar), "S", ifelse(nx>1 & ny==1, "X", "Y"));

if (length(tp.vv)>2) tp.vv<-tp.vv[1:2]
ntp<-length(tp.vv); 
getci<-FALSE


if (ntp==1) {
  cc0<-c("模型 I","&nbsp&nbsp一条直线效应");
  cc0<-c(cc0,"模型 II","&nbsp&nbsp折点(K)","&nbsp&nbsp &lt K 段效应 1","&nbsp&nbsp &gt K 段效应 2","&nbsp&nbsp 2与1的效应差")
  if (is.na(tp.vv[1]) & !is.na(parm[1]) & clogit==0) getci<-TRUE;
} else {
  cc0<-c("模型 I","&nbsp&nbsp一条直线效应");
  cc0<-c(cc0,"模型 II","&nbsp&nbsp折点(K1,K2)","&nbsp&nbsp &lt K1 段效应 1","&nbsp&nbsp K1-K2 段效应 2","&nbsp&nbsp &gt K2 段效应 3")
  cc0<-c(cc0,"&nbsp&nbsp 1与2的效应差","&nbsp&nbsp 3与2的效应差")
}
cc0<-c(cc0,"对数似然比检验");
if (getci) cc0<-c(cc0,"折点的95可信区间");
if (clogit==1 & !is.na(parm[1])) w<-c(w,"</br>Bootstrap for 95% CI of turning point was ignored for conditional logistic regression")
sink(paste(ofname,".lst",sep=""))
w<-c(w,paste("<h2>", title, "</h2>"))
nn<-c("Outcome","Exposure",blvb);
if (prn=="Y") {
  for (j in 1:nx) {
    tt<-cc0;
    for (i in 1:ny) {
      if (is.na(tp.vv[1])) {tp.v<-get.tpval(i,j,NA,NA);} else {tp.v<-tp.vv;}
      if (ntp==1) tmpij<-get2lines(i,j,NA,tp.v);  
      if (ntp==2) tmpij<-get3lines(i,j,NA,tp.v);  
      if (getci) {tt<-cbind(tt,c(tmpij[[1]],getci4tp(i,j,NA,tp.v)));} else {tt<-cbind(tt,tmpij[[1]]);}
      nn<-rbind(nn,c(yb[i],xb[j],tmpij[[2]]))
    }
    tt<-rbind(c("Outcome: ",yb),tt)
    w<-c(w,paste("</br>For exposure:",xb[j]))
    w<-c(w,"</br><table border=3>", mat2htmltable(tt), "</table>")
  }
}
if (prn=="X") {
  for (i in 1:ny) {
    tt<-cc0;
    for (j in 1:nx) {
      if (is.na(tp.vv[1])) {tp.v<-get.tpval(i,j,NA,NA);} else {tp.v<-tp.vv;}
      if (ntp==1) tmpij<-get2lines(i,j,NA,tp.v);  
      if (ntp==2) tmpij<-get3lines(i,j,NA,tp.v);  
      if (getci) {tt<-cbind(tt,c(tmpij[[1]],getci4tp(i,j,NA,tp.v)));} else {tt<-cbind(tt,tmpij[[1]]);}
      nn<-rbind(nn,c(yb[i],xb[j],tmpij[[2]]))
    }
    tt<-rbind(c("Exposure: ",xb),tt)
    w<-c(w,paste("</br>For outcome:",yb[i]))
    w<-c(w,"</br><table border=3>", mat2htmltable(tt), "</table>")
  }
}
if (prn=="S") {
  for (i in 1:ny) {
    tt<-cc0;
    for (j in 1:nx) {
      nnij<-c(yb[i],xb[j])
      for (g in 1:nblv) {
        if (is.na(tp.vv[1])) {tp.v<-get.tpval(i,j,g,NA);} else {tp.v<-tp.vv;}
        if (ntp==1) tmpij<-get2lines(i,j,g,tp.v);  
        if (ntp==2) tmpij<-get3lines(i,j,g,tp.v);  
        if (getci) {tt<-cbind(tt,c(tmpij[[1]],getci4tp(i,j,g,tp.v)));} else {tt<-cbind(tt,tmpij[[1]]);}
        nnij<-c(nnij,tmpij[[2]])
      }
      nn<-rbind(nn,nnij)
    }
    tt<-rbind(c(blbl,blvb_),tt)
    w<-c(w,paste("</br>For outcome:",yb[i]))
    w<-c(w,paste("</br>For Exposure:",xb[j]))
    w<-c(w,"</br><table border=3>", mat2htmltable(tt), "</table>")
  }
}
sink()

9. R.Version4RUN<-343;
R.LibLocation <- "C:/Users/Administrator/AppData/Roaming/EmpowerRCH/R343/library"
#***************** Regarding ALL Following R Functions ********************
#***** COPYRIGHT (c) 2010 X&Y Solutions, ALL RIGHT RESERVED ***************
#******************* www.EmpowerStats.com *********************************
#**************************************************************************
Sys.setlocale("LC_TIME", "C")
library(doBy,lib.loc=R.LibLocation)
library(plotrix,lib.loc=R.LibLocation)
library(stringi,lib.loc=R.LibLocation)
library(stringr,lib.loc=R.LibLocation)
library(survival,lib.loc=R.LibLocation)
library(rms,lib.loc=R.LibLocation)
library(nnet,lib.loc=R.LibLocation)
library(car,lib.loc=R.LibLocation)
library(mgcv,lib.loc=R.LibLocation)
pdfwd<-6; pdfht<-6
setwd("H:/analysis/CHINADMI/tghdlreversionFPG/PROJ46_6_tbl1")
load("H:/analysis/CHINADMI/tghdlreversionFPG/data2.Rdata")
if (length(which(ls()=="EmpowerStatsR"))==0) EmpowerStatsR<-get(ls()[1])
names(EmpowerStatsR)<-toupper(names(EmpowerStatsR))


rankvar <- function(var, num) {
  qprobs <- 1/num
  if (num>2) {for (i in (2:(num-1))) {qprobs <- c(qprobs, 1/num * i) }} 
  outvar <- rep(0, times=length(var))
  outvar[is.na(var)] <- NA
  cutpoints <- quantile(var,probs=qprobs, na.rm=TRUE)
  for (k in (1:length(cutpoints))) {outvar[var>=cutpoints[k]] <- k}
  tmp<-c(min(var,na.rm=TRUE),cutpoints,max(var,na.rm=TRUE))
  names(tmp)<-c("Min",names(cutpoints),"Max")
  print(tmp)
  return(outvar)
}


attach(EmpowerStatsR)
sink("H:/analysis/CHINADMI/tghdlreversionFPG/datastep/PROJ46_datastep.lst")
print("Creating new variable: TH.Q4")
TH.Q4<- rankvar(TH,4)
EmpowerStatsR<-cbind(EmpowerStatsR,TH.Q4)
print("Creating new variable: TH.Q4.CONT")
TH.Q4.CONT<-TH.Q4
EmpowerStatsR<-cbind(EmpowerStatsR,TH.Q4.CONT)
print("Creating new variable: BMI.CS")
BMI.CS<- 0+(BMI>=18.5)+(BMI>=24)+(BMI>=28)
BMI.CS[is.na(BMI)]<-NA
EmpowerStatsR<-cbind(EmpowerStatsR,BMI.CS)
print("Creating new variable: AGE.CS")
AGE.CS<- 0+(AGE>=30)+(AGE>=40)+(AGE>=50)+(AGE>=60)+(AGE>=70)
AGE.CS[is.na(AGE)]<-NA
EmpowerStatsR<-cbind(EmpowerStatsR,AGE.CS)
print("Creating new variable: SBP.CS")
SBP.CS<- 0+(SBP>=140)
SBP.CS[is.na(SBP)]<-NA
EmpowerStatsR<-cbind(EmpowerStatsR,SBP.CS)
rm(TH.Q4,TH.Q4.CONT,BMI.CS,AGE.CS,SBP.CS)
detach(EmpowerStatsR)
sink()
vname<-c("_N_","_STAT_","_TOTAL_","IMPUTATION_","IMPUTATION_.1")
vlabel<-c("样本量(%)","统计量","合计","IMPUTATION_","  1")
vname<-c(vname,"ID","AGE","SEX","SEX.1","SEX.2","HEIGHT")
vlabel<-c(vlabel,"ID","AGE","SEX","  1","  2","HEIGHT")
vname<-c(vname,"WEIGHT","BMI","SBP","DBP","FPG","TC","TG")
vlabel<-c(vlabel,"WEIGHT","BMI","SBP","DBP","FPG","TC","TG")
vname<-c(vname,"HDL","TH","LDL","ALT","AST","BUN","CCR","FFPG")
vlabel<-c(vlabel,"HDL","TH","LDL","ALT","AST","BUN","CCR","FFPG")
vname<-c(vname,"DIABETES","DIABETES.0","DIABETES.1","REGRESSION","REGRESSION.0","REGRESSION.1")
vlabel<-c(vlabel,"DIABETES","  0","  1","REGRESSION","  0","  1")
vname<-c(vname,"YEAR.OF.FOLLOWUP","SMOKING","SMOKING.1","SMOKING.2","SMOKING.3")
vlabel<-c(vlabel,"YEAR.OF.FOLLOWUP","SMOKING","  1","  2","  3")
vname<-c(vname,"DRINKING","DRINKING.1","DRINKING.2","DRINKING.3")
vlabel<-c(vlabel,"DRINKING","  1","  2","  3")
vname<-c(vname,"FAMILY","FAMILY.0","FAMILY.1","TH.Q4","TH.Q4.0","TH.Q4.1","TH.Q4.2","TH.Q4.3")
vlabel<-c(vlabel,"FAMILY","  0","  1","TH 四分组","  Q1","  Q2","  Q3","  Q4")
vname<-c(vname,"TH.Q4.CONT","BMI.CS","BMI.CS.0","BMI.CS.1","BMI.CS.2","BMI.CS.3")
vlabel<-c(vlabel,"TH 四分组","BMI 分组","  <18.5","  >=18.5, <24","  >=24, <28","  >=28")
vname<-c(vname,"AGE.CS","AGE.CS.0","AGE.CS.1","AGE.CS.2","AGE.CS.3","AGE.CS.4","AGE.CS.5")
vlabel<-c(vlabel,"AGE 分组","  <30","  >=30, <40","  >=40, <50","  >=50, <60","  >=60, <70","  >=70")
vname<-c(vname,"SBP.CS","SBP.CS.0","SBP.CS.1")
vlabel<-c(vlabel,"SBP 分组","  <140","  >=140")
slt.vname<-c()

library(mgcv,lib.loc=R.LibLocation)
library(gdata,lib.loc=R.LibLocation)
library(survival,lib.loc=R.LibLocation)
library(rms,lib.loc=R.LibLocation)
 
ofname<-"PROJ46_6_tbl1"; 
WD<-EmpowerStatsR; wd.subset=""; 
svy.DSN.YN <- FALSE; 
weights<-1;weights.var <- NA; 
WD<-cbind(WD,weights); WD<-WD[!is.na(weights),]; 
title<-"平滑曲线拟合"; 
attach(WD) 
subjvname<-NA; 
yv<-cbind(REGRESSION); 
yvname<-c('REGRESSION'); 
yvar<-c('REGRESSION'); 
ydist<-c('breslow'); 
ylink<-c(''); 
ylv<-c(2); 
xv<-cbind(AGE,SEX,BMI,SBP,DBP,FPG,LDL,ALT,AST,BUN,CCR,SMOKING,DRINKING,FAMILY); 
xvname<-c('AGE','SEX','BMI','SBP','DBP','FPG','LDL','ALT','AST','BUN','CCR','SMOKING','DRINKING','FAMILY'); 
xvar<-c('AGE','SEX','BMI','SBP','DBP','FPG','LDL','ALT','AST','BUN','CCR','SMOKING','DRINKING','FAMILY'); 
xlv<-c(0,2,0,0,0,0,0,0,0,0,0,3,3,2); 
sxf<-c(NA,0,0,0,0,0,0,0,0,0,0,0,0,0,0)[-1]; 
sv<-cbind(TH); 
svname<-c('TH'); 
svar<-c('TH'); 
sdf<-c(NA,0)[-1]; 
slv<-c(0); 
av<-NA; avname<-NA; avlbl<-NA; nadj<-0; alv<-NA; 
timev<-YEAR.OF.FOLLOWUP;timevname<-"YEAR.OF.FOLLOWUP"; 
bv<-NA; bvar<-NA; 
colv<-NA; colvname<-NA; 
tv<-cbind(YEAR.OF.FOLLOWUP); 
tvname<-c('YEAR.OF.FOLLOWUP'); 
v.start<-NA; vname.start<-NA; 
v.stop<-NA; vname.stop<-NA; 
par1<-1;dec<-4;parm<-c(NA, NA, NA, NA, 1); 
if (!exists("pdfwd")) pdfwd<-6; 
if (!exists("pdfht")) pdfht<-6; 
##R package## mgcv gdata survival rms ##R package##;
getLandmarkDF <- function(yvname, WD, timevname, tp) {
  ny<-length(yvname); tp<-c(0, tp, max(WD[,timevname],na.rm=TRUE)); ntp<-length(tp)-1;
  tmpWD<-WD[!is.na(WD[,timevname]),]
  for (i in (1:ntp)) {
    wd.i<-tmpWD[tmpWD[,timevname]>tp[i],]
    for (j in (1:ny)) {wd.i[wd.i[,yvname[j]]==1 & wd.i[,timevname]>tp[i+1],yvname[j]]<-0;}
    wd.i[wd.i[,timevname]>tp[i+1],timevname]<-tp[i+1]
    wd.i<-cbind(wd.i, TIME.PHASE.4LMCOX=i)
    if (i==1) {wd.p<-wd.i;} else {wd.p<-rbind(wd.p,wd.i);}
  }
  return(wd.p)
}
getNumber<-function(str, n) {
  str<-substr(str,2,nchar(str)-1)
  for (i in (1:nchar(str))) {if (substr(str,i,i)==",") {p=i; break}; }
  ifelse(n==1,return(substr(str,1,p-1)),return(substr(str,p+1,nchar(str))))
}
legLocate<-function(x,y) {
  x[is.infinite(y)]<-NA
  y[is.infinite(y)]<-NA
  xmin<-min(x,na.rm=TRUE); xmax<-max(x,na.rm=TRUE)
  ymin<-min(y,na.rm=TRUE); ymax<-max(y,na.rm=TRUE)
  yoff<-(ymax-ymin); tmp<-table(cut(x,3),cut(y,4))
  tmp.r=which.min(tmp[,4]);tmp.c=4
  if (tmp[2,1]==0) {tmp.r=2;tmp.c=1}
  if (tmp[1,1]==0) {tmp.r=1;tmp.c=1}
  if (tmp[3,1]==0) {tmp.r=3;tmp.c=1}
  if (tmp[2,4]==0) {tmp.r=2;tmp.c=4}
  if (tmp[1,4]==0) {tmp.r=1;tmp.c=4}
  if (tmp[3,4]==0) {tmp.r=3;tmp.c=4}
  pos.y<-colnames(tmp)[tmp.c];  pos.x<-rownames(tmp)[tmp.r];  pct<-0.15
  if (tmp.c==4) {
     if (min(tmp[,4])>0) {pct<-0.3}
     ymax<-ymax+yoff*pct; legy<-ymax;ymin<-ymin-yoff*0.1
  } 
  if (tmp.c==1) {
     if (min(tmp[,1])>0) {pct<-0.3}
     legy<-as.numeric(getNumber(pos.y,2));ymin<-ymin-yoff*pct;ymax=ymax+yoff*0.1
  } 
  legx<-as.numeric(getNumber(pos.x,1))
  return(cbind(xmin,xmax,ymin,ymax,legx,legy))
}
mat2htmltable<-function(mat) {
  t1<- apply(mat,1,function(z) paste(z,collapse="</td><td>"))
  t2<- paste("<tr><td>",t1,"</td></tr>")
  return(paste(t2,collapse=" "))
}
cox2htmltable<-function(mdl) {
  ss<-summary(mdl)
  oo1<-cbind(c("N","Number of events"),c(ss$n,ss$nevent))
  coe<-ss$coefficients
  coe<-cbind(coe[,c(1,3,4,5)],coe[,2],1/coe[,2],exp(coe[,1]-1.96*coe[,3]),exp(coe[,1]+1.96*coe[,3]))
  coe<-format(coe,digits=4,nsmall=4)
  cname<-c(" ","coef","se(coef)","z","P.value","exp(coef)","1/exp(coef)","95%CI low","95%CI upp")
  oo2<-rbind(cname,cbind(rownames(coe),coe))
  oo3<-paste(paste(names(ss$rsq),"=",format(ss$rsq,digits=4,nsmall=4)),collapse=", ")
  oo4<-paste("Log Likelihood =",ss$loglik[2])
  oo5<-format(rbind(ss$logtest,ss$waldtest,ss$sctest),digits=4,nsmall=4)
  oo5<-cbind(c(" ","Likelihood ratio test","Wald test","Score(log rank)test"),rbind(colnames(oo5),oo5))
  oo<-c("</br><table border=3>",mat2htmltable(oo1),"</table>")
  oo<-c(oo,"</br>Proportional Harzard Model<table border=3>",mat2htmltable(oo2),"</table>")
  oo<-c(oo,paste("</br>",oo3))
  oo<-c(oo,paste("</br>",oo4))
  oo<-c(oo,"</br><table border=3>",mat2htmltable(oo5),"</table>")
  return(oo)
}
cox2pred<-function(mdl,yi,xi) {
  pred<-predict(mdl,type="terms",se.fit=TRUE)
  mfit<-NA; sfit<-NA;
  if (xi==0) {kb=1; ke=ns;} else {kb=xi; ke=xi;}
  for (k in (kb:ke)) {mfit<-cbind(mfit,pred$fit[,sxx[k]]); sfit<-cbind(sfit,pred$se.fit[,sxx[k]]);}
  tname<-svname[kb:ke];
  if (nx>0) {mfit<-cbind(mfit,pred$fit[,xvv]); sfit<-cbind(sfit,pred$se.fit[,xvv]); tname<-c(tname,xvname);}
  mfit<-matrix(mfit[,-1],ncol=length(tname)); colnames(mfit)<-paste(tname,".fit",sep="");
  sfit<-matrix(sfit[,-1],ncol=length(tname)); colnames(sfit)<-paste(tname,".se",sep="");
  oo<-cbind(wd,mfit,sfit)
  return(oo)
}
coxpred2pngs<-function(mat,yi,xi) {
  if (xi==0) {kb=1; ke=ns;} else {kb=xi; ke=xi;}
  px<-c(20,1:9); gg<-"";
  tmp.ylab<-paste("Log RR for",yb[yi])
  for (k in (kb:ke)) {
     cname1<-paste(svname[k],".fit",sep=""); cname2<-paste(svname[k],".se",sep="")
     mat<-mat[order(mat[,svname[k]]),]
     y.tmp<-mat[,cname1]; se.tmp<-mat[,cname2]; 
     y.low<-y.tmp-1.96*se.tmp; y.upp<-y.tmp+1.96*se.tmp
     x.tmp<-mat[,svname[k]]; 
     pngf<-paste(ofname,yvar[yi],svar[k],"smooth.png",sep="_")
     pdff<-paste(ofname,yvar[yi],svar[k],"smooth.pdf",sep="_")
     pngf0<-paste(ofname,yvar[yi],svar[k],"smooth1.png",sep="_")
     pdff0<-paste(ofname,yvar[yi],svar[k],"smooth1.pdf",sep="_")
     if (is.na(colvname)) {
       if (is.na(parm[1])) {tmp.col<-rainbow(2);} else {tmp.col<-rep("black",2);}
       xy<-legLocate(c(x.tmp,x.tmp),c(y.low,y.upp))
       png(pngf,width=720,height=560)
       if (slv[k]==0) {
        plot(y.tmp~x.tmp,ylim=c(xy[3],xy[4]),xlim=c(xy[1],xy[2]),col=tmp.col[1],type="p", pch=20, ylab="", xlab="")
        par(new=TRUE); 
        plot(y.low~x.tmp,ylim=c(xy[3],xy[4]),xlim=c(xy[1],xy[2]),col=tmp.col[2],type="p", pch=".", ylab="", xlab="")
        par(new=TRUE); 
        plot(y.upp~x.tmp,ylim=c(xy[3],xy[4]),xlim=c(xy[1],xy[2]),col=tmp.col[2],type="p", pch=".", ylab=tmp.ylab, xlab=sb[k])
        dev.off()
        png(pngf0,width=720,height=560)
        plot(y.tmp~x.tmp,ylim=c(xy[3],xy[4]),xlim=c(xy[1],xy[2]),col=tmp.col[1],type="l", lty=1, lwd=2, ylab="", xlab="")
        par(new=TRUE); 
        plot(y.low~x.tmp,ylim=c(xy[3],xy[4]),xlim=c(xy[1],xy[2]),col=tmp.col[2],type="l", lty=3, lwd=1, ylab="", xlab="")
        par(new=TRUE); 
        plot(y.upp~x.tmp,ylim=c(xy[3],xy[4]),xlim=c(xy[1],xy[2]),col=tmp.col[2],type="l",
           lty=3, lwd=1, ylab=tmp.ylab, xlab=sb[k])
       } else {
        plotCI(x.tmp,y=y.tmp,li=y.low,ui=y.upp,pch=20,lwd=1,col=tmp.col[1],xlim=c(xy[1],xy[2]),ylim=c(xy[3],xy[4]),
           ylab=tmp.ylab, xlab=sb[k])
        lines(x.tmp,y.tmp,lty=2)
       }
       dev.off()

       pdf(pdff,width=pdfwd, height=pdfht, family="Helvetica");
       if (slv[k]==0) {
        plot(y.tmp~x.tmp,ylim=c(xy[3],xy[4]),xlim=c(xy[1],xy[2]),col=tmp.col[1],type="p", pch=20, ylab="", xlab="")
        par(new=TRUE); 
        plot(y.low~x.tmp,ylim=c(xy[3],xy[4]),xlim=c(xy[1],xy[2]),col=tmp.col[2],type="p", pch=".", ylab="", xlab="")
        par(new=TRUE); 
        plot(y.upp~x.tmp,ylim=c(xy[3],xy[4]),xlim=c(xy[1],xy[2]),col=tmp.col[2],type="p", pch=".", ylab=tmp.ylab, xlab=sb[k])
        dev.off()
        pdf(pdff0,width=pdfwd, height=pdfht, family="Helvetica");
        plot(y.tmp~x.tmp,ylim=c(xy[3],xy[4]),xlim=c(xy[1],xy[2]),col=tmp.col[1],type="l", lty=1, lwd=2, ylab="", xlab="")
        par(new=TRUE); 
        plot(y.low~x.tmp,ylim=c(xy[3],xy[4]),xlim=c(xy[1],xy[2]),col=tmp.col[2],type="l", lty=3, lwd=1, ylab="", xlab="")
        par(new=TRUE); 
        plot(y.upp~x.tmp,ylim=c(xy[3],xy[4]),xlim=c(xy[1],xy[2]),col=tmp.col[2],type="l",
           lty=3, lwd=1, ylab=tmp.ylab, xlab=sb[k])
       } else {
        plotCI(x.tmp,y=y.tmp,li=y.low,ui=y.upp,pch=20,lwd=1,col=tmp.col[1],xlim=c(xy[1],xy[2]),ylim=c(xy[3],xy[4]),
           ylab=tmp.ylab, xlab=sb[k])
        lines(x.tmp,y.tmp,lty=2)
       }
       dev.off()

     } else {
       if (is.na(parm[1])) {tmp.col<-rainbow(ncg);tmp.col1<-c("red","blue")} else {tmp.col<-rep("black",ncg);tmp.col1<-tmp.col}
       for (b in (1:ncg)) {
         y00<-y.tmp[mat[,colvname]==colv.lv[b]]; x00<-x.tmp[mat[,colvname]==colv.lv[b]]
         y01<-y.low[mat[,colvname]==colv.lv[b]]; y02<-y.upp[mat[,colvname]==colv.lv[b]];
         xy1<-legLocate(c(x00,x00),c(y01,y02))
         pngf1<-paste(ofname,yvar[yi],svar[k],colvname,colv.lv[b],"smooth.png",sep="_")
         pdff1<-paste(ofname,yvar[yi],svar[k],colvname,colv.lv[b],"smooth.pdf",sep="_")

         png(pngf1,width=720,height=560)
         if (slv[k]==0) {
          plot(y00~x00,ylim=c(xy1[3],xy1[4]),xlim=c(xy1[1],xy1[2]),col=tmp.col1[1], type="p", pch=20, ylab="", xlab="")
          par(new=TRUE); 
          plot(y01~x00,ylim=c(xy1[3],xy1[4]),xlim=c(xy1[1],xy1[2]),col=tmp.col1[2], type="p", pch=1, ylab="", xlab="")
          par(new=TRUE); 
          plot(y02~x00,ylim=c(xy1[3],xy1[4]),xlim=c(xy1[1],xy1[2]),col=tmp.col1[2], type="p", pch=1, ylab=tmp.ylab, xlab=sb[k])
         } else {
          plotCI(x00,y=y00,li=y01,ui=y02,pch=20,lwd=1,col=tmp.col[1],xlim=c(xy1[1],xy1[2]),ylim=c(xy1[3],xy1[4]),
            ylab=tmp.ylab, xlab=sb[k])
          lines(x00,y00,lty=2)
         }
         dev.off()

         pdf(pdff1,width=pdfwd, height=pdfht, family="Helvetica");
         if (slv[k]==0) {
          plot(y00~x00,ylim=c(xy1[3],xy1[4]),xlim=c(xy1[1],xy1[2]),col=tmp.col1[1], type="p", pch=20, ylab="", xlab="")
          par(new=TRUE); 
          plot(y01~x00,ylim=c(xy1[3],xy1[4]),xlim=c(xy1[1],xy1[2]),col=tmp.col1[2], type="p", pch=1, ylab="", xlab="")
          par(new=TRUE); 
          plot(y02~x00,ylim=c(xy1[3],xy1[4]),xlim=c(xy1[1],xy1[2]),col=tmp.col1[2], type="p", pch=1, ylab=tmp.ylab, xlab=sb[k])
         } else {
          plotCI(x00,y=y00,li=y01,ui=y02,pch=20,lwd=1,col=tmp.col[1],xlim=c(xy1[1],xy1[2]),ylim=c(xy1[3],xy1[4]),
            ylab=tmp.ylab, xlab=sb[k])
          lines(x00,y00,lty=2)
         }
         dev.off()

       }
       xy<-legLocate(x.tmp,y.tmp)
       if (slv[k]==0) {
        png(pngf0,width=720,height=560)
        for (b in (1:ncg)) {
         y0<-y.tmp[mat[,colvname]==colv.lv[b]]; x0<-x.tmp[mat[,colvname]==colv.lv[b]]
         if (b>1) par(new=TRUE)
         plot(y0~x0,ylim=c(xy[3],xy[4]),xlim=c(xy[1],xy[2]),col=tmp.col[b],type="p", pch=px[b], ylab=tmp.ylab, xlab=sb[k])
        }
        legend(xy[5],xy[6],colv.lb,title=colvb,pch=px[1:ncg],bty="n",col=tmp.col)
        dev.off()

        pdf(pdff0,width=pdfwd, height=pdfht, family="Helvetica");
        for (b in (1:ncg)) {
         y0<-y.tmp[mat[,colvname]==colv.lv[b]]; x0<-x.tmp[mat[,colvname]==colv.lv[b]]
         if (b>1) par(new=TRUE)
         plot(y0~x0,ylim=c(xy[3],xy[4]),xlim=c(xy[1],xy[2]),col=tmp.col[b],type="p", pch=px[b], ylab=tmp.ylab, xlab=sb[k])
        }
        legend(xy[5],xy[6],colv.lb,title=colvb,pch=px[1:ncg],bty="n",col=tmp.col)
        dev.off()

       }

       png(pngf,width=720,height=560)
       for (b in (1:ncg)) {
         y0<-y.tmp[mat[,colvname]==colv.lv[b]]; x0<-x.tmp[mat[,colvname]==colv.lv[b]]
         tmp.ord<-order(x0); x00<-x0[tmp.ord]; y00<-y0[tmp.ord];
         if (b>1) par(new=TRUE)
         plot(y00~x00,ylim=c(xy[3],xy[4]),xlim=c(xy[1],xy[2]),col=tmp.col[b],type="l", lty=b, lwd=2, ylab=tmp.ylab, xlab=sb[k])
         rm(tmp.ord,x00,y00)
       }
       legend(xy[5],xy[6],colv.lb,title=colvb,lty=(1:ncg),bty="n",col=tmp.col)
       dev.off()

       pdf(pdff,width=pdfwd, height=pdfht, family="Helvetica");
       for (b in (1:ncg)) {
         y0<-y.tmp[mat[,colvname]==colv.lv[b]]; x0<-x.tmp[mat[,colvname]==colv.lv[b]]
         tmp.ord<-order(x0); x00<-x0[tmp.ord]; y00<-y0[tmp.ord];
         if (b>1) par(new=TRUE)
         plot(y00~x00,ylim=c(xy[3],xy[4]),xlim=c(xy[1],xy[2]),col=tmp.col[b],type="l", lty=b, lwd=2, ylab=tmp.ylab, xlab=sb[k])
         rm(tmp.ord,x00,y00)
       }
       legend(xy[5],xy[6],colv.lb,title=colvb,lty=(1:ncg),bty="n",col=tmp.col)
       dev.off()

     }
     gg<-c(gg,"<td>",yb[yi]," vs. ",sb[k],"</br><a href=\"",pngf,"\" target=_BLANK><img src=\"",pngf,"\" width=320,height=320></a></td>")
  }
  return(gg)
}

if (!is.na(colvname)) {
 if (colvname=="TIME.PHASE.4LMCOX") {
  WD<-getLandmarkDF(yvname, WD, timevname, tp);
  tmptimeb <- vlabel[vname==timevname];
  vname<-c(vname,"TIME.PHASE.4LMCOX", "TIME.PHASE.4LMCOX.1");
  vlabel<-c(vlabel, paste(tmptimeb, "segment"), paste("  <=", tp[1]));
  if (length(tp)>1) {
    vname<-c(vname, "TIME.PHASE.4LMCOX.2", "TIME.PHASE.4LMCOX.3");
    vlabel<-c(vlabel,  paste("  >", tp[1], " & <=", tp[2],sep=""),paste("  >", tp[2]));
  } else {
    vname<-c(vname, "TIME.PHASE.4LMCOX.2");
    vlabel<-c(vlabel,  paste("  >", tp[1]));
  }
  colv <- WD[,"TIME.PHASE.4LMCOX"];
}}

if (is.na(xlv[1]) & !is.na(xvname[1])) xlv<-apply(xv,2,function(z) length(unique(z))*(length(unique(z))<8));
if (is.na(slv[1]) & !is.na(svname[1])) slv<-apply(sv,2,function(z) length(unique(z))*(length(unique(z))<8));

vlabelN<-(substr(vlabel,1,1)==" ");
vlabelZ<-vlabel[vlabelN];vlabelV<-vlabel[!vlabelN]
vnameV<-vname[!vlabelN];vnameZ<-vname[vlabelN]
ny<-length(yvname); yb<-vlabelV[match(yvname,vnameV)]; yb[is.na(yb)]<-yvname[is.na(yb)]
ns<-length(svname); sb<-vlabelV[match(svname,vnameV)]; sb[is.na(sb)]<-svname[is.na(sb)]
ssf<-rep("",ns); ssf[sdf>0]<-paste(", ",sdf[sdf>0],sep="")
sxx<-paste("rcs(",svname,ssf,")",sep="")
sxx[slv>0]<-paste("factor(", svname[slv>0], ")",sep="")
sxterms<-paste("rcs(",svname,")",sep="")
sxterms[slv>0]<-paste("factor(", svname[slv>0], ")",sep="")
ncg<-1
if (!is.na(colvname)) {
  colv.lv<-levels(factor(colv));  
  ncg<-length(colv.lv);
  colv.lb<-vlabelZ[match(paste(colvname,colv.lv,sep="."),vnameZ)]
  colv.lb[is.na(colv.lb)]<-colv.lv[is.na(colv.lb)]
  colvb<-vlabelV[match(colvname,vnameV)]; if (is.na(colvb)) colvb<-colvname;
} 
nx<-0
if (!is.na(xvname[1])) {
  if (!is.na(colvname)) {xvname<-xvname[xvname!=colvname];}
  nx<-length(xvname); 
}
if (nx>0) {
  xb<-vlabelV[match(xvname,vnameV)]; xb[is.na(xb)]<-xvname[is.na(xb)];
  xvv<-xvname; xvv[xlv>2]<-paste("factor(",xvname[xlv>2],")",sep="")
  xv1<-paste(xvv,collapse="+")
}
if (is.na(par1)) par1<-1
if (ny!=ns & par1==2) par1<-1
if (par1==3) {
  sxStr<-paste(sxx,collapse="+"); if (nx>0) sxStr<-paste(sxStr,"+",xv1,sep="")
} else {sxStr=sxx; if (nx>0) sxStr<-paste(sxStr,"+",xv1,sep=""); }
w<-c("<html><head>","<meta http-equiv=\"Content-Type\" content=\"text/html\" charset=\"gb2312\" /></head><body>")
wtab<-"</br></br>Cox model</br>"
wpng<-"</br><table>";
cond.logit<-0;
if (!is.na(vname.start) & !is.na(vname.stop)) {
  tmp.xx0<-c(vname.start,vname.stop); tmptvname<-paste(vname.start,",",vname.stop);
} else {
  if (is.na(timevname)) {
    timevname<-"tmp.time"; tmp.time<-rep(1,nrow(yv)); WD<-cbind(WD,tmp.time,gee.SUBJ);
    sxStr<-paste(sxStr,"+strata(gee.SUBJ)");
    ydist<-rep('exact',ny); cond.logit<-1;
  }
  tmp.xx0<-timevname; tmptvname<-timevname;
}
for (i in (1:ny)) {
  if (par1!=3) {
    wtmp<-"";
    if (par1==2) {jstart<-i; jstop<-i;} else {jstart<-1; jstop<-ns;}
    for (j in (jstart:jstop)) {
      tmp.xx<-c(tmp.xx0,yvname[i],svname[j])
      if (nx>0) tmp.xx<-c(tmp.xx,xvname)
      if (ncg>1) tmp.xx<-c(tmp.xx,colvname)
      if (cond.logit==1) tmp.xx<-c(tmp.xx,"gee.SUBJ")
      wdd<-WD[,tmp.xx];
      wdd<-wdd[apply(is.na(wdd),1,sum)==0,]
      fml<-paste("Surv(",tmptvname,",",yvname[i],")~",sxStr[j],sep="")
      wtab<-c(wtab,paste("</br></br>Outcome:",yb[i]))
      wtab<-c(wtab,paste("</br>Exposure:",sb[j]))
      if (ncg>1) {
         for (b in (1:ncg)) {
            wd<-wdd[wdd[,colvname]==colv.lv[b],]
            tmp.cox<-coxph(formula(fml),weights=wd$weights,data=wd,method=ydist[i])
            if (b==1) {pp<-cox2pred(tmp.cox,i,j);} else {pp<-rbind(pp,cox2pred(tmp.cox,i,j));}
            wtab<-c(wtab,paste("</br></br>Sub-group:",colvb,"=",colv.lb[b]))
            wtab<-c(wtab,cox2htmltable(tmp.cox))
         }
      } else {
        wd<-wdd
        tmp.cox<-coxph(formula(fml),weights=wd$weights,data=wd,method=ydist[i])
        pp<-cox2pred(tmp.cox,i,j)
        wtab<-c(wtab,cox2htmltable(tmp.cox))
      }
      xf<-paste(ofname,yvar[i],svar[j],"rcs.xls",sep="_");
      write.table(pp,file=xf,row.names=FALSE,col.names=TRUE,sep="\t",append=FALSE,quote=FALSE)
      wtmp<-c(wtmp,coxpred2pngs(pp,i,j))
    }
    wpng<-c(wpng,"<tr>",wtmp,"</tr>")
  } else {
      tmp.xx<-c(tmp.xx0,yvname[i],svname);
      if (nx>0) tmp.xx<-c(tmp.xx,xvname)
      if (ncg>1) tmp.xx<-c(tmp.xx,colvname)
      wdd<-WD[,tmp.xx];
      wdd<-wdd[apply(is.na(wdd),1,sum)==0,]
      fml<-paste("Surv(",tmptvname,",",yvname[i],")~",sxStr[1],sep="")
      wtab<-c(wtab,paste("</br></br>Outcome:",yb[i]))
      if (ncg>1) {
         for (b in (1:ncg)) {
            wd<-wdd[wdd[,colvname]==colv.lv[b],]
            tmp.cox<-coxph(formula(fml),weights=wd$weights,data=wd,method=ydist[i])
            if (b==1) {pp<-cox2pred(tmp.cox,i,0);} else {pp<-rbind(pp,cox2pred(tmp.cox,i,0));}
            wtab<-c(wtab,paste("</br></br>Sub-group:",colvb,"=",colv.lb[b]))
            wtab<-c(wtab,cox2htmltable(tmp.cox))
         }
      } else {
         wd<-wdd
         tmp.cox<-coxph(formula(fml),weights=wd$weights,data=wd,method=ydist[i])
         pp<-cox2pred(tmp.cox,i,0)
         wtab<-c(wtab,cox2htmltable(tmp.cox))
      }
      xf<-paste(ofname,yvar[i],"rcs.xls",sep="_");
      write.table(pp,file=xf,row.names=FALSE,col.names=TRUE,sep="\t",append=FALSE,quote=FALSE)
      wtmp<-coxpred2pngs(pp,i,0)
      wpng<-c(wpng,"<tr>",wtmp,"</tr>")
  }
}
wpng<-c(wpng,"</table>")
w<-c(w,wpng,wtab)
w<-c(w,"</body></html>")

10.R.Version4RUN<-343;
R.LibLocation <- "C:/Users/Administrator/AppData/Roaming/EmpowerRCH/R343/library"
#***************** Regarding ALL Following R Functions ********************
#***** COPYRIGHT (c) 2010 X&Y Solutions, ALL RIGHT RESERVED ***************
#******************* www.EmpowerStats.com *********************************
#**************************************************************************
Sys.setlocale("LC_TIME", "C")
library(doBy,lib.loc=R.LibLocation)
library(plotrix,lib.loc=R.LibLocation)
library(stringi,lib.loc=R.LibLocation)
library(stringr,lib.loc=R.LibLocation)
library(survival,lib.loc=R.LibLocation)
library(rms,lib.loc=R.LibLocation)
library(nnet,lib.loc=R.LibLocation)
library(car,lib.loc=R.LibLocation)
library(mgcv,lib.loc=R.LibLocation)
pdfwd<-6; pdfht<-6
setwd("E:/analysis/CHINADMI/tghdlreversionFPG/PROJ46_18_tbl1")
load("E:/analysis/CHINADMI/tghdlreversionFPG/data2.Rdata")
if (length(which(ls()=="EmpowerStatsR"))==0) EmpowerStatsR<-get(ls()[1])
names(EmpowerStatsR)<-toupper(names(EmpowerStatsR))


rankvar <- function(var, num) {
  qprobs <- 1/num
  if (num>2) {for (i in (2:(num-1))) {qprobs <- c(qprobs, 1/num * i) }} 
  outvar <- rep(0, times=length(var))
  outvar[is.na(var)] <- NA
  cutpoints <- quantile(var,probs=qprobs, na.rm=TRUE)
  for (k in (1:length(cutpoints))) {outvar[var>=cutpoints[k]] <- k}
  tmp<-c(min(var,na.rm=TRUE),cutpoints,max(var,na.rm=TRUE))
  names(tmp)<-c("Min",names(cutpoints),"Max")
  print(tmp)
  return(outvar)
}


attach(EmpowerStatsR)
sink("E:/analysis/CHINADMI/tghdlreversionFPG/datastep/PROJ46_datastep.lst")
print("Creating new variable: TH.Q4")
TH.Q4<- rankvar(TH,4)
EmpowerStatsR<-cbind(EmpowerStatsR,TH.Q4)
print("Creating new variable: TH.Q4.CONT")
TH.Q4.CONT<-TH.Q4
EmpowerStatsR<-cbind(EmpowerStatsR,TH.Q4.CONT)
print("Creating new variable: BMI.CS")
BMI.CS<- 0+(BMI>=18.5)+(BMI>=24)+(BMI>=28)
BMI.CS[is.na(BMI)]<-NA
EmpowerStatsR<-cbind(EmpowerStatsR,BMI.CS)
print("Creating new variable: AGE.CS")
AGE.CS<- 0+(AGE>=30)+(AGE>=40)+(AGE>=50)+(AGE>=60)+(AGE>=70)
AGE.CS[is.na(AGE)]<-NA
EmpowerStatsR<-cbind(EmpowerStatsR,AGE.CS)
print("Creating new variable: SBP.CS")
SBP.CS<- 0+(SBP>=140)
SBP.CS[is.na(SBP)]<-NA
EmpowerStatsR<-cbind(EmpowerStatsR,SBP.CS)
print("Creating new variable: REGRESSION2")
REGRESSION2<-rep(NA,times=nrow(EmpowerStatsR))
tmp<- (is.na(REGRESSION2) & (DIABETES==1 & REGRESSION==0))
tmp[is.na(tmp)]<-FALSE
REGRESSION2[tmp]<-2
tmp<- (is.na(REGRESSION2) & (DIABETES==0 & REGRESSION==0))
tmp[is.na(tmp)]<-FALSE
REGRESSION2[tmp]<-0
tmp<-(is.na(REGRESSION2))
REGRESSION2[tmp]<-1
EmpowerStatsR<-cbind(EmpowerStatsR,REGRESSION2)
rm(TH.Q4,TH.Q4.CONT,BMI.CS,AGE.CS,SBP.CS,REGRESSION2)
detach(EmpowerStatsR)
sink()
vname<-c("_N_","_STAT_","_TOTAL_","IMPUTATION_","IMPUTATION_.1")
vlabel<-c("样本量(%)","统计量","合计","IMPUTATION_","  1")
vname<-c(vname,"ID","AGE","SEX","SEX.1","SEX.2","HEIGHT")
vlabel<-c(vlabel,"ID","AGE","SEX","  1","  2","HEIGHT")
vname<-c(vname,"WEIGHT","BMI","SBP","DBP","FPG","TC","TG")
vlabel<-c(vlabel,"WEIGHT","BMI","SBP","DBP","FPG","TC","TG")
vname<-c(vname,"HDL","TH","LDL","ALT","AST","BUN","CCR","FFPG")
vlabel<-c(vlabel,"HDL","TH","LDL","ALT","AST","BUN","CCR","FFPG")
vname<-c(vname,"DIABETES","DIABETES.0","DIABETES.1","REGRESSION","REGRESSION.0","REGRESSION.1")
vlabel<-c(vlabel,"DIABETES","  0","  1","REGRESSION","  0","  1")
vname<-c(vname,"YEAR.OF.FOLLOWUP","SMOKING","SMOKING.1","SMOKING.2","SMOKING.3")
vlabel<-c(vlabel,"YEAR.OF.FOLLOWUP","SMOKING","  1","  2","  3")
vname<-c(vname,"DRINKING","DRINKING.1","DRINKING.2","DRINKING.3")
vlabel<-c(vlabel,"DRINKING","  1","  2","  3")
vname<-c(vname,"FAMILY","FAMILY.0","FAMILY.1","TH.Q4","TH.Q4.0","TH.Q4.1","TH.Q4.2","TH.Q4.3")
vlabel<-c(vlabel,"FAMILY","  0","  1","TH 四分组","  Q1","  Q2","  Q3","  Q4")
vname<-c(vname,"TH.Q4.CONT","BMI.CS","BMI.CS.0","BMI.CS.1","BMI.CS.2","BMI.CS.3")
vlabel<-c(vlabel,"TH 四分组","BMI 分组","  <18.5","  >=18.5, <24","  >=24, <28","  >=28")
vname<-c(vname,"AGE.CS","AGE.CS.0","AGE.CS.1","AGE.CS.2","AGE.CS.3","AGE.CS.4","AGE.CS.5")
vlabel<-c(vlabel,"AGE 分组","  <30","  >=30, <40","  >=40, <50","  >=50, <60","  >=60, <70","  >=70")
vname<-c(vname,"SBP.CS","SBP.CS.0","SBP.CS.1","REGRESSION2","REGRESSION2.0","REGRESSION2.1","REGRESSION2.2")
vlabel<-c(vlabel,"SBP 分组","  <140","  >=140","REGRESSION2","  0","  1","  2")
slt.vname<-c()

library(survival,lib.loc=R.LibLocation)
library(gdata,lib.loc=R.LibLocation)
library(gridExtra,lib.loc=R.LibLocation)
library(ggplot2,lib.loc=R.LibLocation)
library(tidyr,lib.loc=R.LibLocation)
library(broom,lib.loc=R.LibLocation)
library(survMisc,lib.loc=R.LibLocation)
library(survminer,lib.loc=R.LibLocation)
library(survRM2,lib.loc=R.LibLocation)
 
ofname<-"PROJ46_18_tbl1"; 
WD<-EmpowerStatsR; wd.subset=""; 
svy.DSN.YN <- FALSE; 
weights<-1;weights.var <- NA; 
WD<-cbind(WD,weights); WD<-WD[!is.na(weights),]; 
title<-"KM生存曲线"; 
attach(WD) 
subjvname<-NA; 
xvname<-NA; xv<-NA; xlv<-NA; 
sxf<-NA; 
svname<-NA; sv<-NA; slv<-NA; 
av<-NA; avname<-NA; avlbl<-NA; nadj<-0; alv<-NA; 
timev<-YEAR.OF.FOLLOWUP;timevname<-"YEAR.OF.FOLLOWUP"; 
bv<-TH.Q4;bvar<-"TH.Q4";bvname<-"TH_Q4"; 
colv<-REGRESSION;colvname<-"REGRESSION"; 
v.start<-NA; vname.start<-NA; 
v.stop<-NA; vname.stop<-NA; 
par1<-NA;dec<-4;parm<-c(NA, NA, NA, NA, 0); 
if (!exists("pdfwd")) pdfwd<-6; 
if (!exists("pdfht")) pdfht<-6; 
##R package## survival gdata gridExtra ggplot2 tidyr broom survMisc survminer survRM2 ##R package##;
pvformat<-function(p,dec) {
  pp <- sprintf(paste("%.",dec,"f",sep=""),as.numeric(p))
  if (is.matrix(p)) {pp<-matrix(pp, nrow=nrow(p)); colnames(pp)<-colnames(p);rownames(pp)<-rownames(p);}
  lw <- paste("<",substr("0.00000000000",1,dec+1),"1",sep="");
  pp[as.numeric(p)<(1/10^dec)]<-lw
  return(pp)
}
numfmt<-function(p,dec) {
  if (is.list(p)) p<-as.matrix(p)
  pp <- sprintf(paste("%.",dec,"f",sep=""),as.numeric(p))
  if (is.matrix(p)) {pp<-matrix(pp, nrow=nrow(p));colnames(pp)<-colnames(p);rownames(pp)<-rownames(p);}
  pp[as.numeric(p)>10000000]<- "inf."
  pp[is.na(p) | gsub(" ","",p)==""]<- ""
  pp[p=="-Inf"]<-"-Inf"
  pp[p=="Inf"]<-"Inf"
  return(pp)
}
getLandmarkDF <- function(yvname, WD, timevname, tp) {
  ny<-length(yvname); tp<-c(0, tp, max(WD[,timevname],na.rm=TRUE)); ntp<-length(tp)-1;
  tmpWD<-WD[!is.na(WD[,timevname]),]
  for (i in (1:ntp)) {
    wd.i<-tmpWD[tmpWD[,timevname]>tp[i],]
    for (j in (1:ny)) {wd.i[wd.i[,yvname[j]]==1 & wd.i[,timevname]>tp[i+1],yvname[j]]<-0;}
    wd.i[wd.i[,timevname]>tp[i+1],timevname]<-tp[i+1]
    wd.i<-cbind(wd.i, TIME.PHASE.4LMCOX=i)
    if (i==1) {wd.p<-wd.i;} else {wd.p<-rbind(wd.p,wd.i);}
  }
  return(wd.p)
}
mat2htmltable<-function(mat) {
  t1<- apply(mat,1,function(z) paste(z,collapse="</td><td>"))
  t2<- paste("<tr><td>",t1,"</td></tr>")
  return(paste(t2,collapse=" "))
}

allname<-c(colvname, timevname, vname.start, avname, bvar)
allname<-allname[!is.na(allname)]
WD<-WD[apply(is.na(WD[,allname]),1,sum)==0, allname]
WD[,colvname]<-(WD[,colvname]==1)*1

if (!is.na(par1) & is.na(vname.start)) {
  if (is.numeric(par1)) {tp<-par1;
  } else {
    tmp<-as.numeric(strsplit(par1," ")[[1]]);  tp<-c(tmp[!is.na(tmp)],NA)
  }
  if (length(tp)>2) tp<-tp[1:2]
  tp0<-tp
  WD<-getLandmarkDF(colvname, WD, timevname, tp);
  tmptimeb <- vlabel[vname==timevname];
  tptimeb <- paste(tmptimeb, "<=", tp[1]);
  if (length(tp)>1) {
    tptimeb<-c(tptimeb,  paste(tmptimeb, ">", tp[1], "& <=", tp[2]),paste(tmptimeb, ">", tp[2]));
  } else {
    tptimeb<-c(tptimeb,  paste(tmptimeb, ">", tp[1]));
  }
  ntp<-length(tp)+1; pngfsuff<-paste("_seg",(1:ntp),sep=""); tp<-c(0,tp,max(WD[,timevname],na.rm=TRUE))
} else {
  ntp<-1; WD<-cbind(WD,TIME.PHASE.4LMCOX=1);pngfsuff<-""; tp<-c(0,max(WD[,timevname],na.rm=TRUE))
}

vlabelN<-(substr(vlabel,1,1)==" ");
vlabelZ<-vlabel[vlabelN];vlabelV<-vlabel[!vlabelN]
vnameV<-vname[!vlabelN];vnameZ<-vname[vlabelN]
colvb<-vlabelV[match(colvname,vnameV)]; if (is.na(colvb)) colvb<-colvname;  
if (is.na(avname[1])) avname<-c()
fmlx<-"1"; fml1<-"1"
if (!is.na(bvar)) {
  bvb<-vlabelV[match(bvar,vnameV)]; if (is.na(bvb)) bvb<-bvar; 
  bv.lv<-levels(factor(bv)); 
  bv.lb<-vlabelZ[match(paste(bvar,bv.lv,sep="."),vnameZ)]
  bv.lb[is.na(bv.lb)]<-bv.lv[is.na(bv.lb)]
  nbg<-length(bv.lv)
  fmlx<-paste("factor(",bvar,")", sep="");
  fml1<-fmlx;
  if (length(avname)>0) {
    av1<-avname; av1[alv>2]<-paste("factor(",avname[alv>2],")",sep="")
    fmlx<-paste(fmlx, paste(av1, collapse="+"), sep="+")
    wdnew <- as.numeric(bv.lv)
    for (i in 1:length(avname)) {
      if (alv[i] == 0) {wdnew <- cbind(wdnew, mean(WD[, avname[i]]));
	  } else {wdnew <- cbind(wdnew, min(WD[, avname[i]]));}
    }	
    colnames(wdnew)<-c(bvar,avname)
    wdnew<-as.data.frame(wdnew)	
  }
}  
fml0<-"";
if (!is.na(vname.start)) {
  fml0<-paste("Surv(,",vname.start,",",timevname,",",colvname,")~")
  timevb<-paste(vlabelV[match(vname.start,vnameV)],"--",vlabelV[match(timevname,vnameV)]);
  if (is.na(timevb)) timevb<-paste(vname.start,"--",timevname);
} else {
  if (!is.na(timevname)) fml0<-paste("Surv(", timevname, ",", colvname, ")~"); 
  timevb<-vlabelV[match(timevname,vnameV)];
  if (is.na(timevb)) timevb<-timevname;
}
fml<-paste(fml0, fmlx);
fml1<-paste(fml0, fml1);
tau <- NULL; armv<-"";
if (!is.na(parm[4]) & !is.na(bvar)) {
  if (nbg == 2) {
    if (max(WD[,bvar])!=1 | min(WD[,bvar]) !=0) {
	   tmp.GROUP<- (WD[,bvar]==max(WD[,bvar]))*1
	   tmp.GROUP[is.na(WD[,bvar])]<-NA
	   WD<-cbind(WD, tmp.GROUP)
	   armv<-"tmp.GROUP" 
	} else {armv<-bvar;}
    if (is.numeric(parm[4])) tau <- parm[4] 	
  }
}
w<-c("<html><head>","<meta http-equiv=\"Content-Type\" content=\"text/html\" charset=\"gb2312\" /></head><body>")
w<-c(w,"<h2>Kaplan Meier Survival Curve</h2>")
w<-c(w,paste("</br>Outcome:", colvb))
w<-c(w,paste("</br>Time:", timevb))

surv.mat <- NULL
par2<-parm[2]; tval<-NULL; if (!is.na(par2)) tval<-par2;
if (!is.na(colvname) & (fml>"")) { 
  sink(paste(ofname,".lst",sep="")) 
  for (k in (1:ntp)) {
   if (ntp>1) {
     w<-c(w,paste("</br></br>Landmark analysis for time segment:", tptimeb[k]), "</br>")
     print(paste("Landmark analysis for time segment:", tptimeb[k]))
   }
   pngf<-paste(ofname,pngfsuff[k],"_",c(1:4,0,"b"),".png",sep="")
   pdff<-paste(ofname,pngfsuff[k],"_",c(1:4,0,"b"),".pdf",sep="")
   wdtmp<-WD[WD[,"TIME.PHASE.4LMCOX"]==k,]
   tlim<-c(tp[k], tp[k+1])
   if (length(avname)>0 & !is.na(bvar)) {
	 tmp.cox <-coxph(formula(fml), data=wdtmp)
     tmp.sfit<-survfit(tmp.cox, newdata=wdnew)
	 tmp.med0<-surv_median(survfit(formula(fml1), data=wdtmp))
	 tmp.med0<-cbind(tmp.med0[,1], numfmt(tmp.med0[,(2:4)],3))
     tmp.med<-surv_median(tmp.sfit)
	 tmp.med<-cbind(tmp.med0[,1], numfmt(tmp.med[,(2:4)],3))
     oo.med<- rbind(colnames(tmp.med), c("Unadjusted","","",""), tmp.med0)
	 oo.med<- rbind(oo.med, c("Adjusted","","",""), tmp.med)	 
   } else {
     tmp.sfit<-survfit(formula(fml), data=wdtmp)
   }
   print(tmp.sfit)  
   if (is.na(bvar)) {
     ss<-summary(tmp.sfit)
	 cname<-c(timevb,"N.Risk","N.Event","N.Censor","Survival","95%CI Low","95%CI Upp")
     oo<-cbind(tmp.sfit$time,tmp.sfit$n.risk,tmp.sfit$n.event,tmp.sfit$n.censor, numfmt(cbind(tmp.sfit$surv,tmp.sfit$lower,tmp.sfit$upper),4))
     if (is.null(surv.mat)) surv.mat<-cname
	 surv.mat<-rbind(surv.mat, oo)
     oo<-rbind(cname,oo)
     oo2<-rbind(names(ss$table),round(ss$table,3))
     tmp.miny<-floor(min(tmp.sfit$lower,na.rm=TRUE)*10)/10

     png(pngf[1],width=720,height=560)
	 if (!is.na(par2)) {
       plot(tmp.sfit,ylim=c(tmp.miny,1),xlim=tlim, ylab="Survival",xlab=timevb,main=colvb, mark.time=FALSE, xaxt="n")
	   axis(1, at=seq(0,tlim[2], by=par2))
     } else {
       plot(tmp.sfit,ylim=c(tmp.miny,1),xlim=tlim, ylab="Survival",xlab=timevb,main=colvb, mark.time=FALSE)
     }	 
     dev.off()
     pdf(pdff[1],width=pdfwd, height=pdfht, family="Helvetica");
	 if (!is.na(par2)) {
       plot(tmp.sfit,ylim=c(tmp.miny,1),xlim=tlim, ylab="Survival",xlab=timevb,main=colvb, mark.time=FALSE, xaxt="n")
       axis(1, at=seq(0,tlim[2], by=par2))
     } else {
       plot(tmp.sfit,ylim=c(tmp.miny,1),xlim=tlim, ylab="Survival",xlab=timevb,main=colvb, mark.time=FALSE)
     }	 
     dev.off()

     png(pngf[2],width=720,height=560)
	 if (!is.na(par2)) {
       plot(tmp.sfit,mark.time=FALSE,fun="cumhaz",xlim=tlim,ylab="Cumulative Hazard",xlab=timevb,main=colvb, xaxt="n")
       axis(1, at=seq(0,tlim[2], by=par2))
     } else {
       plot(tmp.sfit,mark.time=FALSE,fun="cumhaz",xlim=tlim,ylab="Cumulative Hazard",xlab=timevb,main=colvb)
     }	 
     dev.off()
     pdf(pdff[2],width=pdfwd, height=pdfht, family="Helvetica");
 	 if (!is.na(par2)) {
       plot(tmp.sfit,mark.time=FALSE,fun="cumhaz",xlim=tlim,ylab="Cumulative Hazard",xlab=timevb,main=colvb, xaxt="n")
	   axis(1, at=seq(0,tlim[2], by=par2))
     } else {
	   plot(tmp.sfit,mark.time=FALSE,fun="cumhaz",xlim=tlim,ylab="Cumulative Hazard",xlab=timevb,main=colvb)
	 }  
     dev.off()

     png(pngf[3],width=720,height=560)
	 if (!is.na(par2)) {
       plot(tmp.sfit,mark.time=FALSE,fun="event",xlim=tlim,ylab="Cumulative events (1-y)",xlab=timevb,main=colvb, xaxt="n")
       axis(1, at=seq(0,tlim[2], by=par2))
     } else {
       plot(tmp.sfit,mark.time=FALSE,fun="event",xlim=tlim,ylab="Cumulative events (1-y)",xlab=timevb,main=colvb)
	 }  
	 dev.off()
     pdf(pdff[3],width=pdfwd, height=pdfht, family="Helvetica");
     if (!is.na(par2)) {
       plot(tmp.sfit,mark.time=FALSE,fun="event",xlim=tlim,ylab="Cumulative events (1-y)",xlab=timevb,main=colvb, xaxt="n")
       axis(1, at=seq(0,tlim[2], by=par2))
     } else {
	   plot(tmp.sfit,mark.time=FALSE,fun="event",xlim=tlim,ylab="Cumulative events (1-y)",xlab=timevb,main=colvb)
     }
	 dev.off()
    
     png(pngf[6],width=720,height=720);    
     ggsurvplot(tmp.sfit,data=wdtmp,conf.int=TRUE,xlim=tlim,xlab=timevb,risk.table=TRUE,ncensor.plot=TRUE,palette="black",break.time.by=tval)
     dev.off()
     pdf(pdff[6],width=pdfwd, height=pdfht*1.2, family="Helvetica"); 
     ggsurvplot(tmp.sfit,data=wdtmp,conf.int=TRUE,xlim=tlim,xlab=timevb,risk.table=TRUE,ncensor.plot=TRUE,palette="black",break.time.by=tval)
     dev.off()
     ow<-""
	 
   } else {
     if (length(avname)==0) {
       sv<-summary(tmp.sfit)
  	   cname<-c("",timevb,"N.Risk","N.Event","N.Censor","Survival","95%CI Low","95%CI Upp")
       oo<-cbind(tmp.sfit$time,tmp.sfit$n.risk,tmp.sfit$n.event,tmp.sfit$n.censor, numfmt(cbind(tmp.sfit$surv,tmp.sfit$lower,tmp.sfit$upper),4))
       oo<-cbind(rep(names(tmp.sfit$strata),tmp.sfit$strata),oo)
	   if (is.null(surv.mat)) surv.mat<-cname
	   surv.mat<-rbind(surv.mat, oo)
       oo<-rbind(cname,oo)
       oo2<-rbind(c(bvar,colnames(sv$table)),cbind(rownames(sv$table),round(sv$table,3)))
     } else {
       surv<-NULL; surv.cname<-NULL
       for (b in 1:nbg) {
         surv.cname<-c(surv.cname, paste(trim(bv.lb[b]), c("Surv", "95%CI low", "95%CI upp"), sep=": "))
         surv<- cbind(surv, tmp.sfit$surv[,b], tmp.sfit$lower[,b], tmp.sfit$upper[,b])
 	   }
       surv<-numfmt(surv,4)
	   cname<-c(timevb,"N.Risk","N.Event","N.Censor", surv.cname)
	   oo<-cbind(tmp.sfit$time, tmp.sfit$n.risk, tmp.sfit$n.event, tmp.sfit$n.censor, surv)
       if (is.null(surv.mat)) surv.mat<-cname
	   surv.mat<-rbind(surv.mat, oo)
       oo<-rbind(cname, oo)
     }   

     tmp.miny<-floor(min(tmp.sfit$lower,na.rm=TRUE)*10)/10

     png(pngf[1],width=720,height=560)
	 if (!is.na(par2)) {
       plot(tmp.sfit,lty=1,col=(2:(nbg+1)), ylim=c(tmp.miny,1.05),xlim=tlim, ylab="Survival", xlab=timevb, main=colvb, mark.time=FALSE, xaxt="n")
       axis(1, at=seq(0,tlim[2], by=par2))
     } else {
       plot(tmp.sfit,lty=1,col=(2:(nbg+1)), ylim=c(tmp.miny,1.05),xlim=tlim, ylab="Survival", xlab=timevb, main=colvb, mark.time=FALSE)	 
     }
     legend("topright",bv.lb,lty=1,col=(2:(nbg+1)),title=bvb)
     dev.off()
     pdf(pdff[1],width=pdfwd, height=pdfht, family="Helvetica");
     if (!is.na(par2)) {
       plot(tmp.sfit,lty=(1:nbg),col=(2:(nbg+1)), ylim=c(tmp.miny,1.05),xlim=tlim, ylab="Survival", xlab=timevb, main=colvb, mark.time=FALSE, xaxt="n")
       axis(1, at=seq(0,tlim[2], by=par2))
     } else {
       plot(tmp.sfit,lty=(1:nbg),col=(2:(nbg+1)), ylim=c(tmp.miny,1.05),xlim=tlim, ylab="Survival", xlab=timevb, main=colvb, mark.time=FALSE)
     }
	 legend("topright",bv.lb,lty=(1:nbg),col=(2:(nbg+1)),title=bvb)
     dev.off()
     
     png(pngf[2],width=720,height=560)
     if (!is.na(par2)) {
       plot(tmp.sfit,lty=1,col=(2:(nbg+1)),mark.time=FALSE,fun="cumhaz",xlim=tlim, ylab="Cumulative Hazard",xlab=timevb,main=colvb,xaxt="n")
       axis(1, at=seq(0,tlim[2], by=par2))
     } else {
       plot(tmp.sfit,lty=1,col=(2:(nbg+1)),mark.time=FALSE,fun="cumhaz",xlim=tlim, ylab="Cumulative Hazard",xlab=timevb,main=colvb)
     }
     legend("topleft",bv.lb,lty=1,col=(2:(nbg+1)),title=bvb)
     dev.off()
     pdf(pdff[2],width=pdfwd, height=pdfht, family="Helvetica");
	 if (!is.na(par2)) {
       plot(tmp.sfit,lty=1,col=(2:(nbg+1)),mark.time=FALSE,fun="cumhaz",xlim=tlim, ylab="Cumulative Hazard",xlab=timevb,main=colvb,xaxt="n")
       axis(1, at=seq(0,tlim[2], by=par2))
     } else {
       plot(tmp.sfit,lty=1,col=(2:(nbg+1)),mark.time=FALSE,fun="cumhaz",xlim=tlim, ylab="Cumulative Hazard",xlab=timevb,main=colvb)
     }
     legend("topleft",bv.lb,lty=1,col=(2:(nbg+1)),title=bvb)
     dev.off()

     png(pngf[3],width=720,height=560)
	 if (!is.na(par2)) {
       plot(tmp.sfit,lty=1,col=(2:(nbg+1)),mark.time=FALSE,fun="event",xlim=tlim, ylab="Cumulative events (1-y)",xlab=timevb,main=colvb,xaxt="n")
       axis(1, at=seq(0,tlim[2], by=par2))
     } else {
	   plot(tmp.sfit,lty=1,col=(2:(nbg+1)),mark.time=FALSE,fun="event",xlim=tlim, ylab="Cumulative events (1-y)",xlab=timevb,main=colvb)
     }
     legend("topleft",bv.lb,lty=1,col=(2:(nbg+1)),title=bvb)
     dev.off()
     pdf(pdff[3],width=pdfwd, height=pdfht, family="Helvetica");
	 if (!is.na(par2)) {
       plot(tmp.sfit,lty=1,col=(2:(nbg+1)),mark.time=FALSE,fun="event",xlim=tlim, ylab="Cumulative events (1-y)",xlab=timevb,main=colvb,xaxt="n")
       axis(1, at=seq(0,tlim[2], by=par2))
     } else {
	   plot(tmp.sfit,lty=1,col=(2:(nbg+1)),mark.time=FALSE,fun="event",xlim=tlim, ylab="Cumulative events (1-y)",xlab=timevb,main=colvb)
     }
     legend("topleft",bv.lb,lty=1,col=(2:(nbg+1)),title=bvb)
     dev.off()
	
     if (length(avname)==0) {	 
       ggsurv0<-ggsurvplot(tmp.sfit,data=wdtmp,pval=TRUE,conf.int=FALSE,xlim=tlim,xlab=timevb,legend.title=bvb,legend.labs=bv.lb,break.time.by=tval,
       risk.table=TRUE,risk.table.y.text.col=T,risk.table.height=0.25,risk.table.y.text=FALSE,ncensor.plot=TRUE,ncensor.plot.height = 0.25)
       png(pngf[5],width=720,height=720); print(ggsurv0);  dev.off()
       pdf(pdff[5],width=pdfwd, height=pdfht*1.2, family="Helvetica"); print(ggsurv0); dev.off()
    
       ggsurv<-ggsurvplot(tmp.sfit,data=wdtmp,pval=TRUE,conf.int=FALSE,xlim=tlim,xlab=timevb,legend.title=bvb,legend.labs=bv.lb,break.time.by=tval,
       risk.table=TRUE,risk.table.height=0.25,linetype="strata",color="black")
       png(pngf[6],width=720,height=720); print(ggsurv);  dev.off()
       pdf(pdff[6],width=pdfwd, height=pdfht*1.2, family="Helvetica"); print(ggsurv); dev.off()
    
       svd<-survdiff(formula(fml), data=wdtmp)
       ow<-c("Log rank test: implements the G-rho family of Harrington and Fleming (1982), with weights on each death of S(t)^rho, where S is the Kaplan-Meier estimate of survival. With rho = 0 this is the log-rank or Mantel-Haenszel test.")
       tmp.svdmat<-rbind(c(" ","N","Observed","Expected"),cbind(names(svd$n),svd$n,svd$obs,numfmt(svd$exp,4)))
       ow<-c(ow,"</br></br><table border=3>",mat2htmltable(tmp.svdmat),"</table></br>") 
       ow<-c(ow,"Chisq=",numfmt(svd$chisq,4), " on ", length(svd$n)-1, " degree of freedom, p=", pvformat(1-pchisq(svd$chisq,length(svd$n)-1),4))
	 } else {
       ss<-summary(tmp.cox);  coe<-ss$coefficients;
       coe0<-cbind(coe[,1],coe[,3],coe[,4],coe[,2],1/coe[,2], exp(coe[,1]-1.96*coe[,3]), exp(coe[,1]+1.96*coe[,3]))
       coe<-cbind(numfmt(coe0,4),pvformat(coe[,5],4))
       ow<-c(" ","coef.","se(coef.)","z","HR=exp(coef)","1/HR","95%CI lower","95%CI upper","P　value")
       ow<-rbind(ow,cbind(rownames(coe),coe)) 
	   ow<-paste("</br><table border=3>",mat2htmltable(ow),"</table></br>") 
	 }
	 if (armv > "") {
	   covxx<-NULL; if (length(avname)>0) covxx <- wdtmp[,avname]
	   rs0<-rmst2(wdtmp[,timevname], wdtmp[,colvname], wdtmp[,armv], tau=tau, covariates=NULL)
       print(rs0)
       t1<-c("Group","<strong>RMST</strong>","se","95%CI lower","95%CI upper","<strong>RMTL</strong>","se","95%CI lower","95%CI upper")
       t1<-rbind(t1,c("arm=1", numfmt(rs0$RMST.arm1$result[1,],3), numfmt(rs0$RMST.arm1$result[2,],3)))
       t1<-rbind(t1,c("arm=0", numfmt(rs0$RMST.arm0$result[1,],3), numfmt(rs0$RMST.arm0$result[2,],3)))
	   t2<-rs0$unadjusted.result
	   t2[,(1:3)]<-numfmt(t2[,(1:3)],3)
	   t2[,4]<-pvformat(t2[,4],4)
	   t3<-NULL
	   if (!is.null(covxx)) {
	     rs1<-rmst2(wdtmp[,timevname], wdtmp[,colvname], wdtmp[,armv], tau=tau, covariates=covxx)
		 print(rs1)
		 ta<-rs1$adjusted.result
		 ta<-paste(numfmt(ta[,1],3), " (", numfmt(ta[,2],3), ",", numfmt(ta[,3],3), ") ", pvformat(ta[,4],4), sep="")
		 t2<-cbind(rownames(t2), paste(t2[,1], " (", t2[,2], ",", t2[,3], ") ", t2[,4], sep=""), ta)
		 t2<-rbind(c("","Unadjusted","Adjusted"), t2)
		 tmp1<-rs1$RMST.difference.adjusted
         tmp2<-rs1$RMST.ratio.adjusted
         tmp3<-rs1$RMTL.ratio.adjusted
         tmp1<-cbind(rownames(tmp1),numfmt(tmp1[,(1:3)],3),pvformat(tmp1[,4],4),"",numfmt(tmp1[,(5:6)],3))
         tmp2<-cbind(rownames(tmp2),numfmt(tmp2[,(1:3)],3),pvformat(tmp2[,4],4),numfmt(tmp2[,(5:7)],3))
         tmp3<-cbind(rownames(tmp3),numfmt(tmp3[,(1:3)],3),pvformat(tmp3[,4],4),numfmt(tmp3[,(5:7)],3))
         t3<-c("","coef","se","z","P value","exp(coef)","95%CI lower","95%CI upper")
         t3<-rbind(t3,c("Model: difference of RMST", rep("",7)),tmp1)
         t3<-rbind(t3,c("Model: ratio of RMST", rep("",7)),tmp2)
         t3<-rbind(t3,c("Model: ratio of RMTL", rep("",7)),tmp3)
	   } else {	 
	     t2<-cbind(c("",rownames(t2)), rbind(colnames(t2),t2))
	   }	 
       rw<-c("</br></br><strong>Restricted mean survival time (RMST) analysis</strong></br>")
	   rw<-c(rw,"Restricted to time point (tau=)", round(rs0$tau,3), "</br>")
	   rw<-c(rw, paste("arm = 1 refer to", bvar, "=", max(WD[,bvar])), "</br>")
	   rw<-c(rw,"</br>Unadjusted RMST (restricted mean survival time) and RMTL (restricted mean time lost)")
	   rw<-c(rw,"<table border=3>",mat2htmltable(t1),"</table>")
	   rw<-c(rw,"</br></br>Between group comparison<table border=3>",mat2htmltable(t2),"</table>")
	   if (!is.null(t3)) rw<-c(rw,"</br></br>Model summary<table border=3>",mat2htmltable(t3),"</table>")
	 }	 
  }
  w<-c(w,ow)     
  if (armv >"") w<-c(w,rw)
  w<-c(w,"</br>Survival table<table border=3>",mat2htmltable(oo),"</table></br>") 
  if (length(avname)==0) {w<-c(w,"</br><table border=3>",mat2htmltable(oo2),"</table></br>"); 
  } else if (is.matrix(oo.med)) {w<-c(w,"</br>Median survival time<table border=3>",mat2htmltable(oo.med),"</table></br>");} 
  if (!is.null(surv.mat)) write.table(surv.mat, file=paste(ofname,".xls",sep=""), col.names=FALSE, row.names=FALSE, sep="\t");
 }
 if (!is.na(bvar) & ntp>1 & length(avname)==0) {
   WD<-cbind(WD, tgrp= WD[,"TIME.PHASE.4LMCOX"]*10+ WD[,bvar])
   fml2<-paste(fml0,"tgrp")
   tmp.sfit<-survfit(formula(fml2), data=WD)
   png(paste(ofname,".png",sep=""),width=720,height=560)
   plot(tmp.sfit,lty=(1:nbg),col=(2:(nbg+1)), ylim=c(tmp.miny,1.05), ylab="Survival", xlab=timevb, main=colvb)
   legend("topright",bv.lb,lty=(1:nbg),col=(2:(nbg+1)),title=bvb)
   abline(v=tp0, lty=1)
   dev.off()
   pdf(paste(ofname,".pdf",sep=""),width=pdfwd, height=pdfht, family="Helvetica");
   plot(tmp.sfit,lty=(1:nbg),col=(2:(nbg+1)), ylim=c(tmp.miny,1.05), ylab="Survival", xlab=timevb, main=colvb)
   legend("topright",bv.lb,lty=(1:nbg),col=(2:(nbg+1)),title=bvb)
   abline(v=tp0, lty=1)
   dev.off()

   fml3<-paste(fml0,bvar)
   tmp.sfit<-survfit(formula(fml3), data=WD)
   ggsurv<-ggsurvplot(tmp.sfit,data=WD,conf.int=TRUE,xlab=timevb,risk.table=TRUE,ncensor.plot=TRUE,color="black",break.time.by=tval)
   png(paste(ofname,"_0.png",sep=""),width=720,height=720); print(ggsurv);  dev.off()
   pdf(paste(ofname,"_0.pdf",sep=""),width=pdfwd, height=pdfht*1.5, family="Helvetica"); print(ggsurv); dev.off()  
 }
}
w<-c(w,wd.subset)
w<-c(w,paste("</br></br>Created by EmpowerStats (www.empowerstats.com) and R on",Sys.Date()))
w<-c(w,"</body></html>")
fileConn<-file(paste(ofname,".htm",sep="")); writeLines(w, fileConn)
dev.off()

R.Version4RUN<-343;
R.LibLocation <- "C:/Users/Administrator/AppData/Roaming/EmpowerRCH/R343/library"
#***************** Regarding ALL Following R Functions ********************
#***** COPYRIGHT (c) 2010 X&Y Solutions, ALL RIGHT RESERVED ***************
#******************* www.EmpowerStats.com *********************************
#**************************************************************************
Sys.setlocale("LC_TIME", "C")
library(doBy,lib.loc=R.LibLocation)
library(plotrix,lib.loc=R.LibLocation)
library(stringi,lib.loc=R.LibLocation)
library(stringr,lib.loc=R.LibLocation)
library(survival,lib.loc=R.LibLocation)
library(rms,lib.loc=R.LibLocation)
library(nnet,lib.loc=R.LibLocation)
library(car,lib.loc=R.LibLocation)
library(mgcv,lib.loc=R.LibLocation)
pdfwd<-6; pdfht<-6
setwd("H:/analysis/CHINADMI/tghdlreversionFPG/PROJ46_19_tbl1")
load("H:/analysis/CHINADMI/tghdlreversionFPG/data2.Rdata")
if (length(which(ls()=="EmpowerStatsR"))==0) EmpowerStatsR<-get(ls()[1])
names(EmpowerStatsR)<-toupper(names(EmpowerStatsR))


rankvar <- function(var, num) {
  qprobs <- 1/num
  if (num>2) {for (i in (2:(num-1))) {qprobs <- c(qprobs, 1/num * i) }} 
  outvar <- rep(0, times=length(var))
  outvar[is.na(var)] <- NA
  cutpoints <- quantile(var,probs=qprobs, na.rm=TRUE)
  for (k in (1:length(cutpoints))) {outvar[var>=cutpoints[k]] <- k}
  tmp<-c(min(var,na.rm=TRUE),cutpoints,max(var,na.rm=TRUE))
  names(tmp)<-c("Min",names(cutpoints),"Max")
  print(tmp)
  return(outvar)
}


attach(EmpowerStatsR)
sink("H:/analysis/CHINADMI/tghdlreversionFPG/datastep/PROJ46_datastep.lst")
print("Creating new variable: TH.Q4")
TH.Q4<- rankvar(TH,4)
EmpowerStatsR<-cbind(EmpowerStatsR,TH.Q4)
print("Creating new variable: TH.Q4.CONT")
TH.Q4.CONT<-TH.Q4
EmpowerStatsR<-cbind(EmpowerStatsR,TH.Q4.CONT)
print("Creating new variable: BMI.CS")
BMI.CS<- 0+(BMI>=18.5)+(BMI>=24)+(BMI>=28)
BMI.CS[is.na(BMI)]<-NA
EmpowerStatsR<-cbind(EmpowerStatsR,BMI.CS)
print("Creating new variable: AGE.CS")
AGE.CS<- 0+(AGE>=30)+(AGE>=40)+(AGE>=50)+(AGE>=60)+(AGE>=70)
AGE.CS[is.na(AGE)]<-NA
EmpowerStatsR<-cbind(EmpowerStatsR,AGE.CS)
print("Creating new variable: SBP.CS")
SBP.CS<- 0+(SBP>=140)
SBP.CS[is.na(SBP)]<-NA
EmpowerStatsR<-cbind(EmpowerStatsR,SBP.CS)
print("Creating new variable: REGRESSION2")
REGRESSION2<-rep(NA,times=nrow(EmpowerStatsR))
tmp<- (is.na(REGRESSION2) & (DIABETES==1 & REGRESSION==0))
tmp[is.na(tmp)]<-FALSE
REGRESSION2[tmp]<-2
tmp<- (is.na(REGRESSION2) & (DIABETES==0 & REGRESSION==0))
tmp[is.na(tmp)]<-FALSE
REGRESSION2[tmp]<-0
tmp<-(is.na(REGRESSION2))
REGRESSION2[tmp]<-1
EmpowerStatsR<-cbind(EmpowerStatsR,REGRESSION2)
rm(TH.Q4,TH.Q4.CONT,BMI.CS,AGE.CS,SBP.CS,REGRESSION2)
detach(EmpowerStatsR)
sink()
vname<-c("_N_","_STAT_","_TOTAL_","IMPUTATION_","IMPUTATION_.1")
vlabel<-c("样本量(%)","统计量","合计","IMPUTATION_","  1")
vname<-c(vname,"ID","AGE","SEX","SEX.1","SEX.2","HEIGHT")
vlabel<-c(vlabel,"ID","AGE","SEX","  1","  2","HEIGHT")
vname<-c(vname,"WEIGHT","BMI","SBP","DBP","FPG","TC","TG")
vlabel<-c(vlabel,"WEIGHT","BMI","SBP","DBP","FPG","TC","TG")
vname<-c(vname,"HDL","TH","LDL","ALT","AST","BUN","CCR","FFPG")
vlabel<-c(vlabel,"HDL","TH","LDL","ALT","AST","BUN","CCR","FFPG")
vname<-c(vname,"DIABETES","DIABETES.0","DIABETES.1","REGRESSION","REGRESSION.0","REGRESSION.1")
vlabel<-c(vlabel,"DIABETES","  0","  1","REGRESSION","  0","  1")
vname<-c(vname,"YEAR.OF.FOLLOWUP","SMOKING","SMOKING.1","SMOKING.2","SMOKING.3")
vlabel<-c(vlabel,"YEAR.OF.FOLLOWUP","SMOKING","  1","  2","  3")
vname<-c(vname,"DRINKING","DRINKING.1","DRINKING.2","DRINKING.3")
vlabel<-c(vlabel,"DRINKING","  1","  2","  3")
vname<-c(vname,"FAMILY","FAMILY.0","FAMILY.1","TH.Q4","TH.Q4.0","TH.Q4.1","TH.Q4.2","TH.Q4.3")
vlabel<-c(vlabel,"FAMILY","  0","  1","TH 四分组","  Q1","  Q2","  Q3","  Q4")
vname<-c(vname,"TH.Q4.CONT","BMI.CS","BMI.CS.0","BMI.CS.1","BMI.CS.2","BMI.CS.3")
vlabel<-c(vlabel,"TH 四分组","BMI 分组","  <18.5","  >=18.5, <24","  >=24, <28","  >=28")
vname<-c(vname,"AGE.CS","AGE.CS.0","AGE.CS.1","AGE.CS.2","AGE.CS.3","AGE.CS.4","AGE.CS.5")
vlabel<-c(vlabel,"AGE 分组","  <30","  >=30, <40","  >=40, <50","  >=50, <60","  >=60, <70","  >=70")
vname<-c(vname,"SBP.CS","SBP.CS.0","SBP.CS.1","REGRESSION2","REGRESSION2.0","REGRESSION2.1","REGRESSION2.2")
vlabel<-c(vlabel,"SBP 分组","  <140","  >=140","REGRESSION2","  0","  1","  2")
slt.vname<-c()

library(colorspace,,lib.loc=R.LibLocation)
library(mstate,lib.loc=R.LibLocation)
 
ofname<-"PROJ46_19_tbl1"; 
WD<-EmpowerStatsR; wd.subset=""; 
svy.DSN.YN <- FALSE; 
weights<-1;weights.var <- NA; 
WD<-cbind(WD,weights); WD<-WD[!is.na(weights),]; 
title<-"竞争和多状态风险模型"; 
attach(WD) 
subjvname<-NA; 
xv<-cbind(REGRESSION2); 
xvname<-c('REGRESSION2'); 
xvar<-c('REGRESSION2'); 
xlv<-c(3); 
sxf<-NA; 
sv<-cbind(TH,AGE,SEX,BMI,SBP,DBP,FPG,LDL,ALT,AST,BUN,CCR,SMOKING,DRINKING,FAMILY); 
svname<-c('TH','AGE','SEX','BMI','SBP','DBP','FPG','LDL','ALT','AST','BUN','CCR','SMOKING','DRINKING','FAMILY'); 
svar<-c('TH','AGE','SEX','BMI','SBP','DBP','FPG','LDL','ALT','AST','BUN','CCR','SMOKING','DRINKING','FAMILY'); 
sdf<-c(NA,0,0,0,0,0,0,0,0,0,0,0,0,0,0,0)[-1]; 
slv<-c(0,0,2,0,0,0,0,0,0,0,0,0,3,3,2); 
av<-cbind(YEAR.OF.FOLLOWUP); 
avname<-c('YEAR.OF.FOLLOWUP'); 
if (!is.na(avname[1])) avlbl<-vlabel[match(avname, vname)]; 
nadj<-length(avname);alv<-c(0); 
saf<-NA; 
timev<-NA; timevname<-NA; 
bv<-NA; bvar<-NA; 
colv<-NA; colvname<-NA; 
v.start<-NA; vname.start<-NA; 
v.stop<-NA; vname.stop<-NA; 
par1<-NA;dec<-4;parm<-c(NA, NA, NA, NA, 0); 
if (!exists("pdfwd")) pdfwd<-6; 
if (!exists("pdfht")) pdfht<-6; 
##R package## colorspace, mstate ##R package##;
pvformat<-function(p,dec) {
  pp <- sprintf(paste("%.",dec,"f",sep=""),as.numeric(p))
  if (is.matrix(p)) {pp<-matrix(pp, nrow=nrow(p)); colnames(pp)<-colnames(p);rownames(pp)<-rownames(p);}
  lw <- paste("<",substr("0.00000000000",1,dec+1),"1",sep="");
  pp[as.numeric(p)<(1/10^dec)]<-lw
  return(pp)
}
numfmt<-function(p,dec) {
  if (is.list(p)) p<-as.matrix(p)
  pp <- sprintf(paste("%.",dec,"f",sep=""),as.numeric(p))
  if (is.matrix(p)) {pp<-matrix(pp, nrow=nrow(p));colnames(pp)<-colnames(p);rownames(pp)<-rownames(p);}
  pp[as.numeric(p)>10000000]<- "inf."
  pp[is.na(p) | gsub(" ","",p)==""]<- ""
  pp[p=="-Inf"]<-"-Inf"
  pp[p=="Inf"]<-"Inf"
  return(pp)
}
mat2htmltable<-function(mat, rc=0) {
   if (rc == 1) mat <- cbind(rownames(mat), mat)
  if (rc == 2) mat <- rbind(colnames(mat), mat)
  if (rc == 3) mat <- cbind(c("",rownames(mat)), rbind(colnames(mat),mat))
  t1<- apply(mat,1,function(z) paste(z,collapse="</td><td>"))
  t2<- paste("<tr><td>",t1,"</td></tr>")
  return(paste(t2,collapse=" "))
}
getTranList <- function(time, status) {
  n <- nrow(time)
  s <- ncol(time) + 1  
  tm <- matrix(NA, ncol = s, nrow = s)
  for (i in (1:n)) {
    idx.e <- which(status[i,] == 1)
    if (length(idx.e) > 0) {
      val.t <- time[i, idx.e]
      uni.t <- sort(unique(as.numeric(val.t)))
      p <- c(1, idx.e[sapply(uni.t, function(z) max(which(val.t==z)))]+1)
      for (j in (2:length(p))) tm[p[j-1],p[j]] <- 1
    } 
  }
  ts <- list()
  for (i in (1:s)) ts[[i]] <- which(tm[i,]==1)
  return(ts)
}

vlabelN<-(substr(vlabel,1,1)==" ");
vlabelZ<-vlabel[vlabelN];vlabelV<-vlabel[!vlabelN]
vnameV<-vname[!vlabelN];vnameZ<-vname[vlabelN]
allvname<-c(avname,xvname,svname,bvar,"weights"); 
allvname<-allvname[!is.na(allvname)]
WD<-WD[,allvname];
WD <- WD[apply(is.na(WD[,c(avname, xvname)]),1,sum)==0,]
if (!is.na(bvar)) {
  bvb<-vlabelV[match(bvar,vnameV)]; if (is.na(bvb)) bvb<-bvar; 
  b.lv<-levels(factor(WD[,bvar]));
  b.lb<-vlabelZ[match(paste(bvar,b.lv,sep="."),vnameZ)]
  b.lb[is.na(b.lb)]<-b.lv[is.na(b.lb)]
  nbg<-length(b.lv)
} else {nbg<-1;}
adj.name <- svname
adj.catg <- (slv > 2)
adj.vlst <- list()
for (i in 1:length(adj.name)) {
  if (adj.catg[i]) {
     tmp <- sort(levels(factor(WD[,adj.name[i]])))
     if (tmp[1] != "0") WD[WD[,adj.name[i]] == tmp[1], adj.name[i]] <- 0
     adj.vlst[[i]] <- tmp[-1]
  } else {adj.vlst[[i]] <- NA;}
}
if (length(xvname)==1) {
  cmprsk <- 1
  st.lv <- sort(levels(factor(WD[,xvname])))
  tmps <- NULL; tmpt <- NULL; 
  for (i in 1:length(st.lv)) {
    tmps <- cbind(tmps,(WD[,xvname]== st.lv[i])*1)
    tmpt <- cbind(tmpt, WD[,avname])   
  }  
  colnames(tmps) <- paste(xvname,st.lv,sep=".")
  colnames(tmpt) <- paste(avname,st.lv,sep=".")
  WD <- cbind(WD, tmps, tmpt)
  time.name = colnames(tmpt)
  status.name = colnames(tmps)
  if (st.lv[1] == 0) {
    time.name = time.name[-1]
    status.name = status.name[-1]
  }
  timeb  <-trimws(vlabelV[vnameV==avname]); 
  statusb<-trimws(vlabelV[vnameV==xvname]); 
  sttab <- cbind(c("Events", "Time"), c(xvname,avname))
  if (timeb != avname || statusb != xvname) sttab <- cbind(sttab, c(statusb, timeb))
} else {
   cmprsk <- 0
  time.name <- avname
  status.name <- xvname
  timeb<-vlabelV[match(time.name,vnameV)]; timeb[is.na(timeb)]<-time.name[is.na(timeb)]
  statusb<-vlabelV[match(status.name,vnameV)]; statusb[is.na(statusb)]<-status.name[is.na(statusb)]
   sttmp1 <- status.name; sttmp2 <- "Status var."
   if (sum(statusb != status.name)>0) {sttmp1<-cbind(sttmp1,statusb); sttmp2<-c(sttmp2,"Status note");}
   sttmp1 <- cbind(sttmp1, time.name); sttmp2 <- c(sttmp2,"Time var.")
   if (sum(timeb != time.name)>0) {sttmp1<-cbind(sttmp1,timeb); sttmp2<-c(sttmp2,"Time note");}
   sttab <- rbind(sttmp2,sttmp1)
   rm(sttmp1,sttmp2)
}
adjb<-vlabelV[match(adj.name,vnameV)]; adjb[is.na(adjb)]<-adj.name[is.na(adjb)]
stateName<- c("Treatment", status.name)
keep.name <- names(WD)[is.na(match(names(WD),c(time.name,status.name)))]
nstatus <- length(stateName)
tranList <- getTranList(WD[,time.name],WD[,status.name])
tranMat <- transMat(x = tranList, names = stateName) 
tranNum <- max(tranMat,na.rm=TRUE)
tranFrom<- stateName[match(1:tranNum,tranMat) %% nstatus]
tranTo  <- stateName[match(1:tranNum,tranMat) %/% nstatus + 1]
MSWD <- msprep(data=WD, trans=tranMat, time= c(NA, time.name), status = c(NA, status.name), keep = keep.name)
MSWD <- MSWD[MSWD$Tstop > MSWD$Tstart,]
MSWD <- expand.covs(MSWD, adj.name, longnames = FALSE)
covMx <- sapply(adj.name, function(z) paste(z,(1:tranNum),sep="."))
covMx[,adj.catg] <- paste("factor(", covMx[,adj.catg],")",sep="")
fml0 <- "Surv(Tstart, Tstop, status) ~ strata(trans)"
fmlt <- paste(c(fml0,as.vector(covMx)),collapse="+")
coeMx <- NULL
coeNm <- NULL
for (i in 1:length(adj.name)) {
  if (is.na(adj.vlst[[i]][1])) {
    coeMx <- cbind(coeMx, covMx[,i])
    coeNm <- c(coeNm, adj.name[i])
  } else {
    for (j in 1:length(adj.vlst[[i]])) {
      coeMx <- cbind(coeMx, paste(covMx[,i],adj.vlst[[i]][j],sep=""))
      coeNm <- c(coeNm, paste(adj.name[i],adj.vlst[[i]][j],sep="="))
    }
  }
}
statecols <- heat_hcl(nstatus, c = c(80, 30), l = c(30, 90), power = c(1/5, 2))[(nstatus:1)] 
ord <- c((2:nstatus),1)
wt <- NULL;
sink(paste(ofname,".txt",sep=""))
cat("\nCompeting risk and Multi-State models (using mstate package)");
cat(paste("\nStates: ",paste(statusb,collapse=", ")))
cat(paste("\nTime: ",paste(timeb, collapse=", "),"\n\n"))
for (b in 1:nbg) {
  if (nbg>1) {
    WD1<-MSWD[MSWD[,bvar]==b.lv[b],];
    wt<-c(wt,paste("</br></br>For subset:", bvb, "==", b.lb[b]));
    cat(paste("\nFor subset:", bvb, "==", b.lb[b], "\n\n"));
    ofname1 <- paste(ofname,b.lv[b],sep="_");
  } else {
    WD1<-MSWD; ofname1 <- ofname;
  }
  tranFreq <- events(WD1)
  wt <-c(wt,"</br>Transition frequencies (not weighted)")
  wt <-c(wt,"</br><table border=3>", mat2htmltable(tranFreq$Frequencies, 3), "</table></br>")
  wt <-c(wt,"</br>Transition proportions (not weighted)")
  wt <-c(wt,"</br><table border=3>", mat2htmltable(round(tranFreq$Proportions,5), 3), "</table></br>") 
  print(tranFreq)
  if (is.na(weights.var)) {
    c0 <- coxph(formula(fml0), data=WD1, method = "breslow")
    ct <- coxph(formula(fmlt), data=WD1, method = "breslow")
    msf0 <- msfit(object = c0, vartype = "aalen", trans = tranMat)
    png(paste(ofname1,"_cumhz.png",sep=""))
    plot(msf0, las = 1, lty = (1:tranNum), xlab = "Time since treatment")
    dev.off()
    pt0 <- probtrans(msf0, predt = 0, method = "aalen")
    pred.forward <- NULL
    for (i in 1:(nstatus-1)) pred.forward <- rbind(pred.forward, cbind(sfrom=i,pt0[[i]]))
    wt <- c(wt, "</br>Transition probabilities at each time point were saved to: _prob_from.xls</br>")
    write.table(pred.forward,file=paste(ofname1,"prob_from.xls",sep="_"),row.names=FALSE,col.names=TRUE,sep="\t",append=FALSE,quote=FALSE)
    png(paste(ofname1,"_prob.png",sep=""))
    plot(pt0, ord = ord, xlab = "Time since treatment", las = 1, type = "filled", col = statecols[ord])
    dev.off()
	ct.coe <- summary(ct)$coefficients
	ct.bb = ct.coe[,1];	ct.se = ct.coe[,3];	ct.pp = ct.coe[,5];
  } else {
    c0 <- coxph(formula(fml0), data=WD1, weights=WD1$weights, method = "breslow")
    ct <- coxph(formula(fmlt), data=WD1, weights=WD1$weights, method = "breslow", robust=TRUE)
	ct.coe <- summary(ct)$coefficients
	ct.bb = ct.coe[,1];	ct.se = ct.coe[,4];	ct.pp = ct.coe[,6];
  }
  print(summary(c0))
  print(summary(ct))
  ct.coett <- paste(numfmt(ct.bb,4), " (", numfmt(ct.se,4), ") ", pvformat(ct.pp,4), sep="")
  ct.coenm <- rownames(ct.coe)
  ct.beta <- matrix(ct.coett[match(coeMx,ct.coenm)],nrow=nrow(coeMx))
  ct.pv <- rep("",nrow(ct.coe))
  ct.pv[ct.pp<0.05] <- "*"
  ct.pv[ct.pp<0.01] <- "**"
  ct.con <- summary(ct)$conf.int
  ct.contt <- paste(numfmt(ct.con[,1],2), " (", numfmt(ct.con[,3],2), ", ", numfmt(ct.con[,4],2), ") ", ct.pv, sep="")
  ct.hr <- matrix(ct.contt[match(coeMx,ct.coenm)],nrow=nrow(coeMx))
  ct.beta <- rbind(c("Tr","From","To",coeNm), cbind((1:tranNum),tranFrom,tranTo,ct.beta))
  ct.hr   <- rbind(c("Tr","From","To",coeNm), cbind((1:tranNum),tranFrom,tranTo,ct.hr))
  wt <-c(wt,"</br><strong>Semi-parametric model with Transition-specific covariates</strong></br>")
  wt <-c(wt,"</br>Coefficients : Beta (Se) P-value</br>")
  wt <-c(wt,"</br><table border=3>", mat2htmltable(ct.beta,0), "</table>Tr: Transition</br>")
  wt <-c(wt,"</br>Hazard ration:  HR (95%CI)  [*: p<0.05, **:P<0.01]</br>")
  wt <-c(wt,"</br><table border=3>", mat2htmltable(ct.hr,0), "</table>Tr: Transition</br>")
  rm(tranFreq, c0, ct, msf0, pt0, pred.forward, ct.hr, ct.beta)
}  
sink()
w<-c("<!DOCTYPE html><html><head>","<meta http-equiv=\"Content-Type\" content=\"text/html\" charset=\"gb2312\" /></head><body>")
if (cmprsk==1) {
  w<-c(w,"<h2>Competing Risks Models (using mstate package)</h2>");
} else {
  w<-c(w,"<h2>Multi-State Models (using mstate package)</h2>");
}
w<-c(w,"</br><table border=3>",mat2htmltable(sttab),"</table>")
if (!is.na(weights.var)) w<-c(w,paste("</br>Weights: ", weights.var))
w<-c(w,"</br>",wt)
w<-c(w,"</body></html>")
fileConn<-file(paste(ofname,".htm",sep="")); writeLines(w, fileConn)。

11.R.Version4RUN<-343;
R.LibLocation <- "C:/Users/Administrator/AppData/Roaming/EmpowerRCH/R343/library"
#***************** Regarding ALL Following R Functions ********************
#***** COPYRIGHT (c) 2010 X&Y Solutions, ALL RIGHT RESERVED ***************
#******************* www.EmpowerStats.com *********************************
#**************************************************************************
Sys.setlocale("LC_TIME", "C")
library(doBy,lib.loc=R.LibLocation)
library(plotrix,lib.loc=R.LibLocation)
library(stringi,lib.loc=R.LibLocation)
library(stringr,lib.loc=R.LibLocation)
library(survival,lib.loc=R.LibLocation)
library(rms,lib.loc=R.LibLocation)
library(nnet,lib.loc=R.LibLocation)
library(car,lib.loc=R.LibLocation)
library(mgcv,lib.loc=R.LibLocation)
pdfwd<-6; pdfht<-6
setwd("H:/analysis/CHINADMI/tghdlreversionFPG/PROJ46_20_tbl")
load("H:/analysis/CHINADMI/tghdlreversionFPG/data2.Rdata")
if (length(which(ls()=="EmpowerStatsR"))==0) EmpowerStatsR<-get(ls()[1])
names(EmpowerStatsR)<-toupper(names(EmpowerStatsR))


rankvar <- function(var, num) {
  qprobs <- 1/num
  if (num>2) {for (i in (2:(num-1))) {qprobs <- c(qprobs, 1/num * i) }} 
  outvar <- rep(0, times=length(var))
  outvar[is.na(var)] <- NA
  cutpoints <- quantile(var,probs=qprobs, na.rm=TRUE)
  for (k in (1:length(cutpoints))) {outvar[var>=cutpoints[k]] <- k}
  tmp<-c(min(var,na.rm=TRUE),cutpoints,max(var,na.rm=TRUE))
  names(tmp)<-c("Min",names(cutpoints),"Max")
  print(tmp)
  return(outvar)
}


attach(EmpowerStatsR)
sink("H:/analysis/CHINADMI/tghdlreversionFPG/datastep/PROJ46_datastep.lst")
print("Creating new variable: TH.Q4")
TH.Q4<- rankvar(TH,4)
EmpowerStatsR<-cbind(EmpowerStatsR,TH.Q4)
print("Creating new variable: TH.Q4.CONT")
TH.Q4.CONT<-TH.Q4
EmpowerStatsR<-cbind(EmpowerStatsR,TH.Q4.CONT)
print("Creating new variable: BMI.CS")
BMI.CS<- 0+(BMI>=18.5)+(BMI>=24)+(BMI>=28)
BMI.CS[is.na(BMI)]<-NA
EmpowerStatsR<-cbind(EmpowerStatsR,BMI.CS)
print("Creating new variable: AGE.CS")
AGE.CS<- 0+(AGE>=30)+(AGE>=40)+(AGE>=50)+(AGE>=60)+(AGE>=70)
AGE.CS[is.na(AGE)]<-NA
EmpowerStatsR<-cbind(EmpowerStatsR,AGE.CS)
print("Creating new variable: SBP.CS")
SBP.CS<- 0+(SBP>=140)
SBP.CS[is.na(SBP)]<-NA
EmpowerStatsR<-cbind(EmpowerStatsR,SBP.CS)
print("Creating new variable: REGRESSION2")
REGRESSION2<-rep(NA,times=nrow(EmpowerStatsR))
tmp<- (is.na(REGRESSION2) & (DIABETES==1 & REGRESSION==0))
tmp[is.na(tmp)]<-FALSE
REGRESSION2[tmp]<-2
tmp<- (is.na(REGRESSION2) & (DIABETES==0 & REGRESSION==0))
tmp[is.na(tmp)]<-FALSE
REGRESSION2[tmp]<-0
tmp<-(is.na(REGRESSION2))
REGRESSION2[tmp]<-1
EmpowerStatsR<-cbind(EmpowerStatsR,REGRESSION2)
rm(TH.Q4,TH.Q4.CONT,BMI.CS,AGE.CS,SBP.CS,REGRESSION2)
detach(EmpowerStatsR)
sink()
vname<-c("_N_","_STAT_","_TOTAL_","IMPUTATION_","IMPUTATION_.1")
vlabel<-c("样本量(%)","统计量","合计","IMPUTATION_","  1")
vname<-c(vname,"ID","AGE","SEX","SEX.1","SEX.2","HEIGHT")
vlabel<-c(vlabel,"ID","AGE","SEX","  1","  2","HEIGHT")
vname<-c(vname,"WEIGHT","BMI","SBP","DBP","FPG","TC","TG")
vlabel<-c(vlabel,"WEIGHT","BMI","SBP","DBP","FPG","TC","TG")
vname<-c(vname,"HDL","TH","LDL","ALT","AST","BUN","CCR","FFPG")
vlabel<-c(vlabel,"HDL","TH","LDL","ALT","AST","BUN","CCR","FFPG")
vname<-c(vname,"DIABETES","DIABETES.0","DIABETES.1","REGRESSION","REGRESSION.0","REGRESSION.1")
vlabel<-c(vlabel,"DIABETES","  0","  1","REGRESSION","  0","  1")
vname<-c(vname,"YEAR.OF.FOLLOWUP","SMOKING","SMOKING.1","SMOKING.2","SMOKING.3")
vlabel<-c(vlabel,"YEAR.OF.FOLLOWUP","SMOKING","  1","  2","  3")
vname<-c(vname,"DRINKING","DRINKING.1","DRINKING.2","DRINKING.3")
vlabel<-c(vlabel,"DRINKING","  1","  2","  3")
vname<-c(vname,"FAMILY","FAMILY.0","FAMILY.1","TH.Q4","TH.Q4.0","TH.Q4.1","TH.Q4.2","TH.Q4.3")
vlabel<-c(vlabel,"FAMILY","  0","  1","TH 四分组","  Q1","  Q2","  Q3","  Q4")
vname<-c(vname,"TH.Q4.CONT","BMI.CS","BMI.CS.0","BMI.CS.1","BMI.CS.2","BMI.CS.3")
vlabel<-c(vlabel,"TH 四分组","BMI 分组","  <18.5","  >=18.5, <24","  >=24, <28","  >=28")
vname<-c(vname,"AGE.CS","AGE.CS.0","AGE.CS.1","AGE.CS.2","AGE.CS.3","AGE.CS.4","AGE.CS.5")
vlabel<-c(vlabel,"AGE 分组","  <30","  >=30, <40","  >=40, <50","  >=50, <60","  >=60, <70","  >=70")
vname<-c(vname,"SBP.CS","SBP.CS.0","SBP.CS.1","REGRESSION2","REGRESSION2.0","REGRESSION2.1","REGRESSION2.2")
vlabel<-c(vlabel,"SBP 分组","  <140","  >=140","REGRESSION2","  0","  1","  2")
slt.vname<-c()

library(colorspace,,lib.loc=R.LibLocation)
library(mstate,lib.loc=R.LibLocation)
 
ofname<-"PROJ46_20_tbl"; 
WD<-EmpowerStatsR; wd.subset=""; 
svy.DSN.YN <- FALSE; 
weights<-1;weights.var <- NA; 
WD<-cbind(WD,weights); WD<-WD[!is.na(weights),]; 
title<-"竞争和多状态风险模型"; 
attach(WD) 
subjvname<-NA; 
xv<-cbind(REGRESSION2); 
xvname<-c('REGRESSION2'); 
xvar<-c('REGRESSION2'); 
xlv<-c(3); 
sxf<-NA; 
sv<-cbind(TH.Q4,AGE,SEX,BMI,SBP,DBP,FPG,LDL,ALT,AST,BUN,CCR,SMOKING,DRINKING,FAMILY); 
svname<-c('TH.Q4','AGE','SEX','BMI','SBP','DBP','FPG','LDL','ALT','AST','BUN','CCR','SMOKING','DRINKING','FAMILY'); 
svar<-c('TH_Q4','AGE','SEX','BMI','SBP','DBP','FPG','LDL','ALT','AST','BUN','CCR','SMOKING','DRINKING','FAMILY'); 
sdf<-c(NA,0,0,0,0,0,0,0,0,0,0,0,0,0,0,0)[-1]; 
slv<-c(4,0,2,0,0,0,0,0,0,0,0,0,3,3,2); 
av<-cbind(YEAR.OF.FOLLOWUP); 
avname<-c('YEAR.OF.FOLLOWUP'); 
if (!is.na(avname[1])) avlbl<-vlabel[match(avname, vname)]; 
nadj<-length(avname);alv<-c(0); 
saf<-NA; 
timev<-NA; timevname<-NA; 
bv<-NA; bvar<-NA; 
colv<-NA; colvname<-NA; 
v.start<-NA; vname.start<-NA; 
v.stop<-NA; vname.stop<-NA; 
par1<-NA;dec<-4;parm<-c(NA, NA, NA, NA, 0); 
if (!exists("pdfwd")) pdfwd<-6; 
if (!exists("pdfht")) pdfht<-6; 
##R package## colorspace, mstate ##R package##;
pvformat<-function(p,dec) {
  pp <- sprintf(paste("%.",dec,"f",sep=""),as.numeric(p))
  if (is.matrix(p)) {pp<-matrix(pp, nrow=nrow(p)); colnames(pp)<-colnames(p);rownames(pp)<-rownames(p);}
  lw <- paste("<",substr("0.00000000000",1,dec+1),"1",sep="");
  pp[as.numeric(p)<(1/10^dec)]<-lw
  return(pp)
}
numfmt<-function(p,dec) {
  if (is.list(p)) p<-as.matrix(p)
  pp <- sprintf(paste("%.",dec,"f",sep=""),as.numeric(p))
  if (is.matrix(p)) {pp<-matrix(pp, nrow=nrow(p));colnames(pp)<-colnames(p);rownames(pp)<-rownames(p);}
  pp[as.numeric(p)>10000000]<- "inf."
  pp[is.na(p) | gsub(" ","",p)==""]<- ""
  pp[p=="-Inf"]<-"-Inf"
  pp[p=="Inf"]<-"Inf"
  return(pp)
}
mat2htmltable<-function(mat, rc=0) {
   if (rc == 1) mat <- cbind(rownames(mat), mat)
  if (rc == 2) mat <- rbind(colnames(mat), mat)
  if (rc == 3) mat <- cbind(c("",rownames(mat)), rbind(colnames(mat),mat))
  t1<- apply(mat,1,function(z) paste(z,collapse="</td><td>"))
  t2<- paste("<tr><td>",t1,"</td></tr>")
  return(paste(t2,collapse=" "))
}
getTranList <- function(time, status) {
  n <- nrow(time)
  s <- ncol(time) + 1  
  tm <- matrix(NA, ncol = s, nrow = s)
  for (i in (1:n)) {
    idx.e <- which(status[i,] == 1)
    if (length(idx.e) > 0) {
      val.t <- time[i, idx.e]
      uni.t <- sort(unique(as.numeric(val.t)))
      p <- c(1, idx.e[sapply(uni.t, function(z) max(which(val.t==z)))]+1)
      for (j in (2:length(p))) tm[p[j-1],p[j]] <- 1
    } 
  }
  ts <- list()
  for (i in (1:s)) ts[[i]] <- which(tm[i,]==1)
  return(ts)
}

vlabelN<-(substr(vlabel,1,1)==" ");
vlabelZ<-vlabel[vlabelN];vlabelV<-vlabel[!vlabelN]
vnameV<-vname[!vlabelN];vnameZ<-vname[vlabelN]
allvname<-c(avname,xvname,svname,bvar,"weights"); 
allvname<-allvname[!is.na(allvname)]
WD<-WD[,allvname];
WD <- WD[apply(is.na(WD[,c(avname, xvname)]),1,sum)==0,]
if (!is.na(bvar)) {
  bvb<-vlabelV[match(bvar,vnameV)]; if (is.na(bvb)) bvb<-bvar; 
  b.lv<-levels(factor(WD[,bvar]));
  b.lb<-vlabelZ[match(paste(bvar,b.lv,sep="."),vnameZ)]
  b.lb[is.na(b.lb)]<-b.lv[is.na(b.lb)]
  nbg<-length(b.lv)
} else {nbg<-1;}
adj.name <- svname
adj.catg <- (slv > 2)
adj.vlst <- list()
for (i in 1:length(adj.name)) {
  if (adj.catg[i]) {
     tmp <- sort(levels(factor(WD[,adj.name[i]])))
     if (tmp[1] != "0") WD[WD[,adj.name[i]] == tmp[1], adj.name[i]] <- 0
     adj.vlst[[i]] <- tmp[-1]
  } else {adj.vlst[[i]] <- NA;}
}
if (length(xvname)==1) {
  cmprsk <- 1
  st.lv <- sort(levels(factor(WD[,xvname])))
  tmps <- NULL; tmpt <- NULL; 
  for (i in 1:length(st.lv)) {
    tmps <- cbind(tmps,(WD[,xvname]== st.lv[i])*1)
    tmpt <- cbind(tmpt, WD[,avname])   
  }  
  colnames(tmps) <- paste(xvname,st.lv,sep=".")
  colnames(tmpt) <- paste(avname,st.lv,sep=".")
  WD <- cbind(WD, tmps, tmpt)
  time.name = colnames(tmpt)
  status.name = colnames(tmps)
  if (st.lv[1] == 0) {
    time.name = time.name[-1]
    status.name = status.name[-1]
  }
  timeb  <-trimws(vlabelV[vnameV==avname]); 
  statusb<-trimws(vlabelV[vnameV==xvname]); 
  sttab <- cbind(c("Events", "Time"), c(xvname,avname))
  if (timeb != avname || statusb != xvname) sttab <- cbind(sttab, c(statusb, timeb))
} else {
   cmprsk <- 0
  time.name <- avname
  status.name <- xvname
  timeb<-vlabelV[match(time.name,vnameV)]; timeb[is.na(timeb)]<-time.name[is.na(timeb)]
  statusb<-vlabelV[match(status.name,vnameV)]; statusb[is.na(statusb)]<-status.name[is.na(statusb)]
   sttmp1 <- status.name; sttmp2 <- "Status var."
   if (sum(statusb != status.name)>0) {sttmp1<-cbind(sttmp1,statusb); sttmp2<-c(sttmp2,"Status note");}
   sttmp1 <- cbind(sttmp1, time.name); sttmp2 <- c(sttmp2,"Time var.")
   if (sum(timeb != time.name)>0) {sttmp1<-cbind(sttmp1,timeb); sttmp2<-c(sttmp2,"Time note");}
   sttab <- rbind(sttmp2,sttmp1)
   rm(sttmp1,sttmp2)
}
adjb<-vlabelV[match(adj.name,vnameV)]; adjb[is.na(adjb)]<-adj.name[is.na(adjb)]
stateName<- c("Treatment", status.name)
keep.name <- names(WD)[is.na(match(names(WD),c(time.name,status.name)))]
nstatus <- length(stateName)
tranList <- getTranList(WD[,time.name],WD[,status.name])
tranMat <- transMat(x = tranList, names = stateName) 
tranNum <- max(tranMat,na.rm=TRUE)
tranFrom<- stateName[match(1:tranNum,tranMat) %% nstatus]
tranTo  <- stateName[match(1:tranNum,tranMat) %/% nstatus + 1]
MSWD <- msprep(data=WD, trans=tranMat, time= c(NA, time.name), status = c(NA, status.name), keep = keep.name)
MSWD <- MSWD[MSWD$Tstop > MSWD$Tstart,]
MSWD <- expand.covs(MSWD, adj.name, longnames = FALSE)
covMx <- sapply(adj.name, function(z) paste(z,(1:tranNum),sep="."))
covMx[,adj.catg] <- paste("factor(", covMx[,adj.catg],")",sep="")
fml0 <- "Surv(Tstart, Tstop, status) ~ strata(trans)"
fmlt <- paste(c(fml0,as.vector(covMx)),collapse="+")
coeMx <- NULL
coeNm <- NULL
for (i in 1:length(adj.name)) {
  if (is.na(adj.vlst[[i]][1])) {
    coeMx <- cbind(coeMx, covMx[,i])
    coeNm <- c(coeNm, adj.name[i])
  } else {
    for (j in 1:length(adj.vlst[[i]])) {
      coeMx <- cbind(coeMx, paste(covMx[,i],adj.vlst[[i]][j],sep=""))
      coeNm <- c(coeNm, paste(adj.name[i],adj.vlst[[i]][j],sep="="))
    }
  }
}
statecols <- heat_hcl(nstatus, c = c(80, 30), l = c(30, 90), power = c(1/5, 2))[(nstatus:1)] 
ord <- c((2:nstatus),1)
wt <- NULL;
sink(paste(ofname,".txt",sep=""))
cat("\nCompeting risk and Multi-State models (using mstate package)");
cat(paste("\nStates: ",paste(statusb,collapse=", ")))
cat(paste("\nTime: ",paste(timeb, collapse=", "),"\n\n"))
for (b in 1:nbg) {
  if (nbg>1) {
    WD1<-MSWD[MSWD[,bvar]==b.lv[b],];
    wt<-c(wt,paste("</br></br>For subset:", bvb, "==", b.lb[b]));
    cat(paste("\nFor subset:", bvb, "==", b.lb[b], "\n\n"));
    ofname1 <- paste(ofname,b.lv[b],sep="_");
  } else {
    WD1<-MSWD; ofname1 <- ofname;
  }
  tranFreq <- events(WD1)
  wt <-c(wt,"</br>Transition frequencies (not weighted)")
  wt <-c(wt,"</br><table border=3>", mat2htmltable(tranFreq$Frequencies, 3), "</table></br>")
  wt <-c(wt,"</br>Transition proportions (not weighted)")
  wt <-c(wt,"</br><table border=3>", mat2htmltable(round(tranFreq$Proportions,5), 3), "</table></br>") 
  print(tranFreq)
  if (is.na(weights.var)) {
    c0 <- coxph(formula(fml0), data=WD1, method = "breslow")
    ct <- coxph(formula(fmlt), data=WD1, method = "breslow")
    msf0 <- msfit(object = c0, vartype = "aalen", trans = tranMat)
    png(paste(ofname1,"_cumhz.png",sep=""))
    plot(msf0, las = 1, lty = (1:tranNum), xlab = "Time since treatment")
    dev.off()
    pt0 <- probtrans(msf0, predt = 0, method = "aalen")
    pred.forward <- NULL
    for (i in 1:(nstatus-1)) pred.forward <- rbind(pred.forward, cbind(sfrom=i,pt0[[i]]))
    wt <- c(wt, "</br>Transition probabilities at each time point were saved to: _prob_from.xls</br>")
    write.table(pred.forward,file=paste(ofname1,"prob_from.xls",sep="_"),row.names=FALSE,col.names=TRUE,sep="\t",append=FALSE,quote=FALSE)
    png(paste(ofname1,"_prob.png",sep=""))
    plot(pt0, ord = ord, xlab = "Time since treatment", las = 1, type = "filled", col = statecols[ord])
    dev.off()
	ct.coe <- summary(ct)$coefficients
	ct.bb = ct.coe[,1];	ct.se = ct.coe[,3];	ct.pp = ct.coe[,5];
  } else {
    c0 <- coxph(formula(fml0), data=WD1, weights=WD1$weights, method = "breslow")
    ct <- coxph(formula(fmlt), data=WD1, weights=WD1$weights, method = "breslow", robust=TRUE)
	ct.coe <- summary(ct)$coefficients
	ct.bb = ct.coe[,1];	ct.se = ct.coe[,4];	ct.pp = ct.coe[,6];
  }
  print(summary(c0))
  print(summary(ct))
  ct.coett <- paste(numfmt(ct.bb,4), " (", numfmt(ct.se,4), ") ", pvformat(ct.pp,4), sep="")
  ct.coenm <- rownames(ct.coe)
  ct.beta <- matrix(ct.coett[match(coeMx,ct.coenm)],nrow=nrow(coeMx))
  ct.pv <- rep("",nrow(ct.coe))
  ct.pv[ct.pp<0.05] <- "*"
  ct.pv[ct.pp<0.01] <- "**"
  ct.con <- summary(ct)$conf.int
  ct.contt <- paste(numfmt(ct.con[,1],2), " (", numfmt(ct.con[,3],2), ", ", numfmt(ct.con[,4],2), ") ", ct.pv, sep="")
  ct.hr <- matrix(ct.contt[match(coeMx,ct.coenm)],nrow=nrow(coeMx))
  ct.beta <- rbind(c("Tr","From","To",coeNm), cbind((1:tranNum),tranFrom,tranTo,ct.beta))
  ct.hr   <- rbind(c("Tr","From","To",coeNm), cbind((1:tranNum),tranFrom,tranTo,ct.hr))
  wt <-c(wt,"</br><strong>Semi-parametric model with Transition-specific covariates</strong></br>")
  wt <-c(wt,"</br>Coefficients : Beta (Se) P-value</br>")
  wt <-c(wt,"</br><table border=3>", mat2htmltable(ct.beta,0), "</table>Tr: Transition</br>")
  wt <-c(wt,"</br>Hazard ration:  HR (95%CI)  [*: p<0.05, **:P<0.01]</br>")
  wt <-c(wt,"</br><table border=3>", mat2htmltable(ct.hr,0), "</table>Tr: Transition</br>")
  rm(tranFreq, c0, ct, msf0, pt0, pred.forward, ct.hr, ct.beta)
}  
sink()
w<-c("<!DOCTYPE html><html><head>","<meta http-equiv=\"Content-Type\" content=\"text/html\" charset=\"gb2312\" /></head><body>")
if (cmprsk==1) {
  w<-c(w,"<h2>Competing Risks Models (using mstate package)</h2>");
} else {
  w<-c(w,"<h2>Multi-State Models (using mstate package)</h2>");
}
w<-c(w,"</br><table border=3>",mat2htmltable(sttab),"</table>")
if (!is.na(weights.var)) w<-c(w,paste("</br>Weights: ", weights.var))
w<-c(w,"</br>",wt)
w<-c(w,"</body></html>")
fileConn<-file(paste(ofname,".htm",sep="")); writeLines(w, fileConn)

12.R.Version4RUN<-343;
R.LibLocation <- "C:/Users/Administrator/AppData/Roaming/EmpowerRCH/R343/library"
#***************** Regarding ALL Following R Functions ********************
#***** COPYRIGHT (c) 2010 X&Y Solutions, ALL RIGHT RESERVED ***************
#******************* www.EmpowerStats.com *********************************
#**************************************************************************
Sys.setlocale("LC_TIME", "C")
library(doBy,lib.loc=R.LibLocation)
library(plotrix,lib.loc=R.LibLocation)
library(stringi,lib.loc=R.LibLocation)
library(stringr,lib.loc=R.LibLocation)
library(survival,lib.loc=R.LibLocation)
library(rms,lib.loc=R.LibLocation)
library(nnet,lib.loc=R.LibLocation)
library(car,lib.loc=R.LibLocation)
library(mgcv,lib.loc=R.LibLocation)
pdfwd<-6; pdfht<-6
setwd("H:/analysis/CHINADMI/tghdlreversionFPG/PROJ46_21_tbl")
load("H:/analysis/CHINADMI/tghdlreversionFPG/data2.Rdata")
if (length(which(ls()=="EmpowerStatsR"))==0) EmpowerStatsR<-get(ls()[1])
names(EmpowerStatsR)<-toupper(names(EmpowerStatsR))


rankvar <- function(var, num) {
  qprobs <- 1/num
  if (num>2) {for (i in (2:(num-1))) {qprobs <- c(qprobs, 1/num * i) }} 
  outvar <- rep(0, times=length(var))
  outvar[is.na(var)] <- NA
  cutpoints <- quantile(var,probs=qprobs, na.rm=TRUE)
  for (k in (1:length(cutpoints))) {outvar[var>=cutpoints[k]] <- k}
  tmp<-c(min(var,na.rm=TRUE),cutpoints,max(var,na.rm=TRUE))
  names(tmp)<-c("Min",names(cutpoints),"Max")
  print(tmp)
  return(outvar)
}


attach(EmpowerStatsR)
sink("H:/analysis/CHINADMI/tghdlreversionFPG/datastep/PROJ46_datastep.lst")
print("Creating new variable: TH.Q4")
TH.Q4<- rankvar(TH,4)
EmpowerStatsR<-cbind(EmpowerStatsR,TH.Q4)
print("Creating new variable: TH.Q4.CONT")
TH.Q4.CONT<-TH.Q4
EmpowerStatsR<-cbind(EmpowerStatsR,TH.Q4.CONT)
print("Creating new variable: BMI.CS")
BMI.CS<- 0+(BMI>=18.5)+(BMI>=24)+(BMI>=28)
BMI.CS[is.na(BMI)]<-NA
EmpowerStatsR<-cbind(EmpowerStatsR,BMI.CS)
print("Creating new variable: AGE.CS")
AGE.CS<- 0+(AGE>=30)+(AGE>=40)+(AGE>=50)+(AGE>=60)+(AGE>=70)
AGE.CS[is.na(AGE)]<-NA
EmpowerStatsR<-cbind(EmpowerStatsR,AGE.CS)
print("Creating new variable: SBP.CS")
SBP.CS<- 0+(SBP>=140)
SBP.CS[is.na(SBP)]<-NA
EmpowerStatsR<-cbind(EmpowerStatsR,SBP.CS)
print("Creating new variable: REGRESSION2")
REGRESSION2<-rep(NA,times=nrow(EmpowerStatsR))
tmp<- (is.na(REGRESSION2) & (DIABETES==1 & REGRESSION==0))
tmp[is.na(tmp)]<-FALSE
REGRESSION2[tmp]<-2
tmp<- (is.na(REGRESSION2) & (DIABETES==0 & REGRESSION==0))
tmp[is.na(tmp)]<-FALSE
REGRESSION2[tmp]<-0
tmp<-(is.na(REGRESSION2))
REGRESSION2[tmp]<-1
EmpowerStatsR<-cbind(EmpowerStatsR,REGRESSION2)
rm(TH.Q4,TH.Q4.CONT,BMI.CS,AGE.CS,SBP.CS,REGRESSION2)
detach(EmpowerStatsR)
sink()
vname<-c("_N_","_STAT_","_TOTAL_","IMPUTATION_","IMPUTATION_.1")
vlabel<-c("样本量(%)","统计量","合计","IMPUTATION_","  1")
vname<-c(vname,"ID","AGE","SEX","SEX.1","SEX.2","HEIGHT")
vlabel<-c(vlabel,"ID","AGE","SEX","  1","  2","HEIGHT")
vname<-c(vname,"WEIGHT","BMI","SBP","DBP","FPG","TC","TG")
vlabel<-c(vlabel,"WEIGHT","BMI","SBP","DBP","FPG","TC","TG")
vname<-c(vname,"HDL","TH","LDL","ALT","AST","BUN","CCR","FFPG")
vlabel<-c(vlabel,"HDL","TH","LDL","ALT","AST","BUN","CCR","FFPG")
vname<-c(vname,"DIABETES","DIABETES.0","DIABETES.1","REGRESSION","REGRESSION.0","REGRESSION.1")
vlabel<-c(vlabel,"DIABETES","  0","  1","REGRESSION","  0","  1")
vname<-c(vname,"YEAR.OF.FOLLOWUP","SMOKING","SMOKING.1","SMOKING.2","SMOKING.3")
vlabel<-c(vlabel,"YEAR.OF.FOLLOWUP","SMOKING","  1","  2","  3")
vname<-c(vname,"DRINKING","DRINKING.1","DRINKING.2","DRINKING.3")
vlabel<-c(vlabel,"DRINKING","  1","  2","  3")
vname<-c(vname,"FAMILY","FAMILY.0","FAMILY.1","TH.Q4","TH.Q4.0","TH.Q4.1","TH.Q4.2","TH.Q4.3")
vlabel<-c(vlabel,"FAMILY","  0","  1","TH 四分组","  Q1","  Q2","  Q3","  Q4")
vname<-c(vname,"TH.Q4.CONT","BMI.CS","BMI.CS.0","BMI.CS.1","BMI.CS.2","BMI.CS.3")
vlabel<-c(vlabel,"TH 四分组","BMI 分组","  <18.5","  >=18.5, <24","  >=24, <28","  >=28")
vname<-c(vname,"AGE.CS","AGE.CS.0","AGE.CS.1","AGE.CS.2","AGE.CS.3","AGE.CS.4","AGE.CS.5")
vlabel<-c(vlabel,"AGE 分组","  <30","  >=30, <40","  >=40, <50","  >=50, <60","  >=60, <70","  >=70")
vname<-c(vname,"SBP.CS","SBP.CS.0","SBP.CS.1","REGRESSION2","REGRESSION2.0","REGRESSION2.1","REGRESSION2.2")
vlabel<-c(vlabel,"SBP 分组","  <140","  >=140","REGRESSION2","  0","  1","  2")
slt.vname<-c()

library(colorspace,,lib.loc=R.LibLocation)
library(mstate,lib.loc=R.LibLocation)
 
ofname<-"PROJ46_21_tbl"; 
WD<-EmpowerStatsR; wd.subset=""; 
svy.DSN.YN <- FALSE; 
weights<-1;weights.var <- NA; 
WD<-cbind(WD,weights); WD<-WD[!is.na(weights),]; 
title<-"竞争和多状态风险模型"; 
attach(WD) 
subjvname<-NA; 
xv<-cbind(REGRESSION2); 
xvname<-c('REGRESSION2'); 
xvar<-c('REGRESSION2'); 
xlv<-c(3); 
sxf<-NA; 
sv<-cbind(TH,AGE,SEX,BMI); 
svname<-c('TH','AGE','SEX','BMI'); 
svar<-c('TH','AGE','SEX','BMI'); 
sdf<-c(NA,0,0,0,0)[-1]; 
slv<-c(0,0,2,0); 
av<-cbind(YEAR.OF.FOLLOWUP); 
avname<-c('YEAR.OF.FOLLOWUP'); 
if (!is.na(avname[1])) avlbl<-vlabel[match(avname, vname)]; 
nadj<-length(avname);alv<-c(0); 
saf<-NA; 
timev<-NA; timevname<-NA; 
bv<-NA; bvar<-NA; 
colv<-NA; colvname<-NA; 
v.start<-NA; vname.start<-NA; 
v.stop<-NA; vname.stop<-NA; 
par1<-NA;dec<-4;parm<-c(NA, NA, NA, NA, 0); 
if (!exists("pdfwd")) pdfwd<-6; 
if (!exists("pdfht")) pdfht<-6; 
##R package## colorspace, mstate ##R package##;
pvformat<-function(p,dec) {
  pp <- sprintf(paste("%.",dec,"f",sep=""),as.numeric(p))
  if (is.matrix(p)) {pp<-matrix(pp, nrow=nrow(p)); colnames(pp)<-colnames(p);rownames(pp)<-rownames(p);}
  lw <- paste("<",substr("0.00000000000",1,dec+1),"1",sep="");
  pp[as.numeric(p)<(1/10^dec)]<-lw
  return(pp)
}
numfmt<-function(p,dec) {
  if (is.list(p)) p<-as.matrix(p)
  pp <- sprintf(paste("%.",dec,"f",sep=""),as.numeric(p))
  if (is.matrix(p)) {pp<-matrix(pp, nrow=nrow(p));colnames(pp)<-colnames(p);rownames(pp)<-rownames(p);}
  pp[as.numeric(p)>10000000]<- "inf."
  pp[is.na(p) | gsub(" ","",p)==""]<- ""
  pp[p=="-Inf"]<-"-Inf"
  pp[p=="Inf"]<-"Inf"
  return(pp)
}
mat2htmltable<-function(mat, rc=0) {
   if (rc == 1) mat <- cbind(rownames(mat), mat)
  if (rc == 2) mat <- rbind(colnames(mat), mat)
  if (rc == 3) mat <- cbind(c("",rownames(mat)), rbind(colnames(mat),mat))
  t1<- apply(mat,1,function(z) paste(z,collapse="</td><td>"))
  t2<- paste("<tr><td>",t1,"</td></tr>")
  return(paste(t2,collapse=" "))
}
getTranList <- function(time, status) {
  n <- nrow(time)
  s <- ncol(time) + 1  
  tm <- matrix(NA, ncol = s, nrow = s)
  for (i in (1:n)) {
    idx.e <- which(status[i,] == 1)
    if (length(idx.e) > 0) {
      val.t <- time[i, idx.e]
      uni.t <- sort(unique(as.numeric(val.t)))
      p <- c(1, idx.e[sapply(uni.t, function(z) max(which(val.t==z)))]+1)
      for (j in (2:length(p))) tm[p[j-1],p[j]] <- 1
    } 
  }
  ts <- list()
  for (i in (1:s)) ts[[i]] <- which(tm[i,]==1)
  return(ts)
}

vlabelN<-(substr(vlabel,1,1)==" ");
vlabelZ<-vlabel[vlabelN];vlabelV<-vlabel[!vlabelN]
vnameV<-vname[!vlabelN];vnameZ<-vname[vlabelN]
allvname<-c(avname,xvname,svname,bvar,"weights"); 
allvname<-allvname[!is.na(allvname)]
WD<-WD[,allvname];
WD <- WD[apply(is.na(WD[,c(avname, xvname)]),1,sum)==0,]
if (!is.na(bvar)) {
  bvb<-vlabelV[match(bvar,vnameV)]; if (is.na(bvb)) bvb<-bvar; 
  b.lv<-levels(factor(WD[,bvar]));
  b.lb<-vlabelZ[match(paste(bvar,b.lv,sep="."),vnameZ)]
  b.lb[is.na(b.lb)]<-b.lv[is.na(b.lb)]
  nbg<-length(b.lv)
} else {nbg<-1;}
adj.name <- svname
adj.catg <- (slv > 2)
adj.vlst <- list()
for (i in 1:length(adj.name)) {
  if (adj.catg[i]) {
     tmp <- sort(levels(factor(WD[,adj.name[i]])))
     if (tmp[1] != "0") WD[WD[,adj.name[i]] == tmp[1], adj.name[i]] <- 0
     adj.vlst[[i]] <- tmp[-1]
  } else {adj.vlst[[i]] <- NA;}
}
if (length(xvname)==1) {
  cmprsk <- 1
  st.lv <- sort(levels(factor(WD[,xvname])))
  tmps <- NULL; tmpt <- NULL; 
  for (i in 1:length(st.lv)) {
    tmps <- cbind(tmps,(WD[,xvname]== st.lv[i])*1)
    tmpt <- cbind(tmpt, WD[,avname])   
  }  
  colnames(tmps) <- paste(xvname,st.lv,sep=".")
  colnames(tmpt) <- paste(avname,st.lv,sep=".")
  WD <- cbind(WD, tmps, tmpt)
  time.name = colnames(tmpt)
  status.name = colnames(tmps)
  if (st.lv[1] == 0) {
    time.name = time.name[-1]
    status.name = status.name[-1]
  }
  timeb  <-trimws(vlabelV[vnameV==avname]); 
  statusb<-trimws(vlabelV[vnameV==xvname]); 
  sttab <- cbind(c("Events", "Time"), c(xvname,avname))
  if (timeb != avname || statusb != xvname) sttab <- cbind(sttab, c(statusb, timeb))
} else {
   cmprsk <- 0
  time.name <- avname
  status.name <- xvname
  timeb<-vlabelV[match(time.name,vnameV)]; timeb[is.na(timeb)]<-time.name[is.na(timeb)]
  statusb<-vlabelV[match(status.name,vnameV)]; statusb[is.na(statusb)]<-status.name[is.na(statusb)]
   sttmp1 <- status.name; sttmp2 <- "Status var."
   if (sum(statusb != status.name)>0) {sttmp1<-cbind(sttmp1,statusb); sttmp2<-c(sttmp2,"Status note");}
   sttmp1 <- cbind(sttmp1, time.name); sttmp2 <- c(sttmp2,"Time var.")
   if (sum(timeb != time.name)>0) {sttmp1<-cbind(sttmp1,timeb); sttmp2<-c(sttmp2,"Time note");}
   sttab <- rbind(sttmp2,sttmp1)
   rm(sttmp1,sttmp2)
}
adjb<-vlabelV[match(adj.name,vnameV)]; adjb[is.na(adjb)]<-adj.name[is.na(adjb)]
stateName<- c("Treatment", status.name)
keep.name <- names(WD)[is.na(match(names(WD),c(time.name,status.name)))]
nstatus <- length(stateName)
tranList <- getTranList(WD[,time.name],WD[,status.name])
tranMat <- transMat(x = tranList, names = stateName) 
tranNum <- max(tranMat,na.rm=TRUE)
tranFrom<- stateName[match(1:tranNum,tranMat) %% nstatus]
tranTo  <- stateName[match(1:tranNum,tranMat) %/% nstatus + 1]
MSWD <- msprep(data=WD, trans=tranMat, time= c(NA, time.name), status = c(NA, status.name), keep = keep.name)
MSWD <- MSWD[MSWD$Tstop > MSWD$Tstart,]
MSWD <- expand.covs(MSWD, adj.name, longnames = FALSE)
covMx <- sapply(adj.name, function(z) paste(z,(1:tranNum),sep="."))
covMx[,adj.catg] <- paste("factor(", covMx[,adj.catg],")",sep="")
fml0 <- "Surv(Tstart, Tstop, status) ~ strata(trans)"
fmlt <- paste(c(fml0,as.vector(covMx)),collapse="+")
coeMx <- NULL
coeNm <- NULL
for (i in 1:length(adj.name)) {
  if (is.na(adj.vlst[[i]][1])) {
    coeMx <- cbind(coeMx, covMx[,i])
    coeNm <- c(coeNm, adj.name[i])
  } else {
    for (j in 1:length(adj.vlst[[i]])) {
      coeMx <- cbind(coeMx, paste(covMx[,i],adj.vlst[[i]][j],sep=""))
      coeNm <- c(coeNm, paste(adj.name[i],adj.vlst[[i]][j],sep="="))
    }
  }
}
statecols <- heat_hcl(nstatus, c = c(80, 30), l = c(30, 90), power = c(1/5, 2))[(nstatus:1)] 
ord <- c((2:nstatus),1)
wt <- NULL;
sink(paste(ofname,".txt",sep=""))
cat("\nCompeting risk and Multi-State models (using mstate package)");
cat(paste("\nStates: ",paste(statusb,collapse=", ")))
cat(paste("\nTime: ",paste(timeb, collapse=", "),"\n\n"))
for (b in 1:nbg) {
  if (nbg>1) {
    WD1<-MSWD[MSWD[,bvar]==b.lv[b],];
    wt<-c(wt,paste("</br></br>For subset:", bvb, "==", b.lb[b]));
    cat(paste("\nFor subset:", bvb, "==", b.lb[b], "\n\n"));
    ofname1 <- paste(ofname,b.lv[b],sep="_");
  } else {
    WD1<-MSWD; ofname1 <- ofname;
  }
  tranFreq <- events(WD1)
  wt <-c(wt,"</br>Transition frequencies (not weighted)")
  wt <-c(wt,"</br><table border=3>", mat2htmltable(tranFreq$Frequencies, 3), "</table></br>")
  wt <-c(wt,"</br>Transition proportions (not weighted)")
  wt <-c(wt,"</br><table border=3>", mat2htmltable(round(tranFreq$Proportions,5), 3), "</table></br>") 
  print(tranFreq)
  if (is.na(weights.var)) {
    c0 <- coxph(formula(fml0), data=WD1, method = "breslow")
    ct <- coxph(formula(fmlt), data=WD1, method = "breslow")
    msf0 <- msfit(object = c0, vartype = "aalen", trans = tranMat)
    png(paste(ofname1,"_cumhz.png",sep=""))
    plot(msf0, las = 1, lty = (1:tranNum), xlab = "Time since treatment")
    dev.off()
    pt0 <- probtrans(msf0, predt = 0, method = "aalen")
    pred.forward <- NULL
    for (i in 1:(nstatus-1)) pred.forward <- rbind(pred.forward, cbind(sfrom=i,pt0[[i]]))
    wt <- c(wt, "</br>Transition probabilities at each time point were saved to: _prob_from.xls</br>")
    write.table(pred.forward,file=paste(ofname1,"prob_from.xls",sep="_"),row.names=FALSE,col.names=TRUE,sep="\t",append=FALSE,quote=FALSE)
    png(paste(ofname1,"_prob.png",sep=""))
    plot(pt0, ord = ord, xlab = "Time since treatment", las = 1, type = "filled", col = statecols[ord])
    dev.off()
	ct.coe <- summary(ct)$coefficients
	ct.bb = ct.coe[,1];	ct.se = ct.coe[,3];	ct.pp = ct.coe[,5];
  } else {
    c0 <- coxph(formula(fml0), data=WD1, weights=WD1$weights, method = "breslow")
    ct <- coxph(formula(fmlt), data=WD1, weights=WD1$weights, method = "breslow", robust=TRUE)
	ct.coe <- summary(ct)$coefficients
	ct.bb = ct.coe[,1];	ct.se = ct.coe[,4];	ct.pp = ct.coe[,6];
  }
  print(summary(c0))
  print(summary(ct))
  ct.coett <- paste(numfmt(ct.bb,4), " (", numfmt(ct.se,4), ") ", pvformat(ct.pp,4), sep="")
  ct.coenm <- rownames(ct.coe)
  ct.beta <- matrix(ct.coett[match(coeMx,ct.coenm)],nrow=nrow(coeMx))
  ct.pv <- rep("",nrow(ct.coe))
  ct.pv[ct.pp<0.05] <- "*"
  ct.pv[ct.pp<0.01] <- "**"
  ct.con <- summary(ct)$conf.int
  ct.contt <- paste(numfmt(ct.con[,1],2), " (", numfmt(ct.con[,3],2), ", ", numfmt(ct.con[,4],2), ") ", ct.pv, sep="")
  ct.hr <- matrix(ct.contt[match(coeMx,ct.coenm)],nrow=nrow(coeMx))
  ct.beta <- rbind(c("Tr","From","To",coeNm), cbind((1:tranNum),tranFrom,tranTo,ct.beta))
  ct.hr   <- rbind(c("Tr","From","To",coeNm), cbind((1:tranNum),tranFrom,tranTo,ct.hr))
  wt <-c(wt,"</br><strong>Semi-parametric model with Transition-specific covariates</strong></br>")
  wt <-c(wt,"</br>Coefficients : Beta (Se) P-value</br>")
  wt <-c(wt,"</br><table border=3>", mat2htmltable(ct.beta,0), "</table>Tr: Transition</br>")
  wt <-c(wt,"</br>Hazard ration:  HR (95%CI)  [*: p<0.05, **:P<0.01]</br>")
  wt <-c(wt,"</br><table border=3>", mat2htmltable(ct.hr,0), "</table>Tr: Transition</br>")
  rm(tranFreq, c0, ct, msf0, pt0, pred.forward, ct.hr, ct.beta)
}  
sink()
w<-c("<!DOCTYPE html><html><head>","<meta http-equiv=\"Content-Type\" content=\"text/html\" charset=\"gb2312\" /></head><body>")
if (cmprsk==1) {
  w<-c(w,"<h2>Competing Risks Models (using mstate package)</h2>");
} else {
  w<-c(w,"<h2>Multi-State Models (using mstate package)</h2>");
}
w<-c(w,"</br><table border=3>",mat2htmltable(sttab),"</table>")
if (!is.na(weights.var)) w<-c(w,paste("</br>Weights: ", weights.var))
w<-c(w,"</br>",wt)
w<-c(w,"</body></html>")
fileConn<-file(paste(ofname,".htm",sep="")); writeLines(w, fileConn)

13.R.Version4RUN<-343;
R.LibLocation <- "C:/Users/Administrator/AppData/Roaming/EmpowerRCH/R343/library"
#***************** Regarding ALL Following R Functions ********************
#***** COPYRIGHT (c) 2010 X&Y Solutions, ALL RIGHT RESERVED ***************
#******************* www.EmpowerStats.com *********************************
#**************************************************************************
Sys.setlocale("LC_TIME", "C")
library(doBy,lib.loc=R.LibLocation)
library(plotrix,lib.loc=R.LibLocation)
library(stringi,lib.loc=R.LibLocation)
library(stringr,lib.loc=R.LibLocation)
library(survival,lib.loc=R.LibLocation)
library(rms,lib.loc=R.LibLocation)
library(nnet,lib.loc=R.LibLocation)
library(car,lib.loc=R.LibLocation)
library(mgcv,lib.loc=R.LibLocation)
pdfwd<-6; pdfht<-6
setwd("H:/analysis/CHINADMI/tghdlreversionFPG/PROJ46_22_tbl")
load("H:/analysis/CHINADMI/tghdlreversionFPG/data2.Rdata")
if (length(which(ls()=="EmpowerStatsR"))==0) EmpowerStatsR<-get(ls()[1])
names(EmpowerStatsR)<-toupper(names(EmpowerStatsR))


rankvar <- function(var, num) {
  qprobs <- 1/num
  if (num>2) {for (i in (2:(num-1))) {qprobs <- c(qprobs, 1/num * i) }} 
  outvar <- rep(0, times=length(var))
  outvar[is.na(var)] <- NA
  cutpoints <- quantile(var,probs=qprobs, na.rm=TRUE)
  for (k in (1:length(cutpoints))) {outvar[var>=cutpoints[k]] <- k}
  tmp<-c(min(var,na.rm=TRUE),cutpoints,max(var,na.rm=TRUE))
  names(tmp)<-c("Min",names(cutpoints),"Max")
  print(tmp)
  return(outvar)
}


attach(EmpowerStatsR)
sink("H:/analysis/CHINADMI/tghdlreversionFPG/datastep/PROJ46_datastep.lst")
print("Creating new variable: TH.Q4")
TH.Q4<- rankvar(TH,4)
EmpowerStatsR<-cbind(EmpowerStatsR,TH.Q4)
print("Creating new variable: TH.Q4.CONT")
TH.Q4.CONT<-TH.Q4
EmpowerStatsR<-cbind(EmpowerStatsR,TH.Q4.CONT)
print("Creating new variable: BMI.CS")
BMI.CS<- 0+(BMI>=18.5)+(BMI>=24)+(BMI>=28)
BMI.CS[is.na(BMI)]<-NA
EmpowerStatsR<-cbind(EmpowerStatsR,BMI.CS)
print("Creating new variable: AGE.CS")
AGE.CS<- 0+(AGE>=30)+(AGE>=40)+(AGE>=50)+(AGE>=60)+(AGE>=70)
AGE.CS[is.na(AGE)]<-NA
EmpowerStatsR<-cbind(EmpowerStatsR,AGE.CS)
print("Creating new variable: SBP.CS")
SBP.CS<- 0+(SBP>=140)
SBP.CS[is.na(SBP)]<-NA
EmpowerStatsR<-cbind(EmpowerStatsR,SBP.CS)
print("Creating new variable: REGRESSION2")
REGRESSION2<-rep(NA,times=nrow(EmpowerStatsR))
tmp<- (is.na(REGRESSION2) & (DIABETES==1 & REGRESSION==0))
tmp[is.na(tmp)]<-FALSE
REGRESSION2[tmp]<-2
tmp<- (is.na(REGRESSION2) & (DIABETES==0 & REGRESSION==0))
tmp[is.na(tmp)]<-FALSE
REGRESSION2[tmp]<-0
tmp<-(is.na(REGRESSION2))
REGRESSION2[tmp]<-1
EmpowerStatsR<-cbind(EmpowerStatsR,REGRESSION2)
rm(TH.Q4,TH.Q4.CONT,BMI.CS,AGE.CS,SBP.CS,REGRESSION2)
detach(EmpowerStatsR)
sink()
vname<-c("_N_","_STAT_","_TOTAL_","IMPUTATION_","IMPUTATION_.1")
vlabel<-c("样本量(%)","统计量","合计","IMPUTATION_","  1")
vname<-c(vname,"ID","AGE","SEX","SEX.1","SEX.2","HEIGHT")
vlabel<-c(vlabel,"ID","AGE","SEX","  1","  2","HEIGHT")
vname<-c(vname,"WEIGHT","BMI","SBP","DBP","FPG","TC","TG")
vlabel<-c(vlabel,"WEIGHT","BMI","SBP","DBP","FPG","TC","TG")
vname<-c(vname,"HDL","TH","LDL","ALT","AST","BUN","CCR","FFPG")
vlabel<-c(vlabel,"HDL","TH","LDL","ALT","AST","BUN","CCR","FFPG")
vname<-c(vname,"DIABETES","DIABETES.0","DIABETES.1","REGRESSION","REGRESSION.0","REGRESSION.1")
vlabel<-c(vlabel,"DIABETES","  0","  1","REGRESSION","  0","  1")
vname<-c(vname,"YEAR.OF.FOLLOWUP","SMOKING","SMOKING.1","SMOKING.2","SMOKING.3")
vlabel<-c(vlabel,"YEAR.OF.FOLLOWUP","SMOKING","  1","  2","  3")
vname<-c(vname,"DRINKING","DRINKING.1","DRINKING.2","DRINKING.3")
vlabel<-c(vlabel,"DRINKING","  1","  2","  3")
vname<-c(vname,"FAMILY","FAMILY.0","FAMILY.1","TH.Q4","TH.Q4.0","TH.Q4.1","TH.Q4.2","TH.Q4.3")
vlabel<-c(vlabel,"FAMILY","  0","  1","TH 四分组","  Q1","  Q2","  Q3","  Q4")
vname<-c(vname,"TH.Q4.CONT","BMI.CS","BMI.CS.0","BMI.CS.1","BMI.CS.2","BMI.CS.3")
vlabel<-c(vlabel,"TH 四分组","BMI 分组","  <18.5","  >=18.5, <24","  >=24, <28","  >=28")
vname<-c(vname,"AGE.CS","AGE.CS.0","AGE.CS.1","AGE.CS.2","AGE.CS.3","AGE.CS.4","AGE.CS.5")
vlabel<-c(vlabel,"AGE 分组","  <30","  >=30, <40","  >=40, <50","  >=50, <60","  >=60, <70","  >=70")
vname<-c(vname,"SBP.CS","SBP.CS.0","SBP.CS.1","REGRESSION2","REGRESSION2.0","REGRESSION2.1","REGRESSION2.2")
vlabel<-c(vlabel,"SBP 分组","  <140","  >=140","REGRESSION2","  0","  1","  2")
slt.vname<-c()

library(colorspace,,lib.loc=R.LibLocation)
library(mstate,lib.loc=R.LibLocation)
 
ofname<-"PROJ46_22_tbl"; 
WD<-EmpowerStatsR; wd.subset=""; 
svy.DSN.YN <- FALSE; 
weights<-1;weights.var <- NA; 
WD<-cbind(WD,weights); WD<-WD[!is.na(weights),]; 
title<-"竞争和多状态风险模型"; 
attach(WD) 
subjvname<-NA; 
xv<-cbind(REGRESSION2); 
xvname<-c('REGRESSION2'); 
xvar<-c('REGRESSION2'); 
xlv<-c(3); 
sxf<-NA; 
sv<-cbind(AGE,SEX,BMI,TH.Q4); 
svname<-c('AGE','SEX','BMI','TH.Q4'); 
svar<-c('AGE','SEX','BMI','TH_Q4'); 
sdf<-c(NA,0,0,0,0)[-1]; 
slv<-c(0,2,0,4); 
av<-cbind(YEAR.OF.FOLLOWUP); 
avname<-c('YEAR.OF.FOLLOWUP'); 
if (!is.na(avname[1])) avlbl<-vlabel[match(avname, vname)]; 
nadj<-length(avname);alv<-c(0); 
saf<-NA; 
timev<-NA; timevname<-NA; 
bv<-NA; bvar<-NA; 
colv<-NA; colvname<-NA; 
v.start<-NA; vname.start<-NA; 
v.stop<-NA; vname.stop<-NA; 
par1<-NA;dec<-4;parm<-c(NA, NA, NA, NA, 0); 
if (!exists("pdfwd")) pdfwd<-6; 
if (!exists("pdfht")) pdfht<-6; 
##R package## colorspace, mstate ##R package##;
pvformat<-function(p,dec) {
  pp <- sprintf(paste("%.",dec,"f",sep=""),as.numeric(p))
  if (is.matrix(p)) {pp<-matrix(pp, nrow=nrow(p)); colnames(pp)<-colnames(p);rownames(pp)<-rownames(p);}
  lw <- paste("<",substr("0.00000000000",1,dec+1),"1",sep="");
  pp[as.numeric(p)<(1/10^dec)]<-lw
  return(pp)
}
numfmt<-function(p,dec) {
  if (is.list(p)) p<-as.matrix(p)
  pp <- sprintf(paste("%.",dec,"f",sep=""),as.numeric(p))
  if (is.matrix(p)) {pp<-matrix(pp, nrow=nrow(p));colnames(pp)<-colnames(p);rownames(pp)<-rownames(p);}
  pp[as.numeric(p)>10000000]<- "inf."
  pp[is.na(p) | gsub(" ","",p)==""]<- ""
  pp[p=="-Inf"]<-"-Inf"
  pp[p=="Inf"]<-"Inf"
  return(pp)
}
mat2htmltable<-function(mat, rc=0) {
   if (rc == 1) mat <- cbind(rownames(mat), mat)
  if (rc == 2) mat <- rbind(colnames(mat), mat)
  if (rc == 3) mat <- cbind(c("",rownames(mat)), rbind(colnames(mat),mat))
  t1<- apply(mat,1,function(z) paste(z,collapse="</td><td>"))
  t2<- paste("<tr><td>",t1,"</td></tr>")
  return(paste(t2,collapse=" "))
}
getTranList <- function(time, status) {
  n <- nrow(time)
  s <- ncol(time) + 1  
  tm <- matrix(NA, ncol = s, nrow = s)
  for (i in (1:n)) {
    idx.e <- which(status[i,] == 1)
    if (length(idx.e) > 0) {
      val.t <- time[i, idx.e]
      uni.t <- sort(unique(as.numeric(val.t)))
      p <- c(1, idx.e[sapply(uni.t, function(z) max(which(val.t==z)))]+1)
      for (j in (2:length(p))) tm[p[j-1],p[j]] <- 1
    } 
  }
  ts <- list()
  for (i in (1:s)) ts[[i]] <- which(tm[i,]==1)
  return(ts)
}

vlabelN<-(substr(vlabel,1,1)==" ");
vlabelZ<-vlabel[vlabelN];vlabelV<-vlabel[!vlabelN]
vnameV<-vname[!vlabelN];vnameZ<-vname[vlabelN]
allvname<-c(avname,xvname,svname,bvar,"weights"); 
allvname<-allvname[!is.na(allvname)]
WD<-WD[,allvname];
WD <- WD[apply(is.na(WD[,c(avname, xvname)]),1,sum)==0,]
if (!is.na(bvar)) {
  bvb<-vlabelV[match(bvar,vnameV)]; if (is.na(bvb)) bvb<-bvar; 
  b.lv<-levels(factor(WD[,bvar]));
  b.lb<-vlabelZ[match(paste(bvar,b.lv,sep="."),vnameZ)]
  b.lb[is.na(b.lb)]<-b.lv[is.na(b.lb)]
  nbg<-length(b.lv)
} else {nbg<-1;}
adj.name <- svname
adj.catg <- (slv > 2)
adj.vlst <- list()
for (i in 1:length(adj.name)) {
  if (adj.catg[i]) {
     tmp <- sort(levels(factor(WD[,adj.name[i]])))
     if (tmp[1] != "0") WD[WD[,adj.name[i]] == tmp[1], adj.name[i]] <- 0
     adj.vlst[[i]] <- tmp[-1]
  } else {adj.vlst[[i]] <- NA;}
}
if (length(xvname)==1) {
  cmprsk <- 1
  st.lv <- sort(levels(factor(WD[,xvname])))
  tmps <- NULL; tmpt <- NULL; 
  for (i in 1:length(st.lv)) {
    tmps <- cbind(tmps,(WD[,xvname]== st.lv[i])*1)
    tmpt <- cbind(tmpt, WD[,avname])   
  }  
  colnames(tmps) <- paste(xvname,st.lv,sep=".")
  colnames(tmpt) <- paste(avname,st.lv,sep=".")
  WD <- cbind(WD, tmps, tmpt)
  time.name = colnames(tmpt)
  status.name = colnames(tmps)
  if (st.lv[1] == 0) {
    time.name = time.name[-1]
    status.name = status.name[-1]
  }
  timeb  <-trimws(vlabelV[vnameV==avname]); 
  statusb<-trimws(vlabelV[vnameV==xvname]); 
  sttab <- cbind(c("Events", "Time"), c(xvname,avname))
  if (timeb != avname || statusb != xvname) sttab <- cbind(sttab, c(statusb, timeb))
} else {
   cmprsk <- 0
  time.name <- avname
  status.name <- xvname
  timeb<-vlabelV[match(time.name,vnameV)]; timeb[is.na(timeb)]<-time.name[is.na(timeb)]
  statusb<-vlabelV[match(status.name,vnameV)]; statusb[is.na(statusb)]<-status.name[is.na(statusb)]
   sttmp1 <- status.name; sttmp2 <- "Status var."
   if (sum(statusb != status.name)>0) {sttmp1<-cbind(sttmp1,statusb); sttmp2<-c(sttmp2,"Status note");}
   sttmp1 <- cbind(sttmp1, time.name); sttmp2 <- c(sttmp2,"Time var.")
   if (sum(timeb != time.name)>0) {sttmp1<-cbind(sttmp1,timeb); sttmp2<-c(sttmp2,"Time note");}
   sttab <- rbind(sttmp2,sttmp1)
   rm(sttmp1,sttmp2)
}
adjb<-vlabelV[match(adj.name,vnameV)]; adjb[is.na(adjb)]<-adj.name[is.na(adjb)]
stateName<- c("Treatment", status.name)
keep.name <- names(WD)[is.na(match(names(WD),c(time.name,status.name)))]
nstatus <- length(stateName)
tranList <- getTranList(WD[,time.name],WD[,status.name])
tranMat <- transMat(x = tranList, names = stateName) 
tranNum <- max(tranMat,na.rm=TRUE)
tranFrom<- stateName[match(1:tranNum,tranMat) %% nstatus]
tranTo  <- stateName[match(1:tranNum,tranMat) %/% nstatus + 1]
MSWD <- msprep(data=WD, trans=tranMat, time= c(NA, time.name), status = c(NA, status.name), keep = keep.name)
MSWD <- MSWD[MSWD$Tstop > MSWD$Tstart,]
MSWD <- expand.covs(MSWD, adj.name, longnames = FALSE)
covMx <- sapply(adj.name, function(z) paste(z,(1:tranNum),sep="."))
covMx[,adj.catg] <- paste("factor(", covMx[,adj.catg],")",sep="")
fml0 <- "Surv(Tstart, Tstop, status) ~ strata(trans)"
fmlt <- paste(c(fml0,as.vector(covMx)),collapse="+")
coeMx <- NULL
coeNm <- NULL
for (i in 1:length(adj.name)) {
  if (is.na(adj.vlst[[i]][1])) {
    coeMx <- cbind(coeMx, covMx[,i])
    coeNm <- c(coeNm, adj.name[i])
  } else {
    for (j in 1:length(adj.vlst[[i]])) {
      coeMx <- cbind(coeMx, paste(covMx[,i],adj.vlst[[i]][j],sep=""))
      coeNm <- c(coeNm, paste(adj.name[i],adj.vlst[[i]][j],sep="="))
    }
  }
}
statecols <- heat_hcl(nstatus, c = c(80, 30), l = c(30, 90), power = c(1/5, 2))[(nstatus:1)] 
ord <- c((2:nstatus),1)
wt <- NULL;
sink(paste(ofname,".txt",sep=""))
cat("\nCompeting risk and Multi-State models (using mstate package)");
cat(paste("\nStates: ",paste(statusb,collapse=", ")))
cat(paste("\nTime: ",paste(timeb, collapse=", "),"\n\n"))
for (b in 1:nbg) {
  if (nbg>1) {
    WD1<-MSWD[MSWD[,bvar]==b.lv[b],];
    wt<-c(wt,paste("</br></br>For subset:", bvb, "==", b.lb[b]));
    cat(paste("\nFor subset:", bvb, "==", b.lb[b], "\n\n"));
    ofname1 <- paste(ofname,b.lv[b],sep="_");
  } else {
    WD1<-MSWD; ofname1 <- ofname;
  }
  tranFreq <- events(WD1)
  wt <-c(wt,"</br>Transition frequencies (not weighted)")
  wt <-c(wt,"</br><table border=3>", mat2htmltable(tranFreq$Frequencies, 3), "</table></br>")
  wt <-c(wt,"</br>Transition proportions (not weighted)")
  wt <-c(wt,"</br><table border=3>", mat2htmltable(round(tranFreq$Proportions,5), 3), "</table></br>") 
  print(tranFreq)
  if (is.na(weights.var)) {
    c0 <- coxph(formula(fml0), data=WD1, method = "breslow")
    ct <- coxph(formula(fmlt), data=WD1, method = "breslow")
    msf0 <- msfit(object = c0, vartype = "aalen", trans = tranMat)
    png(paste(ofname1,"_cumhz.png",sep=""))
    plot(msf0, las = 1, lty = (1:tranNum), xlab = "Time since treatment")
    dev.off()
    pt0 <- probtrans(msf0, predt = 0, method = "aalen")
    pred.forward <- NULL
    for (i in 1:(nstatus-1)) pred.forward <- rbind(pred.forward, cbind(sfrom=i,pt0[[i]]))
    wt <- c(wt, "</br>Transition probabilities at each time point were saved to: _prob_from.xls</br>")
    write.table(pred.forward,file=paste(ofname1,"prob_from.xls",sep="_"),row.names=FALSE,col.names=TRUE,sep="\t",append=FALSE,quote=FALSE)
    png(paste(ofname1,"_prob.png",sep=""))
    plot(pt0, ord = ord, xlab = "Time since treatment", las = 1, type = "filled", col = statecols[ord])
    dev.off()
	ct.coe <- summary(ct)$coefficients
	ct.bb = ct.coe[,1];	ct.se = ct.coe[,3];	ct.pp = ct.coe[,5];
  } else {
    c0 <- coxph(formula(fml0), data=WD1, weights=WD1$weights, method = "breslow")
    ct <- coxph(formula(fmlt), data=WD1, weights=WD1$weights, method = "breslow", robust=TRUE)
	ct.coe <- summary(ct)$coefficients
	ct.bb = ct.coe[,1];	ct.se = ct.coe[,4];	ct.pp = ct.coe[,6];
  }
  print(summary(c0))
  print(summary(ct))
  ct.coett <- paste(numfmt(ct.bb,4), " (", numfmt(ct.se,4), ") ", pvformat(ct.pp,4), sep="")
  ct.coenm <- rownames(ct.coe)
  ct.beta <- matrix(ct.coett[match(coeMx,ct.coenm)],nrow=nrow(coeMx))
  ct.pv <- rep("",nrow(ct.coe))
  ct.pv[ct.pp<0.05] <- "*"
  ct.pv[ct.pp<0.01] <- "**"
  ct.con <- summary(ct)$conf.int
  ct.contt <- paste(numfmt(ct.con[,1],2), " (", numfmt(ct.con[,3],2), ", ", numfmt(ct.con[,4],2), ") ", ct.pv, sep="")
  ct.hr <- matrix(ct.contt[match(coeMx,ct.coenm)],nrow=nrow(coeMx))
  ct.beta <- rbind(c("Tr","From","To",coeNm), cbind((1:tranNum),tranFrom,tranTo,ct.beta))
  ct.hr   <- rbind(c("Tr","From","To",coeNm), cbind((1:tranNum),tranFrom,tranTo,ct.hr))
  wt <-c(wt,"</br><strong>Semi-parametric model with Transition-specific covariates</strong></br>")
  wt <-c(wt,"</br>Coefficients : Beta (Se) P-value</br>")
  wt <-c(wt,"</br><table border=3>", mat2htmltable(ct.beta,0), "</table>Tr: Transition</br>")
  wt <-c(wt,"</br>Hazard ration:  HR (95%CI)  [*: p<0.05, **:P<0.01]</br>")
  wt <-c(wt,"</br><table border=3>", mat2htmltable(ct.hr,0), "</table>Tr: Transition</br>")
  rm(tranFreq, c0, ct, msf0, pt0, pred.forward, ct.hr, ct.beta)
}  
sink()
w<-c("<!DOCTYPE html><html><head>","<meta http-equiv=\"Content-Type\" content=\"text/html\" charset=\"gb2312\" /></head><body>")
if (cmprsk==1) {
  w<-c(w,"<h2>Competing Risks Models (using mstate package)</h2>");
} else {
  w<-c(w,"<h2>Multi-State Models (using mstate package)</h2>");
}
w<-c(w,"</br><table border=3>",mat2htmltable(sttab),"</table>")
if (!is.na(weights.var)) w<-c(w,paste("</br>Weights: ", weights.var))
w<-c(w,"</br>",wt)
w<-c(w,"</body></html>")
fileConn<-file(paste(ofname,".htm",sep="")); writeLines(w, fileConn)

14.R.Version4RUN<-343;
R.LibLocation <- "C:/Users/Administrator/AppData/Roaming/EmpowerRCH/R343/library"
#***************** Regarding ALL Following R Functions ********************
#***** COPYRIGHT (c) 2010 X&Y Solutions, ALL RIGHT RESERVED ***************
#******************* www.EmpowerStats.com *********************************
#**************************************************************************
Sys.setlocale("LC_TIME", "C")
library(doBy,lib.loc=R.LibLocation)
library(plotrix,lib.loc=R.LibLocation)
library(stringi,lib.loc=R.LibLocation)
library(stringr,lib.loc=R.LibLocation)
library(survival,lib.loc=R.LibLocation)
library(rms,lib.loc=R.LibLocation)
library(nnet,lib.loc=R.LibLocation)
library(car,lib.loc=R.LibLocation)
library(mgcv,lib.loc=R.LibLocation)
pdfwd<-6; pdfht<-6
setwd("H:/analysis/CHINADMI/tghdlreversionFPG/PROJ46_23_tbl")
load("H:/analysis/CHINADMI/tghdlreversionFPG/data2.Rdata")
if (length(which(ls()=="EmpowerStatsR"))==0) EmpowerStatsR<-get(ls()[1])
names(EmpowerStatsR)<-toupper(names(EmpowerStatsR))


rankvar <- function(var, num) {
  qprobs <- 1/num
  if (num>2) {for (i in (2:(num-1))) {qprobs <- c(qprobs, 1/num * i) }} 
  outvar <- rep(0, times=length(var))
  outvar[is.na(var)] <- NA
  cutpoints <- quantile(var,probs=qprobs, na.rm=TRUE)
  for (k in (1:length(cutpoints))) {outvar[var>=cutpoints[k]] <- k}
  tmp<-c(min(var,na.rm=TRUE),cutpoints,max(var,na.rm=TRUE))
  names(tmp)<-c("Min",names(cutpoints),"Max")
  print(tmp)
  return(outvar)
}


attach(EmpowerStatsR)
sink("H:/analysis/CHINADMI/tghdlreversionFPG/datastep/PROJ46_datastep.lst")
print("Creating new variable: TH.Q4")
TH.Q4<- rankvar(TH,4)
EmpowerStatsR<-cbind(EmpowerStatsR,TH.Q4)
print("Creating new variable: TH.Q4.CONT")
TH.Q4.CONT<-TH.Q4
EmpowerStatsR<-cbind(EmpowerStatsR,TH.Q4.CONT)
print("Creating new variable: BMI.CS")
BMI.CS<- 0+(BMI>=18.5)+(BMI>=24)+(BMI>=28)
BMI.CS[is.na(BMI)]<-NA
EmpowerStatsR<-cbind(EmpowerStatsR,BMI.CS)
print("Creating new variable: AGE.CS")
AGE.CS<- 0+(AGE>=30)+(AGE>=40)+(AGE>=50)+(AGE>=60)+(AGE>=70)
AGE.CS[is.na(AGE)]<-NA
EmpowerStatsR<-cbind(EmpowerStatsR,AGE.CS)
print("Creating new variable: SBP.CS")
SBP.CS<- 0+(SBP>=140)
SBP.CS[is.na(SBP)]<-NA
EmpowerStatsR<-cbind(EmpowerStatsR,SBP.CS)
print("Creating new variable: REGRESSION2")
REGRESSION2<-rep(NA,times=nrow(EmpowerStatsR))
tmp<- (is.na(REGRESSION2) & (DIABETES==1 & REGRESSION==0))
tmp[is.na(tmp)]<-FALSE
REGRESSION2[tmp]<-2
tmp<- (is.na(REGRESSION2) & (DIABETES==0 & REGRESSION==0))
tmp[is.na(tmp)]<-FALSE
REGRESSION2[tmp]<-0
tmp<-(is.na(REGRESSION2))
REGRESSION2[tmp]<-1
EmpowerStatsR<-cbind(EmpowerStatsR,REGRESSION2)
rm(TH.Q4,TH.Q4.CONT,BMI.CS,AGE.CS,SBP.CS,REGRESSION2)
detach(EmpowerStatsR)
sink()
vname<-c("_N_","_STAT_","_TOTAL_","IMPUTATION_","IMPUTATION_.1")
vlabel<-c("样本量(%)","统计量","合计","IMPUTATION_","  1")
vname<-c(vname,"ID","AGE","SEX","SEX.1","SEX.2","HEIGHT")
vlabel<-c(vlabel,"ID","AGE","SEX","  1","  2","HEIGHT")
vname<-c(vname,"WEIGHT","BMI","SBP","DBP","FPG","TC","TG")
vlabel<-c(vlabel,"WEIGHT","BMI","SBP","DBP","FPG","TC","TG")
vname<-c(vname,"HDL","TH","LDL","ALT","AST","BUN","CCR","FFPG")
vlabel<-c(vlabel,"HDL","TH","LDL","ALT","AST","BUN","CCR","FFPG")
vname<-c(vname,"DIABETES","DIABETES.0","DIABETES.1","REGRESSION","REGRESSION.0","REGRESSION.1")
vlabel<-c(vlabel,"DIABETES","  0","  1","REGRESSION","  0","  1")
vname<-c(vname,"YEAR.OF.FOLLOWUP","SMOKING","SMOKING.1","SMOKING.2","SMOKING.3")
vlabel<-c(vlabel,"YEAR.OF.FOLLOWUP","SMOKING","  1","  2","  3")
vname<-c(vname,"DRINKING","DRINKING.1","DRINKING.2","DRINKING.3")
vlabel<-c(vlabel,"DRINKING","  1","  2","  3")
vname<-c(vname,"FAMILY","FAMILY.0","FAMILY.1","TH.Q4","TH.Q4.0","TH.Q4.1","TH.Q4.2","TH.Q4.3")
vlabel<-c(vlabel,"FAMILY","  0","  1","TH 四分组","  Q1","  Q2","  Q3","  Q4")
vname<-c(vname,"TH.Q4.CONT","BMI.CS","BMI.CS.0","BMI.CS.1","BMI.CS.2","BMI.CS.3")
vlabel<-c(vlabel,"TH 四分组","BMI 分组","  <18.5","  >=18.5, <24","  >=24, <28","  >=28")
vname<-c(vname,"AGE.CS","AGE.CS.0","AGE.CS.1","AGE.CS.2","AGE.CS.3","AGE.CS.4","AGE.CS.5")
vlabel<-c(vlabel,"AGE 分组","  <30","  >=30, <40","  >=40, <50","  >=50, <60","  >=60, <70","  >=70")
vname<-c(vname,"SBP.CS","SBP.CS.0","SBP.CS.1","REGRESSION2","REGRESSION2.0","REGRESSION2.1","REGRESSION2.2")
vlabel<-c(vlabel,"SBP 分组","  <140","  >=140","REGRESSION2","  0","  1","  2")
slt.vname<-c()

library(colorspace,,lib.loc=R.LibLocation)
library(mstate,lib.loc=R.LibLocation)
 
ofname<-"PROJ46_23_tbl"; 
WD<-EmpowerStatsR; wd.subset=""; 
svy.DSN.YN <- FALSE; 
weights<-1;weights.var <- NA; 
WD<-cbind(WD,weights); WD<-WD[!is.na(weights),]; 
title<-"竞争和多状态风险模型"; 
attach(WD) 
subjvname<-NA; 
xv<-cbind(REGRESSION2); 
xvname<-c('REGRESSION2'); 
xvar<-c('REGRESSION2'); 
xlv<-c(3); 
sxf<-NA; 
sv<-cbind(TH); 
svname<-c('TH'); 
svar<-c('TH'); 
sdf<-c(NA,0)[-1]; 
slv<-c(0); 
av<-cbind(YEAR.OF.FOLLOWUP); 
avname<-c('YEAR.OF.FOLLOWUP'); 
if (!is.na(avname[1])) avlbl<-vlabel[match(avname, vname)]; 
nadj<-length(avname);alv<-c(0); 
saf<-NA; 
timev<-NA; timevname<-NA; 
bv<-NA; bvar<-NA; 
colv<-NA; colvname<-NA; 
v.start<-NA; vname.start<-NA; 
v.stop<-NA; vname.stop<-NA; 
par1<-NA;dec<-4;parm<-c(NA, NA, NA, NA, 0); 
if (!exists("pdfwd")) pdfwd<-6; 
if (!exists("pdfht")) pdfht<-6; 
##R package## colorspace, mstate ##R package##;
pvformat<-function(p,dec) {
  pp <- sprintf(paste("%.",dec,"f",sep=""),as.numeric(p))
  if (is.matrix(p)) {pp<-matrix(pp, nrow=nrow(p)); colnames(pp)<-colnames(p);rownames(pp)<-rownames(p);}
  lw <- paste("<",substr("0.00000000000",1,dec+1),"1",sep="");
  pp[as.numeric(p)<(1/10^dec)]<-lw
  return(pp)
}
numfmt<-function(p,dec) {
  if (is.list(p)) p<-as.matrix(p)
  pp <- sprintf(paste("%.",dec,"f",sep=""),as.numeric(p))
  if (is.matrix(p)) {pp<-matrix(pp, nrow=nrow(p));colnames(pp)<-colnames(p);rownames(pp)<-rownames(p);}
  pp[as.numeric(p)>10000000]<- "inf."
  pp[is.na(p) | gsub(" ","",p)==""]<- ""
  pp[p=="-Inf"]<-"-Inf"
  pp[p=="Inf"]<-"Inf"
  return(pp)
}
mat2htmltable<-function(mat, rc=0) {
   if (rc == 1) mat <- cbind(rownames(mat), mat)
  if (rc == 2) mat <- rbind(colnames(mat), mat)
  if (rc == 3) mat <- cbind(c("",rownames(mat)), rbind(colnames(mat),mat))
  t1<- apply(mat,1,function(z) paste(z,collapse="</td><td>"))
  t2<- paste("<tr><td>",t1,"</td></tr>")
  return(paste(t2,collapse=" "))
}
getTranList <- function(time, status) {
  n <- nrow(time)
  s <- ncol(time) + 1  
  tm <- matrix(NA, ncol = s, nrow = s)
  for (i in (1:n)) {
    idx.e <- which(status[i,] == 1)
    if (length(idx.e) > 0) {
      val.t <- time[i, idx.e]
      uni.t <- sort(unique(as.numeric(val.t)))
      p <- c(1, idx.e[sapply(uni.t, function(z) max(which(val.t==z)))]+1)
      for (j in (2:length(p))) tm[p[j-1],p[j]] <- 1
    } 
  }
  ts <- list()
  for (i in (1:s)) ts[[i]] <- which(tm[i,]==1)
  return(ts)
}

vlabelN<-(substr(vlabel,1,1)==" ");
vlabelZ<-vlabel[vlabelN];vlabelV<-vlabel[!vlabelN]
vnameV<-vname[!vlabelN];vnameZ<-vname[vlabelN]
allvname<-c(avname,xvname,svname,bvar,"weights"); 
allvname<-allvname[!is.na(allvname)]
WD<-WD[,allvname];
WD <- WD[apply(is.na(WD[,c(avname, xvname)]),1,sum)==0,]
if (!is.na(bvar)) {
  bvb<-vlabelV[match(bvar,vnameV)]; if (is.na(bvb)) bvb<-bvar; 
  b.lv<-levels(factor(WD[,bvar]));
  b.lb<-vlabelZ[match(paste(bvar,b.lv,sep="."),vnameZ)]
  b.lb[is.na(b.lb)]<-b.lv[is.na(b.lb)]
  nbg<-length(b.lv)
} else {nbg<-1;}
adj.name <- svname
adj.catg <- (slv > 2)
adj.vlst <- list()
for (i in 1:length(adj.name)) {
  if (adj.catg[i]) {
     tmp <- sort(levels(factor(WD[,adj.name[i]])))
     if (tmp[1] != "0") WD[WD[,adj.name[i]] == tmp[1], adj.name[i]] <- 0
     adj.vlst[[i]] <- tmp[-1]
  } else {adj.vlst[[i]] <- NA;}
}
if (length(xvname)==1) {
  cmprsk <- 1
  st.lv <- sort(levels(factor(WD[,xvname])))
  tmps <- NULL; tmpt <- NULL; 
  for (i in 1:length(st.lv)) {
    tmps <- cbind(tmps,(WD[,xvname]== st.lv[i])*1)
    tmpt <- cbind(tmpt, WD[,avname])   
  }  
  colnames(tmps) <- paste(xvname,st.lv,sep=".")
  colnames(tmpt) <- paste(avname,st.lv,sep=".")
  WD <- cbind(WD, tmps, tmpt)
  time.name = colnames(tmpt)
  status.name = colnames(tmps)
  if (st.lv[1] == 0) {
    time.name = time.name[-1]
    status.name = status.name[-1]
  }
  timeb  <-trimws(vlabelV[vnameV==avname]); 
  statusb<-trimws(vlabelV[vnameV==xvname]); 
  sttab <- cbind(c("Events", "Time"), c(xvname,avname))
  if (timeb != avname || statusb != xvname) sttab <- cbind(sttab, c(statusb, timeb))
} else {
   cmprsk <- 0
  time.name <- avname
  status.name <- xvname
  timeb<-vlabelV[match(time.name,vnameV)]; timeb[is.na(timeb)]<-time.name[is.na(timeb)]
  statusb<-vlabelV[match(status.name,vnameV)]; statusb[is.na(statusb)]<-status.name[is.na(statusb)]
   sttmp1 <- status.name; sttmp2 <- "Status var."
   if (sum(statusb != status.name)>0) {sttmp1<-cbind(sttmp1,statusb); sttmp2<-c(sttmp2,"Status note");}
   sttmp1 <- cbind(sttmp1, time.name); sttmp2 <- c(sttmp2,"Time var.")
   if (sum(timeb != time.name)>0) {sttmp1<-cbind(sttmp1,timeb); sttmp2<-c(sttmp2,"Time note");}
   sttab <- rbind(sttmp2,sttmp1)
   rm(sttmp1,sttmp2)
}
adjb<-vlabelV[match(adj.name,vnameV)]; adjb[is.na(adjb)]<-adj.name[is.na(adjb)]
stateName<- c("Treatment", status.name)
keep.name <- names(WD)[is.na(match(names(WD),c(time.name,status.name)))]
nstatus <- length(stateName)
tranList <- getTranList(WD[,time.name],WD[,status.name])
tranMat <- transMat(x = tranList, names = stateName) 
tranNum <- max(tranMat,na.rm=TRUE)
tranFrom<- stateName[match(1:tranNum,tranMat) %% nstatus]
tranTo  <- stateName[match(1:tranNum,tranMat) %/% nstatus + 1]
MSWD <- msprep(data=WD, trans=tranMat, time= c(NA, time.name), status = c(NA, status.name), keep = keep.name)
MSWD <- MSWD[MSWD$Tstop > MSWD$Tstart,]
MSWD <- expand.covs(MSWD, adj.name, longnames = FALSE)
covMx <- sapply(adj.name, function(z) paste(z,(1:tranNum),sep="."))
covMx[,adj.catg] <- paste("factor(", covMx[,adj.catg],")",sep="")
fml0 <- "Surv(Tstart, Tstop, status) ~ strata(trans)"
fmlt <- paste(c(fml0,as.vector(covMx)),collapse="+")
coeMx <- NULL
coeNm <- NULL
for (i in 1:length(adj.name)) {
  if (is.na(adj.vlst[[i]][1])) {
    coeMx <- cbind(coeMx, covMx[,i])
    coeNm <- c(coeNm, adj.name[i])
  } else {
    for (j in 1:length(adj.vlst[[i]])) {
      coeMx <- cbind(coeMx, paste(covMx[,i],adj.vlst[[i]][j],sep=""))
      coeNm <- c(coeNm, paste(adj.name[i],adj.vlst[[i]][j],sep="="))
    }
  }
}
statecols <- heat_hcl(nstatus, c = c(80, 30), l = c(30, 90), power = c(1/5, 2))[(nstatus:1)] 
ord <- c((2:nstatus),1)
wt <- NULL;
sink(paste(ofname,".txt",sep=""))
cat("\nCompeting risk and Multi-State models (using mstate package)");
cat(paste("\nStates: ",paste(statusb,collapse=", ")))
cat(paste("\nTime: ",paste(timeb, collapse=", "),"\n\n"))
for (b in 1:nbg) {
  if (nbg>1) {
    WD1<-MSWD[MSWD[,bvar]==b.lv[b],];
    wt<-c(wt,paste("</br></br>For subset:", bvb, "==", b.lb[b]));
    cat(paste("\nFor subset:", bvb, "==", b.lb[b], "\n\n"));
    ofname1 <- paste(ofname,b.lv[b],sep="_");
  } else {
    WD1<-MSWD; ofname1 <- ofname;
  }
  tranFreq <- events(WD1)
  wt <-c(wt,"</br>Transition frequencies (not weighted)")
  wt <-c(wt,"</br><table border=3>", mat2htmltable(tranFreq$Frequencies, 3), "</table></br>")
  wt <-c(wt,"</br>Transition proportions (not weighted)")
  wt <-c(wt,"</br><table border=3>", mat2htmltable(round(tranFreq$Proportions,5), 3), "</table></br>") 
  print(tranFreq)
  if (is.na(weights.var)) {
    c0 <- coxph(formula(fml0), data=WD1, method = "breslow")
    ct <- coxph(formula(fmlt), data=WD1, method = "breslow")
    msf0 <- msfit(object = c0, vartype = "aalen", trans = tranMat)
    png(paste(ofname1,"_cumhz.png",sep=""))
    plot(msf0, las = 1, lty = (1:tranNum), xlab = "Time since treatment")
    dev.off()
    pt0 <- probtrans(msf0, predt = 0, method = "aalen")
    pred.forward <- NULL
    for (i in 1:(nstatus-1)) pred.forward <- rbind(pred.forward, cbind(sfrom=i,pt0[[i]]))
    wt <- c(wt, "</br>Transition probabilities at each time point were saved to: _prob_from.xls</br>")
    write.table(pred.forward,file=paste(ofname1,"prob_from.xls",sep="_"),row.names=FALSE,col.names=TRUE,sep="\t",append=FALSE,quote=FALSE)
    png(paste(ofname1,"_prob.png",sep=""))
    plot(pt0, ord = ord, xlab = "Time since treatment", las = 1, type = "filled", col = statecols[ord])
    dev.off()
	ct.coe <- summary(ct)$coefficients
	ct.bb = ct.coe[,1];	ct.se = ct.coe[,3];	ct.pp = ct.coe[,5];
  } else {
    c0 <- coxph(formula(fml0), data=WD1, weights=WD1$weights, method = "breslow")
    ct <- coxph(formula(fmlt), data=WD1, weights=WD1$weights, method = "breslow", robust=TRUE)
	ct.coe <- summary(ct)$coefficients
	ct.bb = ct.coe[,1];	ct.se = ct.coe[,4];	ct.pp = ct.coe[,6];
  }
  print(summary(c0))
  print(summary(ct))
  ct.coett <- paste(numfmt(ct.bb,4), " (", numfmt(ct.se,4), ") ", pvformat(ct.pp,4), sep="")
  ct.coenm <- rownames(ct.coe)
  ct.beta <- matrix(ct.coett[match(coeMx,ct.coenm)],nrow=nrow(coeMx))
  ct.pv <- rep("",nrow(ct.coe))
  ct.pv[ct.pp<0.05] <- "*"
  ct.pv[ct.pp<0.01] <- "**"
  ct.con <- summary(ct)$conf.int
  ct.contt <- paste(numfmt(ct.con[,1],2), " (", numfmt(ct.con[,3],2), ", ", numfmt(ct.con[,4],2), ") ", ct.pv, sep="")
  ct.hr <- matrix(ct.contt[match(coeMx,ct.coenm)],nrow=nrow(coeMx))
  ct.beta <- rbind(c("Tr","From","To",coeNm), cbind((1:tranNum),tranFrom,tranTo,ct.beta))
  ct.hr   <- rbind(c("Tr","From","To",coeNm), cbind((1:tranNum),tranFrom,tranTo,ct.hr))
  wt <-c(wt,"</br><strong>Semi-parametric model with Transition-specific covariates</strong></br>")
  wt <-c(wt,"</br>Coefficients : Beta (Se) P-value</br>")
  wt <-c(wt,"</br><table border=3>", mat2htmltable(ct.beta,0), "</table>Tr: Transition</br>")
  wt <-c(wt,"</br>Hazard ration:  HR (95%CI)  [*: p<0.05, **:P<0.01]</br>")
  wt <-c(wt,"</br><table border=3>", mat2htmltable(ct.hr,0), "</table>Tr: Transition</br>")
  rm(tranFreq, c0, ct, msf0, pt0, pred.forward, ct.hr, ct.beta)
}  
sink()
w<-c("<!DOCTYPE html><html><head>","<meta http-equiv=\"Content-Type\" content=\"text/html\" charset=\"gb2312\" /></head><body>")
if (cmprsk==1) {
  w<-c(w,"<h2>Competing Risks Models (using mstate package)</h2>");
} else {
  w<-c(w,"<h2>Multi-State Models (using mstate package)</h2>");
}
w<-c(w,"</br><table border=3>",mat2htmltable(sttab),"</table>")
if (!is.na(weights.var)) w<-c(w,paste("</br>Weights: ", weights.var))
w<-c(w,"</br>",wt)
w<-c(w,"</body></html>")
fileConn<-file(paste(ofname,".htm",sep="")); writeLines(w, fileConn)

15.R.Version4RUN<-343;
R.LibLocation <- "C:/Users/Administrator/AppData/Roaming/EmpowerRCH/R343/library"
#***************** Regarding ALL Following R Functions ********************
#***** COPYRIGHT (c) 2010 X&Y Solutions, ALL RIGHT RESERVED ***************
#******************* www.EmpowerStats.com *********************************
#**************************************************************************
Sys.setlocale("LC_TIME", "C")
library(doBy,lib.loc=R.LibLocation)
library(plotrix,lib.loc=R.LibLocation)
library(stringi,lib.loc=R.LibLocation)
library(stringr,lib.loc=R.LibLocation)
library(survival,lib.loc=R.LibLocation)
library(rms,lib.loc=R.LibLocation)
library(nnet,lib.loc=R.LibLocation)
library(car,lib.loc=R.LibLocation)
library(mgcv,lib.loc=R.LibLocation)
pdfwd<-6; pdfht<-6
setwd("H:/analysis/CHINADMI/tghdlreversionFPG/PROJ46_24_tbl")
load("H:/analysis/CHINADMI/tghdlreversionFPG/data2.Rdata")
if (length(which(ls()=="EmpowerStatsR"))==0) EmpowerStatsR<-get(ls()[1])
names(EmpowerStatsR)<-toupper(names(EmpowerStatsR))


rankvar <- function(var, num) {
  qprobs <- 1/num
  if (num>2) {for (i in (2:(num-1))) {qprobs <- c(qprobs, 1/num * i) }} 
  outvar <- rep(0, times=length(var))
  outvar[is.na(var)] <- NA
  cutpoints <- quantile(var,probs=qprobs, na.rm=TRUE)
  for (k in (1:length(cutpoints))) {outvar[var>=cutpoints[k]] <- k}
  tmp<-c(min(var,na.rm=TRUE),cutpoints,max(var,na.rm=TRUE))
  names(tmp)<-c("Min",names(cutpoints),"Max")
  print(tmp)
  return(outvar)
}


attach(EmpowerStatsR)
sink("H:/analysis/CHINADMI/tghdlreversionFPG/datastep/PROJ46_datastep.lst")
print("Creating new variable: TH.Q4")
TH.Q4<- rankvar(TH,4)
EmpowerStatsR<-cbind(EmpowerStatsR,TH.Q4)
print("Creating new variable: TH.Q4.CONT")
TH.Q4.CONT<-TH.Q4
EmpowerStatsR<-cbind(EmpowerStatsR,TH.Q4.CONT)
print("Creating new variable: BMI.CS")
BMI.CS<- 0+(BMI>=18.5)+(BMI>=24)+(BMI>=28)
BMI.CS[is.na(BMI)]<-NA
EmpowerStatsR<-cbind(EmpowerStatsR,BMI.CS)
print("Creating new variable: AGE.CS")
AGE.CS<- 0+(AGE>=30)+(AGE>=40)+(AGE>=50)+(AGE>=60)+(AGE>=70)
AGE.CS[is.na(AGE)]<-NA
EmpowerStatsR<-cbind(EmpowerStatsR,AGE.CS)
print("Creating new variable: SBP.CS")
SBP.CS<- 0+(SBP>=140)
SBP.CS[is.na(SBP)]<-NA
EmpowerStatsR<-cbind(EmpowerStatsR,SBP.CS)
print("Creating new variable: REGRESSION2")
REGRESSION2<-rep(NA,times=nrow(EmpowerStatsR))
tmp<- (is.na(REGRESSION2) & (DIABETES==1 & REGRESSION==0))
tmp[is.na(tmp)]<-FALSE
REGRESSION2[tmp]<-2
tmp<- (is.na(REGRESSION2) & (DIABETES==0 & REGRESSION==0))
tmp[is.na(tmp)]<-FALSE
REGRESSION2[tmp]<-0
tmp<-(is.na(REGRESSION2))
REGRESSION2[tmp]<-1
EmpowerStatsR<-cbind(EmpowerStatsR,REGRESSION2)
rm(TH.Q4,TH.Q4.CONT,BMI.CS,AGE.CS,SBP.CS,REGRESSION2)
detach(EmpowerStatsR)
sink()
vname<-c("_N_","_STAT_","_TOTAL_","IMPUTATION_","IMPUTATION_.1")
vlabel<-c("样本量(%)","统计量","合计","IMPUTATION_","  1")
vname<-c(vname,"ID","AGE","SEX","SEX.1","SEX.2","HEIGHT")
vlabel<-c(vlabel,"ID","AGE","SEX","  1","  2","HEIGHT")
vname<-c(vname,"WEIGHT","BMI","SBP","DBP","FPG","TC","TG")
vlabel<-c(vlabel,"WEIGHT","BMI","SBP","DBP","FPG","TC","TG")
vname<-c(vname,"HDL","TH","LDL","ALT","AST","BUN","CCR","FFPG")
vlabel<-c(vlabel,"HDL","TH","LDL","ALT","AST","BUN","CCR","FFPG")
vname<-c(vname,"DIABETES","DIABETES.0","DIABETES.1","REGRESSION","REGRESSION.0","REGRESSION.1")
vlabel<-c(vlabel,"DIABETES","  0","  1","REGRESSION","  0","  1")
vname<-c(vname,"YEAR.OF.FOLLOWUP","SMOKING","SMOKING.1","SMOKING.2","SMOKING.3")
vlabel<-c(vlabel,"YEAR.OF.FOLLOWUP","SMOKING","  1","  2","  3")
vname<-c(vname,"DRINKING","DRINKING.1","DRINKING.2","DRINKING.3")
vlabel<-c(vlabel,"DRINKING","  1","  2","  3")
vname<-c(vname,"FAMILY","FAMILY.0","FAMILY.1","TH.Q4","TH.Q4.0","TH.Q4.1","TH.Q4.2","TH.Q4.3")
vlabel<-c(vlabel,"FAMILY","  0","  1","TH 四分组","  Q1","  Q2","  Q3","  Q4")
vname<-c(vname,"TH.Q4.CONT","BMI.CS","BMI.CS.0","BMI.CS.1","BMI.CS.2","BMI.CS.3")
vlabel<-c(vlabel,"TH 四分组","BMI 分组","  <18.5","  >=18.5, <24","  >=24, <28","  >=28")
vname<-c(vname,"AGE.CS","AGE.CS.0","AGE.CS.1","AGE.CS.2","AGE.CS.3","AGE.CS.4","AGE.CS.5")
vlabel<-c(vlabel,"AGE 分组","  <30","  >=30, <40","  >=40, <50","  >=50, <60","  >=60, <70","  >=70")
vname<-c(vname,"SBP.CS","SBP.CS.0","SBP.CS.1","REGRESSION2","REGRESSION2.0","REGRESSION2.1","REGRESSION2.2")
vlabel<-c(vlabel,"SBP 分组","  <140","  >=140","REGRESSION2","  0","  1","  2")
slt.vname<-c()

library(colorspace,,lib.loc=R.LibLocation)
library(mstate,lib.loc=R.LibLocation)
 
ofname<-"PROJ46_24_tbl"; 
WD<-EmpowerStatsR; wd.subset=""; 
svy.DSN.YN <- FALSE; 
weights<-1;weights.var <- NA; 
WD<-cbind(WD,weights); WD<-WD[!is.na(weights),]; 
title<-"竞争和多状态风险模型"; 
attach(WD) 
subjvname<-NA; 
xv<-cbind(REGRESSION2); 
xvname<-c('REGRESSION2'); 
xvar<-c('REGRESSION2'); 
xlv<-c(3); 
sxf<-NA; 
sv<-cbind(TH.Q4); 
svname<-c('TH.Q4'); 
svar<-c('TH_Q4'); 
sdf<-c(NA,0)[-1]; 
slv<-c(4); 
av<-cbind(YEAR.OF.FOLLOWUP); 
avname<-c('YEAR.OF.FOLLOWUP'); 
if (!is.na(avname[1])) avlbl<-vlabel[match(avname, vname)]; 
nadj<-length(avname);alv<-c(0); 
saf<-NA; 
timev<-NA; timevname<-NA; 
bv<-NA; bvar<-NA; 
colv<-NA; colvname<-NA; 
v.start<-NA; vname.start<-NA; 
v.stop<-NA; vname.stop<-NA; 
par1<-NA;dec<-4;parm<-c(NA, NA, NA, NA, 0); 
if (!exists("pdfwd")) pdfwd<-6; 
if (!exists("pdfht")) pdfht<-6; 
##R package## colorspace, mstate ##R package##;
pvformat<-function(p,dec) {
  pp <- sprintf(paste("%.",dec,"f",sep=""),as.numeric(p))
  if (is.matrix(p)) {pp<-matrix(pp, nrow=nrow(p)); colnames(pp)<-colnames(p);rownames(pp)<-rownames(p);}
  lw <- paste("<",substr("0.00000000000",1,dec+1),"1",sep="");
  pp[as.numeric(p)<(1/10^dec)]<-lw
  return(pp)
}
numfmt<-function(p,dec) {
  if (is.list(p)) p<-as.matrix(p)
  pp <- sprintf(paste("%.",dec,"f",sep=""),as.numeric(p))
  if (is.matrix(p)) {pp<-matrix(pp, nrow=nrow(p));colnames(pp)<-colnames(p);rownames(pp)<-rownames(p);}
  pp[as.numeric(p)>10000000]<- "inf."
  pp[is.na(p) | gsub(" ","",p)==""]<- ""
  pp[p=="-Inf"]<-"-Inf"
  pp[p=="Inf"]<-"Inf"
  return(pp)
}
mat2htmltable<-function(mat, rc=0) {
   if (rc == 1) mat <- cbind(rownames(mat), mat)
  if (rc == 2) mat <- rbind(colnames(mat), mat)
  if (rc == 3) mat <- cbind(c("",rownames(mat)), rbind(colnames(mat),mat))
  t1<- apply(mat,1,function(z) paste(z,collapse="</td><td>"))
  t2<- paste("<tr><td>",t1,"</td></tr>")
  return(paste(t2,collapse=" "))
}
getTranList <- function(time, status) {
  n <- nrow(time)
  s <- ncol(time) + 1  
  tm <- matrix(NA, ncol = s, nrow = s)
  for (i in (1:n)) {
    idx.e <- which(status[i,] == 1)
    if (length(idx.e) > 0) {
      val.t <- time[i, idx.e]
      uni.t <- sort(unique(as.numeric(val.t)))
      p <- c(1, idx.e[sapply(uni.t, function(z) max(which(val.t==z)))]+1)
      for (j in (2:length(p))) tm[p[j-1],p[j]] <- 1
    } 
  }
  ts <- list()
  for (i in (1:s)) ts[[i]] <- which(tm[i,]==1)
  return(ts)
}

vlabelN<-(substr(vlabel,1,1)==" ");
vlabelZ<-vlabel[vlabelN];vlabelV<-vlabel[!vlabelN]
vnameV<-vname[!vlabelN];vnameZ<-vname[vlabelN]
allvname<-c(avname,xvname,svname,bvar,"weights"); 
allvname<-allvname[!is.na(allvname)]
WD<-WD[,allvname];
WD <- WD[apply(is.na(WD[,c(avname, xvname)]),1,sum)==0,]
if (!is.na(bvar)) {
  bvb<-vlabelV[match(bvar,vnameV)]; if (is.na(bvb)) bvb<-bvar; 
  b.lv<-levels(factor(WD[,bvar]));
  b.lb<-vlabelZ[match(paste(bvar,b.lv,sep="."),vnameZ)]
  b.lb[is.na(b.lb)]<-b.lv[is.na(b.lb)]
  nbg<-length(b.lv)
} else {nbg<-1;}
adj.name <- svname
adj.catg <- (slv > 2)
adj.vlst <- list()
for (i in 1:length(adj.name)) {
  if (adj.catg[i]) {
     tmp <- sort(levels(factor(WD[,adj.name[i]])))
     if (tmp[1] != "0") WD[WD[,adj.name[i]] == tmp[1], adj.name[i]] <- 0
     adj.vlst[[i]] <- tmp[-1]
  } else {adj.vlst[[i]] <- NA;}
}
if (length(xvname)==1) {
  cmprsk <- 1
  st.lv <- sort(levels(factor(WD[,xvname])))
  tmps <- NULL; tmpt <- NULL; 
  for (i in 1:length(st.lv)) {
    tmps <- cbind(tmps,(WD[,xvname]== st.lv[i])*1)
    tmpt <- cbind(tmpt, WD[,avname])   
  }  
  colnames(tmps) <- paste(xvname,st.lv,sep=".")
  colnames(tmpt) <- paste(avname,st.lv,sep=".")
  WD <- cbind(WD, tmps, tmpt)
  time.name = colnames(tmpt)
  status.name = colnames(tmps)
  if (st.lv[1] == 0) {
    time.name = time.name[-1]
    status.name = status.name[-1]
  }
  timeb  <-trimws(vlabelV[vnameV==avname]); 
  statusb<-trimws(vlabelV[vnameV==xvname]); 
  sttab <- cbind(c("Events", "Time"), c(xvname,avname))
  if (timeb != avname || statusb != xvname) sttab <- cbind(sttab, c(statusb, timeb))
} else {
   cmprsk <- 0
  time.name <- avname
  status.name <- xvname
  timeb<-vlabelV[match(time.name,vnameV)]; timeb[is.na(timeb)]<-time.name[is.na(timeb)]
  statusb<-vlabelV[match(status.name,vnameV)]; statusb[is.na(statusb)]<-status.name[is.na(statusb)]
   sttmp1 <- status.name; sttmp2 <- "Status var."
   if (sum(statusb != status.name)>0) {sttmp1<-cbind(sttmp1,statusb); sttmp2<-c(sttmp2,"Status note");}
   sttmp1 <- cbind(sttmp1, time.name); sttmp2 <- c(sttmp2,"Time var.")
   if (sum(timeb != time.name)>0) {sttmp1<-cbind(sttmp1,timeb); sttmp2<-c(sttmp2,"Time note");}
   sttab <- rbind(sttmp2,sttmp1)
   rm(sttmp1,sttmp2)
}
adjb<-vlabelV[match(adj.name,vnameV)]; adjb[is.na(adjb)]<-adj.name[is.na(adjb)]
stateName<- c("Treatment", status.name)
keep.name <- names(WD)[is.na(match(names(WD),c(time.name,status.name)))]
nstatus <- length(stateName)
tranList <- getTranList(WD[,time.name],WD[,status.name])
tranMat <- transMat(x = tranList, names = stateName) 
tranNum <- max(tranMat,na.rm=TRUE)
tranFrom<- stateName[match(1:tranNum,tranMat) %% nstatus]
tranTo  <- stateName[match(1:tranNum,tranMat) %/% nstatus + 1]
MSWD <- msprep(data=WD, trans=tranMat, time= c(NA, time.name), status = c(NA, status.name), keep = keep.name)
MSWD <- MSWD[MSWD$Tstop > MSWD$Tstart,]
MSWD <- expand.covs(MSWD, adj.name, longnames = FALSE)
covMx <- sapply(adj.name, function(z) paste(z,(1:tranNum),sep="."))
covMx[,adj.catg] <- paste("factor(", covMx[,adj.catg],")",sep="")
fml0 <- "Surv(Tstart, Tstop, status) ~ strata(trans)"
fmlt <- paste(c(fml0,as.vector(covMx)),collapse="+")
coeMx <- NULL
coeNm <- NULL
for (i in 1:length(adj.name)) {
  if (is.na(adj.vlst[[i]][1])) {
    coeMx <- cbind(coeMx, covMx[,i])
    coeNm <- c(coeNm, adj.name[i])
  } else {
    for (j in 1:length(adj.vlst[[i]])) {
      coeMx <- cbind(coeMx, paste(covMx[,i],adj.vlst[[i]][j],sep=""))
      coeNm <- c(coeNm, paste(adj.name[i],adj.vlst[[i]][j],sep="="))
    }
  }
}
statecols <- heat_hcl(nstatus, c = c(80, 30), l = c(30, 90), power = c(1/5, 2))[(nstatus:1)] 
ord <- c((2:nstatus),1)
wt <- NULL;
sink(paste(ofname,".txt",sep=""))
cat("\nCompeting risk and Multi-State models (using mstate package)");
cat(paste("\nStates: ",paste(statusb,collapse=", ")))
cat(paste("\nTime: ",paste(timeb, collapse=", "),"\n\n"))
for (b in 1:nbg) {
  if (nbg>1) {
    WD1<-MSWD[MSWD[,bvar]==b.lv[b],];
    wt<-c(wt,paste("</br></br>For subset:", bvb, "==", b.lb[b]));
    cat(paste("\nFor subset:", bvb, "==", b.lb[b], "\n\n"));
    ofname1 <- paste(ofname,b.lv[b],sep="_");
  } else {
    WD1<-MSWD; ofname1 <- ofname;
  }
  tranFreq <- events(WD1)
  wt <-c(wt,"</br>Transition frequencies (not weighted)")
  wt <-c(wt,"</br><table border=3>", mat2htmltable(tranFreq$Frequencies, 3), "</table></br>")
  wt <-c(wt,"</br>Transition proportions (not weighted)")
  wt <-c(wt,"</br><table border=3>", mat2htmltable(round(tranFreq$Proportions,5), 3), "</table></br>") 
  print(tranFreq)
  if (is.na(weights.var)) {
    c0 <- coxph(formula(fml0), data=WD1, method = "breslow")
    ct <- coxph(formula(fmlt), data=WD1, method = "breslow")
    msf0 <- msfit(object = c0, vartype = "aalen", trans = tranMat)
    png(paste(ofname1,"_cumhz.png",sep=""))
    plot(msf0, las = 1, lty = (1:tranNum), xlab = "Time since treatment")
    dev.off()
    pt0 <- probtrans(msf0, predt = 0, method = "aalen")
    pred.forward <- NULL
    for (i in 1:(nstatus-1)) pred.forward <- rbind(pred.forward, cbind(sfrom=i,pt0[[i]]))
    wt <- c(wt, "</br>Transition probabilities at each time point were saved to: _prob_from.xls</br>")
    write.table(pred.forward,file=paste(ofname1,"prob_from.xls",sep="_"),row.names=FALSE,col.names=TRUE,sep="\t",append=FALSE,quote=FALSE)
    png(paste(ofname1,"_prob.png",sep=""))
    plot(pt0, ord = ord, xlab = "Time since treatment", las = 1, type = "filled", col = statecols[ord])
    dev.off()
	ct.coe <- summary(ct)$coefficients
	ct.bb = ct.coe[,1];	ct.se = ct.coe[,3];	ct.pp = ct.coe[,5];
  } else {
    c0 <- coxph(formula(fml0), data=WD1, weights=WD1$weights, method = "breslow")
    ct <- coxph(formula(fmlt), data=WD1, weights=WD1$weights, method = "breslow", robust=TRUE)
	ct.coe <- summary(ct)$coefficients
	ct.bb = ct.coe[,1];	ct.se = ct.coe[,4];	ct.pp = ct.coe[,6];
  }
  print(summary(c0))
  print(summary(ct))
  ct.coett <- paste(numfmt(ct.bb,4), " (", numfmt(ct.se,4), ") ", pvformat(ct.pp,4), sep="")
  ct.coenm <- rownames(ct.coe)
  ct.beta <- matrix(ct.coett[match(coeMx,ct.coenm)],nrow=nrow(coeMx))
  ct.pv <- rep("",nrow(ct.coe))
  ct.pv[ct.pp<0.05] <- "*"
  ct.pv[ct.pp<0.01] <- "**"
  ct.con <- summary(ct)$conf.int
  ct.contt <- paste(numfmt(ct.con[,1],2), " (", numfmt(ct.con[,3],2), ", ", numfmt(ct.con[,4],2), ") ", ct.pv, sep="")
  ct.hr <- matrix(ct.contt[match(coeMx,ct.coenm)],nrow=nrow(coeMx))
  ct.beta <- rbind(c("Tr","From","To",coeNm), cbind((1:tranNum),tranFrom,tranTo,ct.beta))
  ct.hr   <- rbind(c("Tr","From","To",coeNm), cbind((1:tranNum),tranFrom,tranTo,ct.hr))
  wt <-c(wt,"</br><strong>Semi-parametric model with Transition-specific covariates</strong></br>")
  wt <-c(wt,"</br>Coefficients : Beta (Se) P-value</br>")
  wt <-c(wt,"</br><table border=3>", mat2htmltable(ct.beta,0), "</table>Tr: Transition</br>")
  wt <-c(wt,"</br>Hazard ration:  HR (95%CI)  [*: p<0.05, **:P<0.01]</br>")
  wt <-c(wt,"</br><table border=3>", mat2htmltable(ct.hr,0), "</table>Tr: Transition</br>")
  rm(tranFreq, c0, ct, msf0, pt0, pred.forward, ct.hr, ct.beta)
}  
sink()
w<-c("<!DOCTYPE html><html><head>","<meta http-equiv=\"Content-Type\" content=\"text/html\" charset=\"gb2312\" /></head><body>")
if (cmprsk==1) {
  w<-c(w,"<h2>Competing Risks Models (using mstate package)</h2>");
} else {
  w<-c(w,"<h2>Multi-State Models (using mstate package)</h2>");
}
w<-c(w,"</br><table border=3>",mat2htmltable(sttab),"</table>")
if (!is.na(weights.var)) w<-c(w,paste("</br>Weights: ", weights.var))
w<-c(w,"</br>",wt)
w<-c(w,"</body></html>")
fileConn<-file(paste(ofname,".htm",sep="")); writeLines(w, fileConn)

16.R.Version4RUN<-343;
R.LibLocation <- "C:/Users/Administrator/AppData/Roaming/EmpowerRCH/R343/library"
#***************** Regarding ALL Following R Functions ********************
#***** COPYRIGHT (c) 2010 X&Y Solutions, ALL RIGHT RESERVED ***************
#******************* www.EmpowerStats.com *********************************
#**************************************************************************
Sys.setlocale("LC_TIME", "C")
library(doBy,lib.loc=R.LibLocation)
library(plotrix,lib.loc=R.LibLocation)
library(stringi,lib.loc=R.LibLocation)
library(stringr,lib.loc=R.LibLocation)
library(survival,lib.loc=R.LibLocation)
library(rms,lib.loc=R.LibLocation)
library(nnet,lib.loc=R.LibLocation)
library(car,lib.loc=R.LibLocation)
library(mgcv,lib.loc=R.LibLocation)
pdfwd<-6; pdfht<-6
setwd("E:/analysis/CHINADMI/tghdlreversionFPG/PROJ46_25_tbl1")
load("E:/analysis/CHINADMI/tghdlreversionFPG/data2.Rdata")
if (length(which(ls()=="EmpowerStatsR"))==0) EmpowerStatsR<-get(ls()[1])
names(EmpowerStatsR)<-toupper(names(EmpowerStatsR))


rankvar <- function(var, num) {
  qprobs <- 1/num
  if (num>2) {for (i in (2:(num-1))) {qprobs <- c(qprobs, 1/num * i) }} 
  outvar <- rep(0, times=length(var))
  outvar[is.na(var)] <- NA
  cutpoints <- quantile(var,probs=qprobs, na.rm=TRUE)
  for (k in (1:length(cutpoints))) {outvar[var>=cutpoints[k]] <- k}
  tmp<-c(min(var,na.rm=TRUE),cutpoints,max(var,na.rm=TRUE))
  names(tmp)<-c("Min",names(cutpoints),"Max")
  print(tmp)
  return(outvar)
}


attach(EmpowerStatsR)
sink("E:/analysis/CHINADMI/tghdlreversionFPG/datastep/PROJ46_datastep.lst")
print("Creating new variable: TH.Q4")
TH.Q4<- rankvar(TH,4)
EmpowerStatsR<-cbind(EmpowerStatsR,TH.Q4)
print("Creating new variable: TH.Q4.CONT")
TH.Q4.CONT<-TH.Q4
EmpowerStatsR<-cbind(EmpowerStatsR,TH.Q4.CONT)
print("Creating new variable: BMI.CS")
BMI.CS<- 0+(BMI>=18.5)+(BMI>=24)+(BMI>=28)
BMI.CS[is.na(BMI)]<-NA
EmpowerStatsR<-cbind(EmpowerStatsR,BMI.CS)
print("Creating new variable: AGE.CS")
AGE.CS<- 0+(AGE>=30)+(AGE>=40)+(AGE>=50)+(AGE>=60)+(AGE>=70)
AGE.CS[is.na(AGE)]<-NA
EmpowerStatsR<-cbind(EmpowerStatsR,AGE.CS)
print("Creating new variable: SBP.CS")
SBP.CS<- 0+(SBP>=140)
SBP.CS[is.na(SBP)]<-NA
EmpowerStatsR<-cbind(EmpowerStatsR,SBP.CS)
print("Creating new variable: REGRESSION2")
REGRESSION2<-rep(NA,times=nrow(EmpowerStatsR))
tmp<- (is.na(REGRESSION2) & (DIABETES==1 & REGRESSION==0))
tmp[is.na(tmp)]<-FALSE
REGRESSION2[tmp]<-2
tmp<- (is.na(REGRESSION2) & (DIABETES==0 & REGRESSION==0))
tmp[is.na(tmp)]<-FALSE
REGRESSION2[tmp]<-0
tmp<-(is.na(REGRESSION2))
REGRESSION2[tmp]<-1
EmpowerStatsR<-cbind(EmpowerStatsR,REGRESSION2)
rm(TH.Q4,TH.Q4.CONT,BMI.CS,AGE.CS,SBP.CS,REGRESSION2)
detach(EmpowerStatsR)
sink()
vname<-c("_N_","_STAT_","_TOTAL_","IMPUTATION_","IMPUTATION_.1")
vlabel<-c("样本量(%)","统计量","合计","IMPUTATION_","  1")
vname<-c(vname,"ID","AGE","SEX","SEX.1","SEX.2","HEIGHT")
vlabel<-c(vlabel,"ID","AGE","SEX","  1","  2","HEIGHT")
vname<-c(vname,"WEIGHT","BMI","SBP","DBP","FPG","TC","TG")
vlabel<-c(vlabel,"WEIGHT","BMI","SBP","DBP","FPG","TC","TG")
vname<-c(vname,"HDL","TH","LDL","ALT","AST","BUN","CCR","FFPG")
vlabel<-c(vlabel,"HDL","TH","LDL","ALT","AST","BUN","CCR","FFPG")
vname<-c(vname,"DIABETES","DIABETES.0","DIABETES.1","REGRESSION","REGRESSION.0","REGRESSION.1")
vlabel<-c(vlabel,"DIABETES","  0","  1","REGRESSION","  0","  1")
vname<-c(vname,"YEAR.OF.FOLLOWUP","SMOKING","SMOKING.1","SMOKING.2","SMOKING.3")
vlabel<-c(vlabel,"YEAR.OF.FOLLOWUP","SMOKING","  1","  2","  3")
vname<-c(vname,"DRINKING","DRINKING.1","DRINKING.2","DRINKING.3")
vlabel<-c(vlabel,"DRINKING","  1","  2","  3")
vname<-c(vname,"FAMILY","FAMILY.0","FAMILY.1","TH.Q4","TH.Q4.0","TH.Q4.1","TH.Q4.2","TH.Q4.3")
vlabel<-c(vlabel,"FAMILY","  0","  1","TH 四分组","  Q1","  Q2","  Q3","  Q4")
vname<-c(vname,"TH.Q4.CONT","BMI.CS","BMI.CS.0","BMI.CS.1","BMI.CS.2","BMI.CS.3")
vlabel<-c(vlabel,"TH 四分组","BMI 分组","  <18.5","  >=18.5, <24","  >=24, <28","  >=28")
vname<-c(vname,"AGE.CS","AGE.CS.0","AGE.CS.1","AGE.CS.2","AGE.CS.3","AGE.CS.4","AGE.CS.5")
vlabel<-c(vlabel,"AGE 分组","  <30","  >=30, <40","  >=40, <50","  >=50, <60","  >=60, <70","  >=70")
vname<-c(vname,"SBP.CS","SBP.CS.0","SBP.CS.1","REGRESSION2","REGRESSION2.0","REGRESSION2.1","REGRESSION2.2")
vlabel<-c(vlabel,"SBP 分组","  <140","  >=140","REGRESSION2","  0","  1","  2")
slt.vname<-c()

library(survival,lib.loc=R.LibLocation)
 
ofname<-"PROJ46_25_tbl1"; 
WD<-EmpowerStatsR; wd.subset=""; 
svy.DSN.YN <- FALSE; 
weights<-1;weights.var <- NA; 
WD<-cbind(WD,weights); WD<-WD[!is.na(weights),]; 
title<-"协变量检查与筛选"; 
attach(WD) 
subjvname<-NA; 
yv<-cbind(REGRESSION); 
yvname<-c('REGRESSION'); 
yvar<-c('REGRESSION'); 
ydist<-c('breslow'); 
ylink<-c(''); 
ylv<-c(2); 
xv<-cbind(TH); 
xvname<-c('TH'); 
xvar<-c('TH'); 
xlv<-c(0); 
sxf<-NA; 
sv<-cbind(DBP,BMI,TC,SBP,TG,AST,BUN,LDL,HDL,CCR,SMOKING,ALT,DRINKING,FAMILY); 
svname<-c('DBP','BMI','TC','SBP','TG','AST','BUN','LDL','HDL','CCR','SMOKING','ALT','DRINKING','FAMILY'); 
svar<-c('DBP','BMI','TC','SBP','TG','AST','BUN','LDL','HDL','CCR','SMOKING','ALT','DRINKING','FAMILY'); 
sdf<-c(NA,0,0,0,0,0,0,0,0,0,0,0,0,0,0)[-1]; 
slv<-c(0,0,0,0,0,0,0,0,0,0,3,0,3,2); 
av<-NA; avname<-NA; avlbl<-NA; nadj<-0; alv<-NA; 
timev<-YEAR.OF.FOLLOWUP;timevname<-"YEAR.OF.FOLLOWUP"; 
bv<-NA; bvar<-NA; 
colv<-NA; colvname<-NA; 
tv<-cbind(YEAR.OF.FOLLOWUP); 
tvname<-c('YEAR.OF.FOLLOWUP'); 
v.start<-NA; vname.start<-NA; 
v.stop<-NA; vname.stop<-NA; 
par1<-5;dec<-4;parm<-c(NA, NA, NA, NA, 1); 
if (!exists("pdfwd")) pdfwd<-6; 
if (!exists("pdfht")) pdfht<-6; 
##R package## survival ##R package##;
pvformat<-function(p,dec) {
  pp <- sprintf(paste("%.",dec,"f",sep=""),as.numeric(p))
  if (is.matrix(p)) {pp<-matrix(pp, nrow=nrow(p)); colnames(pp)<-colnames(p);rownames(pp)<-rownames(p);}
  lw <- paste("<",substr("0.00000000000",1,dec+1),"1",sep="");
  pp[as.numeric(p)<(1/10^dec)]<-lw
  return(pp)
}
numfmt<-function(p,dec) {
  if (is.list(p)) p<-as.matrix(p)
  pp <- sprintf(paste("%.",dec,"f",sep=""),as.numeric(p))
  if (is.matrix(p)) {pp<-matrix(pp, nrow=nrow(p));colnames(pp)<-colnames(p);rownames(pp)<-rownames(p);}
  pp[as.numeric(p)>10000000]<- "inf."
  pp[is.na(p) | gsub(" ","",p)==""]<- ""
  pp[p=="-Inf"]<-"-Inf"
  pp[p=="Inf"]<-"Inf"
  return(pp)
}

vifSelect<-function(dfr, t=5, fix=NA, weights=1){
  if(!class(dfr)=="data.frame") dfr<-data.frame(dfr)
  vnames<-names(dfr); nvar<-length(vnames); 
  if (!is.na(fix)) {v4slt<-(1:nvar)[-fix];} else {v4slt<-(1:nvar);} 
  vifmat<-matrix(NA,nrow=nvar,ncol=1)
  vifmax<-100; v.rm<-0; k<-1
  while (vifmax>=t) {
    vnum <-(0:nvar)[-match(v.rm,(0:nvar))]
    for (v in vnum) {
      fml <- paste(vnames[v],"~",paste(vnames[vnum[vnum!=v]],collapse="+"))
      lm.mdl<-summary(lm(formula(fml),weights=weights,data=dfr));
      print(fml);print(lm.mdl)
      vifmat[v,k]<-round(1/(1-lm.mdl$r.squared),1)
    } 
    vifmax<-max(as.numeric(vifmat[v4slt,k]),na.rm=TRUE)
    if (vifmax<t) break
    v.rm<-c(v.rm,v4slt[which(as.numeric(vifmat[v4slt,k])==vifmax)[1]])
    k<-k+1; vifmat<-cbind(vifmat,NA); 
  }
  slt.vv<-!is.na(vifmat[v4slt,k])
  vif.Rm<-vnames[is.na(vifmat[,k])]
  vifmat2 <- rbind(c(" ",paste("Step",(1:k))),cbind(vnames,vifmat))
  dfcmpt<-dfr[apply(is.na(dfr),1,sum)==0,]
  dfvmax<-apply(dfcmpt,2,max);  dfvmin<-apply(dfcmpt,2,min);  singlar<-(dfvmax==dfvmin);
  if (sum(singlar)>0) {
    slt.vv<-(!is.na(vifmat[,k]) & (!singlar))[v4slt]
    vif.Rm<-vnames[is.na(vifmat[,k]) | singlar]
    vifmat2 <-cbind(vifmat2, c("Singlarity check", singlar))
  }
  return(list(slt.vv,vif.Rm,vifmat2))
}
mat2htmltable<-function(mat) {
  t1<- apply(mat,1,function(z) paste(z,collapse="</td><td>"))
  t2<- paste("<tr><td>",t1,"</td></tr>")
  return(paste(t2,collapse=" "))
}
chkMatrixSinglar <- function(mat) {
  oo<-rep(0,ncol(mat))
  tmp<-mat[apply(is.na(mat),1,sum)==0,]
  oo[apply(tmp,2,function(z) length(levels(as.factor(z)))==1)]<-1
  rr<-cor(tmp)
  for (i in (2:ncol(rr))) if (sum(rr[1:(i-1),i]>0.999)>0) oo[i]<-1
  if (sum(oo)>0) print(rr)
  return(oo)
}
mdl2oo<-function(mdl, k) {
  gs<-summary(mdl);print(mdl$formula);  print(gs)
  gsparm <- gs$coefficients;
  if (!is.matrix(gsparm)) gsparm<-matrix(gsparm,nrow=1);
  tmpn <- gs$n
  ncolgsparm<-6  
  colnm<-c("","Covariates","N","term","beta","Se.","exp(beta)","95%CI Low","95%CI Upp","P.value")
  gsparm<-cbind(gsparm[,1],gsparm[,3],exp(gsparm[,1]),exp(gsparm[,1]-1.96*gsparm[,3]),exp(gsparm[,1]+1.96*gsparm[,3]),gsparm[,5])      
  rownames(gsparm)<-rownames(gs$coefficients);
  if (substr(svname_[k],1,7)=="factor(") {
    rowk<-(substr(rownames(gsparm),1,nchar(svname_[k])) == svname_[k])
  } else {
    rowk<-(substr(paste(rownames(gsparm),":",sep=""),1,nchar(svname_[k])+1) == paste(svname_[k],":",sep=""))
  }
  oo<-round(gsparm[rowk,],dec)
  if (!is.matrix(oo)) oo<-matrix(oo,nrow=1)
  col0<-rep(k,sum(rowk))
  col1<-rep(" ",sum(rowk)); col1[1]<-sb[k]
  col2<-rep(" ",sum(rowk)); col2[1]<-tmpn
  col3<-rownames(gsparm)[rowk]
  oo<-cbind(col0,col1,col2,col3,oo)
  if (!is.matrix(oo)) oo<-matrix(oo,nrow=1)
  colnames(oo)<-colnm
  return(oo)
}
mdl2bb<-function(mdl, j) {
  gs<-summary(mdl); print(mdl$formula);  print(gs)
  gsparm <- gs$coefficients;
  if (substr(xvname_[j],1,7)=="factor(") {
    rowj<-(substr(rownames(gsparm),1,nchar(xvname_[j])) == xvname_[j])
  } else {
    rowj<-(substr(paste(rownames(gsparm),":",sep=""),1,nchar(xvname_[j])+1) == paste(xvname_[j],":",sep=""))
  }
  bb<-round(gsparm[rowj,1],4)
  names(bb)<-rownames(gsparm)[rowj]
  return(bb)
}
vlabelN<-(substr(vlabel,1,1)==" ");
vlabelZ<-vlabel[vlabelN];vlabelV<-vlabel[!vlabelN]
vnameV<-vname[!vlabelN];vnameZ<-vname[vlabelN]
if (!is.na(avname[1])) {
  df0<-cbind(xv,av,sv);colnames(df0)<-c(xvname,avname,svname);
} else {
  df0<-cbind(xv,sv);colnames(df0)<-c(xvname,svname);
}
if (is.na(par1)) par1<-10;
vifChk<-vifSelect(df0,t=par1,fix<-(1:length(xvname)),weights=WD$weights)
slt.vv<-vifChk[[1]]; 
if (sum(!slt.vv)>0) {
 if (!is.na(avname[1])) {
  tmp<-slt.vv[1:length(avname)]; slt.vv<-slt.vv[-(1:length(avname))]
  avname<-avname[tmp]; saf<-saf[tmp]; alv<-alv[tmp]; nadj<-length(avname)
  av<-av[,tmp]; if (!is.matrix(av)) av<-matrix(av,ncol=1)
 }
 svname<-svname[slt.vv]; sdf<-sdf[slt.vv]; slv<-slv[slt.vv]; 
 sv<-sv[,slt.vv]; if (!is.matrix(sv)) sv<-matrix(sv,ncol=1)
}
rm(df0)
fml0<-""; na=0; avb=""; cmp0=TRUE; 
if (!is.na(avname[1])) {
  na<-ncol(av)
  cmp0<-(apply(is.na(av),1,sum)==0)
  avb<-vlabelV[match(avname,vnameV)];avb[is.na(avb)]<-avname[is.na(avb)]
  avname_ <- avname 
  avname_[alv>0]<-paste("factor(",avname[alv>0],")",sep="")
  fml0<-paste("+",paste(avname_,collapse="+"))
}
rm(df0)
if (!is.na(subjvname)) fml0<-paste(fml0,"+strata(",subjvname,")",sep="")
nx<-length(xvname); xb<-vlabelV[match(xvname,vnameV)]; xb[is.na(xb)]<-xvname[is.na(xb)]
ny<-length(yvname); yb<-vlabelV[match(yvname,vnameV)]; yb[is.na(yb)]<-yvname[is.na(yb)]
ns<-length(svname); sb<-vlabelV[match(svname,vnameV)]; sb[is.na(sb)]<-svname[is.na(sb)]
xvname_ <- xvname
xvname_[xlv>0]<-paste("factor(",xvname[xlv>0],")",sep="")
svname_ <- svname 
svname_[slv>0]<-paste("factor(",svname[slv>0],")",sep="")
fml1<-paste("+",paste(svname_,collapse="+"))
for (k in (1:ns)) fml1<-c(fml1, paste("+",paste(svname_[-k],collapse="+")))
cond.logit<-0
if (!is.na(vname.start) & !is.na(vname.stop)) {
  fmlcox0 <- paste("Surv(",vname.start,",",vname.stop,",",sep="")
  cmp0<-(cmp0 & !is.na(vname.start) & !is.na(vname.stop))
} else {
  if (is.na(timevname)) {
    timevname<-"tmp.time"; tmp.time<-rep(1,nrow(yv)); WD<-cbind(WD,tmp.time);
    ydist<-rep('exact',ny); cond.logit<-1;
    fmlcox0 <- "Surv(tmp.time,"
  } else {
    fmlcox0 <- paste("Surv(",timevname,",",sep="");
    cmp0<-(cmp0 & !is.na(timevname))
  }
}
cmp1<-(apply(is.na(sv),1,sum)==0)
w<-c("<html><head>","<meta http-equiv=\"Content-Type\" content=\"text/html\" charset=\"gb2312\" /></head><body>")
w<-c(w,"<h2>",title,"</h2>")


sink(paste(ofname,".lst",sep=""))
tmp<-cbind(xv,sv);
if (!is.na(avname[1])) tmp<-cbind(tmp,av)
if (sum(chkMatrixSinglar(tmp))>0) {
  w<-c(w,"变量之间存在完全相关，查看.lst文件看相关系数，请重新设置")
} else {
w<-c(w,"</br>VIF 共线性筛查")
w<-c(w,"</br><table border=3>", mat2htmltable(vifChk[[3]]), "</table>")
if (length(vifChk[[2]])>0) w<-c(w,paste("</br>共线性筛查剔除的变量：",vifChk[[2]],collapse=" "))

sltoo<-c("Y","X","选出的协变量（标准1）","选出的协变量（标准2）")
for (i in (1:ny)) {
    ooyi <- NA
    for (k in (1:ns)) {
      wdtmp<-WD[(!is.na(yv[,i]) & !is.na(sv[,k]) & cmp0),]
      fmlk<-paste(fmlcox0,yvname[i],")~",svname_[k],fml0);
      cox0<-try(coxph(formula(fmlk),weights=wdtmp$weights,data=wdtmp,method=ydist[i]))
      print(fmlk)
      ooyi<-rbind(ooyi,mdl2oo(cox0,k))
    }
    sltyi<-(as.numeric(ooyi[-1,ncol(ooyi)])<0.1)
    sltyi<-as.numeric(unique(ooyi[-1,1][sltyi]))
    slti <- rep(FALSE,ns)
    slti[sltyi]<-TRUE
    ooyi[,-(1:4)]<-numfmt(ooyi[,-(1:4)],4); ooyi[,ncol(ooyi)]<-pvformat(ooyi[,ncol(ooyi)],4)
    ooyi[1,]<-colnames(ooyi)
    w<-c(w,paste("</br></br>Y=", yb[i]))
    w<-c(w, "</br></br>1. 逐个查看协变量与Y的关系")
    w<-c(w,"</br><table border=3>", mat2htmltable(ooyi[,-1]), "</table>")
    w<-c(w,"</br></br>2. 在基本模型中引进协变量与在完整模型中剔除协变量, 观察X的回归系数的变化")
   
    for (j in (1:nx)) {
      wdtmp<-WD[(!is.na(yv[,i]) & !is.na(xv[,j]) & cmp1 & cmp0),]
      if (!is.na(subjvname)) wdtmp<-wdtmp[order(wdtmp[,subjvname]),]
      fmlb<-paste(fmlcox0,yvname[i],")~",xvname_[j],fml0, c("",paste("+",svname_)))
      fmlc<-paste(fmlcox0,yvname[i],")~",xvname_[j],fml0,fml1)
      bb<-NA; cb<-NA
      for (k in (0:ns)) {
        coxb<-try(coxph(formula(fmlb[k+1]),weights=wdtmp$weights,data=wdtmp,method=ydist[i]))
        coxc<-try(coxph(formula(fmlc[k+1]),weights=wdtmp$weights,data=wdtmp,method=ydist[i]))
        print(fmlb[k+1]);  bb<-rbind(bb,mdl2bb(coxb,j))
        print(fmlc[k+1]);  cb<-rbind(cb,mdl2bb(coxc,j))
      }
      tmpb<-cbind(bb,cb)
      sltl<- (tmpb< matrix(rep(tmpb[2,]-abs(tmpb[2,])*0.1,nrow(tmpb)),nrow=nrow(tmpb),byrow=TRUE))
      sltg<- (tmpb> matrix(rep(tmpb[2,]+abs(tmpb[2,])*0.1,nrow(tmpb)),nrow=nrow(tmpb),byrow=TRUE))
      slt <- rep("",nrow(tmpb)-2)
      sltij<-(apply((sltl | sltg),1,sum) > 0)[-c(1,2)]
      sltijbb<-c(FALSE,FALSE,((sltl | sltg)>0)[-c(1,2),1])
      sltijcb<-c(FALSE,FALSE,((sltl | sltg)>0)[-c(1,2),2])
      slt[sltij]<-"Yes"
      slt<-c("","",slt)
      bb[1,]<-""; cb[1,]<-""; bb[1,1]<-"基本模型"; cb[1,1]<-"完整模型"
      bb[-1,]<-numfmt(bb[-1,],4)
      cb[-1,]<-numfmt(cb[-1,],4)
      bb[sltijbb]<- paste(bb[sltijbb],"*")
      cb[sltijcb]<- paste(cb[sltijcb],"*")
      colnmbb<-colnames(bb);
      if (substr(colnmbb,1,7)=="factor(") colnmbb<-gsub(")","=",substr(colnmbb,8,99))
      row1<-c("协变量","+/- term",colnmbb,colnmbb,"选出")
      ooyj<-rbind(row1,cbind(c("","",sb),c("","起始回归系数",svname_),bb,cb,slt))
      ooyj<-rbind(ooyj[2,],ooyj[1,],ooyj[-c(1,2),])
      w<-c(w,paste("</br>X=", xb[j]))
      w<-c(w,"</br><table border=3>", mat2htmltable(ooyj), "</table>")
      w<-c(w,"* 表示与起始回归系数相比变化超过 10% ")
      sltooi<-c(yb[i],xb[j],paste(svname[sltij],collapse=" "))
      sltooi<-c(sltooi,paste(svname[slti | sltij],collapse=" "))
      sltoo<-rbind(sltoo,sltooi)
      rm(sltooi,sltij)      
    }
    rm(slti)

17.R.Version4RUN<-343;
R.LibLocation <- "C:/Users/Administrator/AppData/Roaming/EmpowerRCH/R343/library"
#***************** Regarding ALL Following R Functions ********************
#***** COPYRIGHT (c) 2010 X&Y Solutions, ALL RIGHT RESERVED ***************
#******************* www.EmpowerStats.com *********************************
#**************************************************************************
Sys.setlocale("LC_TIME", "C")
library(doBy,lib.loc=R.LibLocation)
library(plotrix,lib.loc=R.LibLocation)
library(stringi,lib.loc=R.LibLocation)
library(stringr,lib.loc=R.LibLocation)
library(survival,lib.loc=R.LibLocation)
library(rms,lib.loc=R.LibLocation)
library(nnet,lib.loc=R.LibLocation)
library(car,lib.loc=R.LibLocation)
library(mgcv,lib.loc=R.LibLocation)
pdfwd<-6; pdfht<-6
setwd("H:/analysis/CHINADMI/tghdlreversionFPG/PROJ46_11_tbl")
load("H:/analysis/CHINADMI/tghdlreversionFPG/data2.Rdata")
if (length(which(ls()=="EmpowerStatsR"))==0) EmpowerStatsR<-get(ls()[1])
names(EmpowerStatsR)<-toupper(names(EmpowerStatsR))


rankvar <- function(var, num) {
  qprobs <- 1/num
  if (num>2) {for (i in (2:(num-1))) {qprobs <- c(qprobs, 1/num * i) }} 
  outvar <- rep(0, times=length(var))
  outvar[is.na(var)] <- NA
  cutpoints <- quantile(var,probs=qprobs, na.rm=TRUE)
  for (k in (1:length(cutpoints))) {outvar[var>=cutpoints[k]] <- k}
  tmp<-c(min(var,na.rm=TRUE),cutpoints,max(var,na.rm=TRUE))
  names(tmp)<-c("Min",names(cutpoints),"Max")
  print(tmp)
  return(outvar)
}


attach(EmpowerStatsR)
sink("H:/analysis/CHINADMI/tghdlreversionFPG/datastep/PROJ46_datastep.lst")
print("Creating new variable: TH.Q4")
TH.Q4<- rankvar(TH,4)
EmpowerStatsR<-cbind(EmpowerStatsR,TH.Q4)
print("Creating new variable: TH.Q4.CONT")
TH.Q4.CONT<-TH.Q4
EmpowerStatsR<-cbind(EmpowerStatsR,TH.Q4.CONT)
print("Creating new variable: BMI.CS")
BMI.CS<- 0+(BMI>=18.5)+(BMI>=24)+(BMI>=28)
BMI.CS[is.na(BMI)]<-NA
EmpowerStatsR<-cbind(EmpowerStatsR,BMI.CS)
rm(TH.Q4,TH.Q4.CONT,BMI.CS)
detach(EmpowerStatsR)
sink()
vname<-c("_N_","_STAT_","_TOTAL_","IMPUTATION_","IMPUTATION_.1")
vlabel<-c("样本量(%)","统计量","合计","IMPUTATION_","  1")
vname<-c(vname,"ID","AGE","SEX","SEX.1","SEX.2","HEIGHT")
vlabel<-c(vlabel,"ID","AGE","SEX","  1","  2","HEIGHT")
vname<-c(vname,"WEIGHT","BMI","SBP","DBP","FPG","TC","TG")
vlabel<-c(vlabel,"WEIGHT","BMI","SBP","DBP","FPG","TC","TG")
vname<-c(vname,"HDL","TH","LDL","ALT","AST","BUN","CCR","FFPG")
vlabel<-c(vlabel,"HDL","TH","LDL","ALT","AST","BUN","CCR","FFPG")
vname<-c(vname,"DIABETES","DIABETES.0","DIABETES.1","REGRESSION","REGRESSION.0","REGRESSION.1")
vlabel<-c(vlabel,"DIABETES","  0","  1","REGRESSION","  0","  1")
vname<-c(vname,"YEAR.OF.FOLLOWUP","SMOKING","SMOKING.1","SMOKING.2","SMOKING.3")
vlabel<-c(vlabel,"YEAR.OF.FOLLOWUP","SMOKING","  1","  2","  3")
vname<-c(vname,"DRINKING","DRINKING.1","DRINKING.2","DRINKING.3")
vlabel<-c(vlabel,"DRINKING","  1","  2","  3")
vname<-c(vname,"FAMILY","FAMILY.0","FAMILY.1","TH.Q4","TH.Q4.0","TH.Q4.1","TH.Q4.2","TH.Q4.3")
vlabel<-c(vlabel,"FAMILY","  0","  1","TH 四分组","  Q1","  Q2","  Q3","  Q4")
vname<-c(vname,"TH.Q4.CONT","BMI.CS","BMI.CS.0","BMI.CS.1","BMI.CS.2","BMI.CS.3")
vlabel<-c(vlabel,"TH 四分组","BMI 分组","  <18.5","  >=18.5, <24","  >=24, <28","  >=28")
slt.vname<-c()

library(mgcv,lib.loc=R.LibLocation)
library(geepack,lib.loc=R.LibLocation)
library(survival,lib.loc=R.LibLocation)
 
ofname<-"PROJ46_11_tbl"; 
WD<-EmpowerStatsR; wd.subset=""; 
svy.DSN.YN <- FALSE; 
weights<-1;weights.var <- NA; 
WD<-cbind(WD,weights); WD<-WD[!is.na(weights),]; 
title<-"交互作用检验"; 
attach(WD) 
subjvname<-NA; 
yv<-cbind(REGRESSION); 
yvname<-c('REGRESSION'); 
yvar<-c('REGRESSION'); 
ydist<-c('breslow'); 
ylink<-c(''); 
ylv<-c(2); 
xv<-cbind(TH); 
xvname<-c('TH'); 
xvar<-c('TH'); 
xlv<-c(0); 
sxf<-NA; 
sv<-cbind(AGE,SEX,SBP,DBP,FPG,LDL,ALT,AST,BUN,SMOKING,CCR,DRINKING,FAMILY); 
svname<-c('AGE','SEX','SBP','DBP','FPG','LDL','ALT','AST','BUN','SMOKING','CCR','DRINKING','FAMILY'); 
svar<-c('AGE','SEX','SBP','DBP','FPG','LDL','ALT','AST','BUN','SMOKING','CCR','DRINKING','FAMILY'); 
sdf<-c(NA,0,0,0,0,0,0,0,0,0,0,0,0,0)[-1]; 
slv<-c(0,2,0,0,0,0,0,0,0,3,0,3,2); 
av<-NA; avname<-NA; avlbl<-NA; nadj<-0; alv<-NA; 
timev<-YEAR.OF.FOLLOWUP;timevname<-"YEAR.OF.FOLLOWUP"; 
bv<-NA; bvar<-NA; 
colv<-BMI.CS;colvname<-"BMI.CS"; 
tv<-cbind(YEAR.OF.FOLLOWUP); 
tvname<-c('YEAR.OF.FOLLOWUP'); 
v.start<-NA; vname.start<-NA; 
v.stop<-NA; vname.stop<-NA; 
par1<-NA;dec<-3;parm<-c(1,NA, 1,NA, 1); 
if (!exists("pdfwd")) pdfwd<-6; 
if (!exists("pdfht")) pdfht<-6; 
##R package## mgcv geepack survival ##R package##;
pvformat<-function(p,dec) {
  pp <- sprintf(paste("%.",dec,"f",sep=""),as.numeric(p))
  if (is.matrix(p)) {pp<-matrix(pp, nrow=nrow(p)); colnames(pp)<-colnames(p);rownames(pp)<-rownames(p);}
  lw <- paste("<",substr("0.00000000000",1,dec+1),"1",sep="");
  pp[as.numeric(p)<(1/10^dec)]<-lw
  return(pp)
}
numfmt<-function(p,dec) {
  if (is.list(p)) p<-as.matrix(p)
  pp <- sprintf(paste("%.",dec,"f",sep=""),as.numeric(p))
  if (is.matrix(p)) {pp<-matrix(pp, nrow=nrow(p));colnames(pp)<-colnames(p);rownames(pp)<-rownames(p);}
  pp[as.numeric(p)>10000000]<- "inf."
  pp[is.na(p) | gsub(" ","",p)==""]<- ""
  pp[p=="-Inf"]<-"-Inf"
  pp[p=="Inf"]<-"Inf"
  return(pp)
}

getLandmarkDF <- function(yvname, WD, timevname, tp) {
  ny<-length(yvname); tp<-c(0, tp, max(WD[,timevname],na.rm=TRUE)); ntp<-length(tp)-1;
  tmpWD<-WD[!is.na(WD[,timevname]),]
  for (i in (1:ntp)) {
    wd.i<-tmpWD[tmpWD[,timevname]>tp[i],]
    for (j in (1:ny)) {wd.i[wd.i[,yvname[j]]==1 & wd.i[,timevname]>tp[i+1],yvname[j]]<-0;}
    wd.i[wd.i[,timevname]>tp[i+1],timevname]<-tp[i+1]
    wd.i<-cbind(wd.i, TIME.PHASE.4LMCOX=i)
    if (i==1) {wd.p<-wd.i;} else {wd.p<-rbind(wd.p,wd.i);}
  }
  return(wd.p)
}
mat2htmltable<-function(mat) {
  t1<- apply(mat,1,function(z) paste(z,collapse="</td><td>"))
  t2<- paste("<tr><td>",t1,"</td></tr>")
  return(paste(t2,collapse=" "))
}
chkMatrixSinglar <- function(mat) {
  oo<-rep(0,ncol(mat))
  tmp<-mat[apply(is.na(mat),1,sum)==0,]
  oo[apply(tmp,2,function(z) length(levels(as.factor(z)))==1)]<-1
  rr<-cor(tmp)
  for (i in (2:ncol(rr))) if (sum(rr[1:(i-1),i]>0.999)>0) oo[i]<-1
  if (sum(oo)>0) print(rr)
  return(oo)
}
mdl2oo<-function(mdl, mdlo, xxname, mdl2) {
  gs<-summary(mdl); print(mdl$formula); print(gs)
  gs2<-summary(mdlo);  print(gs2)
  gsparm <- gs$coefficients;tmpn <- gs$n; 
  pintr<- 1-pchisq(2*(gs$loglik[2]-gs2$loglik[2]),gs$logtest[2]-gs2$logtest[2]) 
  pintr<-pvformat(pintr,4)
  if (!is.na(mdl2[[1]][1])) {
    gs3<-summary(mdl2); print(gs3)
    pintr2<- 1-pchisq(2*(gs3$loglik[2]-gs2$loglik[2]),gs3$logtest[2]-gs2$logtest[2]) 
    pintr<-paste(pintr, " (", pvformat(pintr2,4), " #)",sep="")
  }
  gsp<-gsparm[match(xxname,rownames(gsparm)),]
  beta<-gsp[,1]; se<-gsp[,3]; pv<-gsp[,5]; ci1<- beta-1.96*se; ci2<- beta+1.96*se
  pvx<-substr(rep("****",length(pv)),1,(pv<=0.05)+(pv<=0.01)+(pv<=0.001)) 
  if (colprn==3) {pvv<-pvx;} else {pvv<-pvformat(pv,4);}
  o1<-paste(numfmt(exp(beta),dec)," (",numfmt(exp(ci1),dec),", ",numfmt(exp(ci2),dec),")",sep="")
  o1<-paste(o1,pvv)
  return(list(o1,pintr))
}
mdl2bb<-function(mdl,xxname) {
  gs<-summary(mdl); print(mdl$formula); print(gs)
  gsparm <- gs$coefficients;
  bb<-round(gsparm[match(xxname,rownames(gsparm)),1],4)
  return(bb)
}
vv2fml<-function(vvname,vvlv) {
  vvname_ <- vvname
  vvname_[vvlv>0]<-paste("factor(",vvname[vvlv>0],")",sep="")
  fml<-paste(vvname_,collapse="+")
  return(fml)
}
addvia<-function(vvname,vvlv,iavname) {    
  vvname_ <- vvname
  vvname_[vvlv>0]<-paste("factor(",vvname[vvlv>0],")",sep="")
  fml0<-paste(c(vvname_,paste("factor(",iavname,")",sep="")),collapse="+")
  vvname_2<-vvname
  vvname_2<-paste(vvname_2,"*factor(",iavname,")",sep="")
  vvname_2[vvlv>0]<-paste("factor(",vvname[vvlv>0],")*factor(",iavname,")",sep="")
  for (z in (1:length(vvname_))) {fml0<-c(fml0,paste(c(vvname_[-z],vvname_2[z]),collapse="+"));}
  vvia<-rep(FALSE,length(vvname))
  for (i in (1:ny)) {
    for (j in (1:nx)) {
        xxname<- xvianame_[[j]]; if (xlv[j]>0) xxname<-xxname[-1]
        xxname1<-paste(xxname,collapse="+")
        fml<-paste(fmlcox0,yvname[i],")~",xxname1,"+",fml0,fmlst); bb<-NA
        for (k in (1:length(fml))) {
          cox0<-try(coxph(formula(fml[k]),weights=wdtmp$weights,data=wdtmp,method=ydist[i]))
          bb<-rbind(bb,mdl2bb(cox0, xxname));
        }
        bb<-bb[-1,]; tmprname_=paste("Model",1:length(fml)); rownames(bb)<-tmprname_; 
        tmpmdls_<-cbind(tmprname_,fml);  print(bb); print(tmpmdls_);
        bba<-(apply((bb< matrix(rep(bb[1,]-abs(bb[1,])*0.1,nrow(bb)),nrow=nrow(bb),byrow=TRUE)),1,sum)>0)
        bbu<-(apply((bb> matrix(rep(bb[1,]+abs(bb[1,])*0.1,nrow(bb)),nrow=nrow(bb),byrow=TRUE)),1,sum)>0)
        vvia <- (vvia | (bba | bbu)[-1])
    }  
  }
  fmlx<-paste(c(paste("factor(",iavname,")",sep=""),vvname_[!vvia],vvname_2[vvia]),collapse="+")
  return(list(fmlx,vvia,vvname[vvia]))
}
if (!is.na(bvar)) {
 if (bvar=="TIME.PHASE.4LMCOX") {
  WD<-getLandmarkDF(yvname, WD, timevname, tp);
  tmptimeb <- vlabel[vname==timevname];
  vname<-c(vname,"TIME.PHASE.4LMCOX", "TIME.PHASE.4LMCOX.1");
  vlabel<-c(vlabel, paste(tmptimeb, "segment"), paste("  <=", tp[1]));
  if (length(tp)>1) {
    vname<-c(vname, "TIME.PHASE.4LMCOX.2", "TIME.PHASE.4LMCOX.3");
    vlabel<-c(vlabel,  paste("  >", tp[1], " & <=", tp[2],sep=""),paste("  >", tp[2]));
  } else {
    vname<-c(vname, "TIME.PHASE.4LMCOX.2");
    vlabel<-c(vlabel,  paste("  >", tp[1]));
  }
  bv <- WD[,"TIME.PHASE.4LMCOX"];
}}
if (!is.na(colvname)) {
 if (colvname=="TIME.PHASE.4LMCOX") {
  WD<-getLandmarkDF(yvname, WD, timevname, tp);
  tmptimeb <- vlabel[vname==timevname];
  vname<-c(vname,"TIME.PHASE.4LMCOX", "TIME.PHASE.4LMCOX.1");
  vlabel<-c(vlabel, paste(tmptimeb, "segment"), paste("  <=", tp[1]));
  if (length(tp)>1) {
    vname<-c(vname, "TIME.PHASE.4LMCOX.2", "TIME.PHASE.4LMCOX.3");
    vlabel<-c(vlabel,  paste("  >", tp[1], " & <=", tp[2],sep=""),paste("  >", tp[2]));
  } else {
    vname<-c(vname, "TIME.PHASE.4LMCOX.2");
    vlabel<-c(vlabel,  paste("  >", tp[1]));
  }
  colv <- WD[,"TIME.PHASE.4LMCOX"];
}}
if (is.na(xlv[1])) xlv<-apply(xv,2,function(z) length(unique(z))*(length(unique(z))<8));
if (is.na(alv[1]) & !is.na(avname[1])) alv<-apply(av,2,function(z) length(unique(z))*(length(unique(z))<8));
if (is.na(slv[1]) & !is.na(svname[1])) slv<-apply(sv,2,function(z) length(unique(z))*(length(unique(z))<8));

parm[is.na(parm)]<-0;
colprn<-parm[3]; if (colprn==0) colprn<-1;
vlabelN<-(substr(vlabel,1,1)==" ");
vlabelZ<-vlabel[vlabelN];vlabelV<-vlabel[!vlabelN]
vnameV<-vname[!vlabelN];vnameZ<-vname[vlabelN]
sink(paste(ofname,".lst",sep=""))
Total_<-1; WD<-cbind(WD,Total_)
bvname<-bvar;
if (is.na(bvar)) {bvar<-"Total_"; bv<-WD[,bvar];bvb<-bvar;}
blv<-levels(factor(WD[,bvar])); nlb<-length(blv)
if (!is.na(bvname)) {
  bvb<-vlabelV[match(bvar,vnameV)][1]; if (is.na(bvb)) bvb<-bvar
  blb<-vlabelZ[match(paste(bvname,".",blv,sep=""),vnameZ)]
  blb[is.na(blb)]<-blv[is.na(blb)]
  stvlb<-c(paste(bvb,": ",blb,sep=""),"Total")
}
nx<-ncol(xv); xb<-vlabelV[match(xvname,vnameV)]; xb[is.na(xb)]<-xvname[is.na(xb)]
ny<-ncol(yv); yb<-vlabelV[match(yvname,vnameV)]; yb[is.na(yb)]<-yvname[is.na(yb)]
ns<-ncol(sv); sb<-vlabelV[match(svname,vnameV)]; sb[is.na(sb)]<-svname[is.na(sb)]
clv<-levels(factor(colv)); nlv<-length(clv)
colvb<-vlabelV[match(colvname,vnameV)]; if (is.na(colvb)) colvb<-colvname;
clb<-vlabelZ[match(paste(colvname,".",clv,sep=""),vnameZ)]
clb[is.na(clb)]<-clv[is.na(clb)]
xvname_ <- xvname
xvname_[xlv>0]<-paste("factor(",xvname[xlv>0],")",sep="")
xiaxname_ <- paste(xvname_,"+",xvname_,"*",colvname,sep="")
xvianame_<-list(NA); xvialbl_<-list(NA); 
for (j in (1:nx)) {
  tmpnewxv_<-NA; tmpnewxm_<-NA; tmpnewxb1<-""; tmpnewxb2<-"";
  if (xlv[j]==0) {
    for (k in (1:nlv)) {
      tmpnewxv_<-cbind(tmpnewxv_,WD[,xvname[j]]*(WD[,colvname]==clv[k]))      
      tmpnewxm_<-c(tmpnewxm_,paste(xvname[j],".",k,sep=""))
      tmpnewxb1<-c(tmpnewxb1,xb[j]);tmpnewxb2<-c(tmpnewxb2,clb[k])
    }
  } else {
    xjlv <- levels(factor(WD[,xvname[j]])); nxjlv<-length(xjlv)
    xjlb <- vlabelZ[match(paste(xvname[j],".",xjlv,sep=""),vnameZ)] 
    xjlb[is.na(xjlb)]<-xjlv[is.na(xjlb)]
    tmpxcc_<-rep(NA,nrow(WD)); tmpcode_<-0
    for (k in (1:nlv)) {
      for (z in (1:nxjlv)) {
        tmprzk_<-(WD[,xvname[j]]==xjlv[z] & WD[,colvname]==clv[k])
        tmpxcc_[tmprzk_]<-tmpcode_; tmpcode_<-tmpcode_+1
        tmpnewxv_<-cbind(tmpnewxv_,tmprzk_*1)
        tmpnewxm_<-c(tmpnewxm_,paste(xvname[j],".",z,".",colvname,".",k,sep=""))
        tmpnewxb1<-c(tmpnewxb1,xjlb[z]);tmpnewxb2<-c(tmpnewxb2,clb[k])
      }
    }
    tmpnewxv_<-cbind(tmpnewxv_,tmpxcc_);
    tmpnewxm_<-c(tmpnewxm_,paste(xvname[j],".",colvname,sep=""))
  }
  tmpnewxv_<-tmpnewxv_[,-1]; tmpnewxm_<-tmpnewxm_[-1]; 
  tmpnewxb1<-tmpnewxb1[-1]; tmpnewxb2<-tmpnewxb2[-1]
  colnames(tmpnewxv_)<-tmpnewxm_
  WD<-cbind(WD,tmpnewxv_)
  if (xlv[j]==0) {xvianame_[[j+1]]<-tmpnewxm_;} else {xvianame_[[j+1]]<-tmpnewxm_[-length(tmpnewxm_)];}
  xvialbl_[[j+1]]<-list(tmpnewxb1,tmpnewxb2)
}
xvianame_<-xvianame_[-1]; xvialbl_<-xvialbl_[-1]
cond.logit<-0; fmlst<-"";
if (!is.na(vname.start) & !is.na(vname.stop)) {
  fmlcox0 <- paste("Surv(",vname.start,",",vname.stop,",",sep="")
  cmp0<-(!is.na(vname.start) & !is.na(vname.stop))
} else {
  if (is.na(timevname)) {
    timevname<-"tmp.time"; tmp.time<-rep(1,nrow(yv)); WD<-cbind(WD,tmp.time);
    ydist<-rep('exact',ny); cond.logit<-1;
    fmlcox0 <- "Surv(tmp.time,";
    fmlst<-paste("+strata(",subjvname,")",sep="")
  } else {
    fmlcox0 <- paste("Surv(",timevname,",",sep="");
    cmp0<-(!is.na(timevname))
  }
}  

allvname<-c(yvname,xvname,colvname,bvar,avname,svname,subjvname,vname.start,vname.stop,timevname,"weights"); 
allvname<-allvname[!is.na(allvname)]
cmpd<-WD[,allvname];
wdtmp<-WD[(apply(is.na(cmpd),1,sum)==0),]
if (!is.na(subjvname)) wdtmp<-wdtmp[order(wdtmp[,subjvname]),]

fmlxx<-""; fmlzz<-""; fmltt<-"Crude"; fmlvv<-list(""); 
if (!is.na(avname[1])) {
  avb<-vlabelV[match(avname,vnameV)]; avb[is.na(avb)]<-avname[is.na(avb)]
  avbstr<-paste(avb,collapse=", ")
  fmlxx<-c(fmlxx,vv2fml(avname,alv))
  fmlzz<-c(fmlzz,avbstr)
  fmltt<-c(fmltt,"Model I")
  fmlvv[[length(fmlvv)+1]]<-avname
  if (parm[1]==1) {
    tmp<-addvia(avname,alv,colvname)
    if (sum(tmp[[2]])>0) {
      fmlxx<-c(fmlxx,tmp[[1]]); 
      str1<- paste(vlabelV[match(tmp[[3]],vnameV)],collapse=", ")
      fmlzz<-c(fmlzz,paste(avbstr, " and the interaction terms for following variables:", str1));
      fmltt<-c(fmltt,"Model I*")
      fmlvv[[length(fmlvv)+1]]<-avname
    }
  }
}
if (!is.na(svname[1])) {
  svbstr<-paste(sb,collapse=", ")
  fmlxx<-c(fmlxx,vv2fml(svname,slv))
  fmlzz<-c(fmlzz,svbstr)
  fmltt<-c(fmltt,"Model II")
  fmlvv[[length(fmlvv)+1]]<-svname
  if (parm[1]==1) {
    tmp<-addvia(svname,slv,colvname)
    if (sum(tmp[[2]])>0) {
      fmlxx<-c(fmlxx,tmp[[1]]); 
      str1<- paste(vlabelV[match(tmp[[3]],vnameV)],collapse=", ")
      fmlzz<-c(fmlzz,paste(svbstr, " and the interaction terms for following variables:", str1));
      fmltt<-c(fmltt,"Model II*")
      fmlvv[[length(fmlvv)+1]]<-svname
    }
  }
}
nmdl<-length(fmlxx)
if (nlb>1) {stmp_<-c(1:nlb,0);} else {stmp_<-0;}
oo1<-list(NA,NA,NA,NA); oo2<-list(NA,NA,NA,NA,NA,NA,NA);
if (!is.na(subjvname)) WD<-WD[order(WD[,subjvname]),]
for (s in stmp_) {
  for (i in (1:ny)) {
    for (j in (1:nx)) {
      ifelse(xlv[j]>0, tmpvxz<-paste(xvname[j],".",colvname,sep=""), tmpvxz<-colvname) 
      wdtmp0<-WD[(apply(is.na(WD[,c(yvname[i],xvname[j],colvname)]),1,sum)==0),]
      numi<-tapply(!is.na(wdtmp0[,yvname[i]]),as.factor(wdtmp0[,tmpvxz]),sum)
      oo1<-rbind(oo1,list(s,i,j,numi))
      for (k in (1:nmdl)) {
        tmpvn<-c(yvname[i],xvname[j],colvname);
        if (fmlvv[[k]][1]>"") tmpvn<-c(tmpvn,fmlvv[[k]])
        wdtmp<-WD[(apply(is.na(WD[,tmpvn]),1,sum)==0),]
        if (s>0) wdtmp<-wdtmp[wdtmp[,bvar]==blv[s],]
        nn<-tapply(!is.na(wdtmp[,yvname[i]]),as.factor(wdtmp[,tmpvxz]),sum)
        xxname<- xvianame_[[j]];
        if (xlv[j]>0) {
          xxname<-xxname[-1]
          fmli<-paste(fmlcox0,yvname[i],")~",paste(xxname,collapse="+"), fmlst,sep="")
        } else{  
          fmli<-paste(fmlcox0,yvname[i],")~",paste(xxname,collapse="+"),"+factor(",colvname,")", fmlst,sep="")
        }
        fmlo<-paste(fmlcox0,yvname[i],")~",xvname_[j],"+factor(",colvname,")",fmlst,sep="")
        fml2<-paste(fmlcox0,yvname[i],")~",xiaxname_[j],"+factor(",colvname,")",fmlst,sep="")
        if (fmlxx[k]>"  ") {
          fmli<-paste(fmli,"+",fmlxx[k],sep=""); 
          fmlo<-paste(fmlo,"+",fmlxx[k],sep="")
          fml2<-paste(fml2,"+",fmlxx[k],sep="")
        }
        if (s==0 & !is.na(bvname)) {
          fmli<-paste(fmli,"+factor(",bvname,")",sep="")
          fmlo<-paste(fmlo,"+factor(",bvname,")",sep="")
          fml2<-paste(fml2,"+factor(",bvname,")",sep="")
        }
        if (min(apply(wdtmp[,c(xxname,colvname)],2,function(m) length(unique(m))))>1) {
          coxi<-try(coxph(formula(fmli),weights=wdtmp$weights,data=wdtmp,method=ydist[i]))
          coxo<-try(coxph(formula(fmlo),weights=wdtmp$weights,data=wdtmp,method=ydist[i]))
          cox2<-NA; if (nlv>2) cox2<-try(coxph(formula(fml2),weights=wdtmp$weights,data=wdtmp,method=ydist[i]))
          mdli<-mdl2oo(coxi,coxo,xxname,cox2)
        } else {
          mdli<-list(rep("",times=length(xxname)),"");
        }
        oo2<-rbind(oo2,list(s,i,j,k,mdli[[1]],mdli[[2]],nn))
      }
    }
  }
}

ncontx<-sum(xlv==0); ncatgx<-nx-ncontx
w<-""
if (ncontx>0) {
  tt1<-c("Model",paste(colvname,": ",clb,sep=""),"P interaction")
  nn1<-c("Y","Strata","X","Model",clb)
  for (i in (1:ny)) {
    if (ny>1) tt1<-rbind(tt1,c(paste("For ",yb[i],sep=""),rep(" ",nlv+1)))
    for (s in stmp_) {
       if (nlb>1) {
         ifelse(s>0, sslb<-stvlb[s], sslb<-stvlb[nlb+1])
         tt1<-rbind(tt1,c(sslb,rep(" ",nlv+1)))
       } else {sslb<-"Total";}
       for (j in (1:nx)) {
         if (xlv[j]==0) {
           if (nx>1) tt1<-rbind(tt1,c(xb[j],rep(" ",nlv+1)))
           for (k in (1:nmdl)) {
             oo2row <-(oo2[,1]==s & oo2[,2]==i & oo2[,3]==j & oo2[,4]==k)
             oo2row[is.na(oo2row)]<-FALSE
             mdloo<-oo2[oo2row,][[5]]; pia<-oo2[oo2row,][[6]];mdlnn<-oo2[oo2row,][[7]]
             tt1<-rbind(tt1,c(fmltt[k],mdloo,pia))
             nn1<-rbind(nn1,c(yb[i],sslb,xb[j],fmltt[k],mdlnn))
           }
         }
       }
    }
  }
}

if (ncatgx>0) {
  tt2<-c("Exposure",colvb,"N")
  if (nmdl==1) mdlk<-1
  if (nmdl==2) mdlk<-2
  if (nmdl==3) {if (fmlxx[3]=="Model II") {mdlk<-c(2,3);} else {mdlk<-3;}}
  if (nmdl==4) {
    if (fmlxx[4]=="Model II") mdlk<-c(3,4)
    if (fmlxx[4]=="Model II*") mdlk<-c(2,4)
  }
  if (nmdl==5) mdlk<-c(3,5)
  mdlz<-(1:nmdl)[-mdlk]; nmdlz<-length(mdlz)
  tt2<-c(tt2,fmltt[mdlk])
  if (nmdlz>0) {tt3<-c("Exposure",colvb,fmltt[mdlz]);} else tt3<-NA
  tbncol<-length(tt2)
  nn2<-c("Y","Strata","X","Model","Nobs","Tot N")
  for (i in (1:ny)) {
    if (ny>1) {
      tt2<-rbind(tt2,c(paste("For ",yb[i],sep=""),rep(" ",tbncol-1)))
      if (nmdlz>0) tt3<-rbind(tt3,c(paste("For ",yb[i],sep=""),rep(" ",nmdlz+1)))
    }
    for (s in stmp_) {
       if (nlb>1) {
         ifelse(s>0, sslb<-stvlb[s], sslb<-stvlb[nlb+1])
         tt2<-rbind(tt2,c(sslb,rep(" ",tbncol-1)))
         if (nmdlz>0) tt3<-rbind(tt3,c(sslb,rep(" ",nmdlz+1)))
       } else {sslb<-"Total";}
       for (j in (1:nx)) {
         if (xlv[j]>0) {
           oo1row <-(oo1[,1]==s & oo1[,2]==i & oo1[,3]==j)
           oo1row[is.na(oo1row)]<-FALSE
           mdlcc<-cbind(c(xb[j],xvialbl_[j][[1]][[1]]),c(" ",xvialbl_[j][[1]][[2]]))
           if (nmdlz>0) mdlcx<-mdlcc
           mdlcc<-cbind(mdlcc,c(" ",oo1[oo1row,][[4]]))
           pia<-c("P interaction"," "," ")
           if (nmdlz>0) pix<-c("P interaction"," ")
           for (k in mdlk) {
             oo2row <-(oo2[,1]==s & oo2[,2]==i & oo2[,3]==j & oo2[,4]==k)
             oo2row[is.na(oo2row)]<-FALSE
             mdloo<-c("","Ref.",oo2[oo2row,][[5]]); 
             pia<-c(pia,oo2[oo2row,][[6]]);
             mdlnn<-oo2[oo2row,][[7]]; sumnn<-sum(mdlnn)
             mdlcc<-cbind(mdlcc,mdloo)             
             nn2<-rbind(nn2,c(yb[i],sslb,xb[j],fmltt[k],paste(mdlnn,collapse=";"),sumnn))
           }
           tt2<-rbind(tt2,mdlcc,pia)
           if (nmdlz>0) {
             for (k in mdlz) {
               oo2row <-(oo2[,1]==s & oo2[,2]==i & oo2[,3]==j & oo2[,4]==k)
               oo2row[is.na(oo2row)]<-FALSE
               mdloo<-c("","Ref.",oo2[oo2row,][[5]]); 
               pix<-c(pix,oo2[oo2row,][[6]]);
               mdlnn<-oo2[oo2row,][[7]]; sumnn<-sum(mdlnn)
               mdlcx<-cbind(mdlcx,mdloo)             
               nn2<-rbind(nn2,c(yb[i],sslb,xb[j],fmltt[k],paste(mdlnn,collapse=";"),sumnn))
             }
             tt3<-rbind(tt3,mdlcx,pix)
           }
         }
       }
    }
  }
}
sink()
w<-c("<html><head>","<meta http-equiv=\"Content-Type\" content=\"text/html\" charset=\"gb2312\" /></head><body>")
w<-c(w,"<h2>",title,"</h2>")

if (colprn<=2) {prnopt<-"HR (95%CI) Pvalue ";} else {prnopt<-"HR (95%CI) ";}
if (cond.logit==1) {w<-c(w, "Conditional logistic regression</br>");
} else {w<-c(w, "Proportional Hazards Model (Cox model)</br>");}


if (ncontx>0) {
  w<-c(w,"</br><table border=3>", mat2htmltable(tt1), "</table>")
  w<-c(w,"</br>Results in table:", prnopt)
  if (nlv>2) w<-c(w,"</br># interaction trend test (treat ", colvb, " as continuous)")
  w<-c(w,paste(c("</br>结果变量:",yb),collapse=" "))
  w<-c(w,paste(c("</br>危险因素:",xb[xlv==0]),collapse=" "))
  w<-c(w,paste(c("</br>效应修饰因子:",colvb),collapse=" "))
  for (k in (1:nmdl)) {
    if (fmlxx[k]>"") w<-c(w,paste("</br>",fmltt[k]," 调整了: ",fmlzz[k],sep=""))
  }
  w<-c(w,paste("</br>此表用易侕统计软件 (www.empowerstats.com) 和R软件生成，生成日期：",Sys.Date()))
  w<-c(w,"</br></br>各模型所用的样本量</br><table border=3>", mat2htmltable(nn1), "</table>")
}
if (ncatgx>0) {
  w<-c(w,"</br><table border=3>", mat2htmltable(tt2), "</table>")
  w<-c(w,"</br>Results in table:", prnopt)
  if (nlv>2) w<-c(w,"</br># interaction trend test (treat ", colvb, " as continuous)")
  w<-c(w,paste(c("</br>结果变量:",yb),collapse=" "))
  w<-c(w,paste(c("</br>危险因素:",xb[xlv>0]),collapse=" "))
  w<-c(w,paste(c("</br>效应修饰因子:",colvb),collapse=" "))
  for (k in mdlk) {
    if (fmlxx[k]>"") w<-c(w,paste("</br>",fmltt[k]," 调整了: ",fmlzz[k],sep=""))
  }
  if (!is.na(tt3)) {
    w<-c(w,"</br><table border=3>", mat2htmltable(tt3), "</table>")
    w<-c(w,"</br>Results in table:", prnopt)
    w<-c(w,paste(c("</br>结果变量:",yb),collapse=" "))
    w<-c(w,paste(c("</br>危险因素:",xb[xlv>0]),collapse=" "))
    w<-c(w,paste(c("</br>效应修饰因子:",colvb),collapse=" "))
    for (k in mdlz) {
      if (fmlxx[k]>"") w<-c(w,paste("</br>",fmltt[k]," 调整了: ",fmlzz[k],sep=""))
    }
  }
  w<-c(w,paste("</br>此表用易侕统计软件 (www.empowerstats.com) 和R软件生成，生成日期：",Sys.Date()))
  w<-c(w,"</br></br>各模型所用的样本量</br><table border=3>", mat2htmltable(nn2), "</table>")
}
w<-c(w,wd.subset)
w<-c(w,"</body></html>")
fileConn<-file(paste(ofname,".htm",sep="")); writeLines(w, fileConn)

R.Version4RUN<-343;
R.LibLocation <- "C:/Users/Administrator/AppData/Roaming/EmpowerRCH/R343/library"
#***************** Regarding ALL Following R Functions ********************
#***** COPYRIGHT (c) 2010 X&Y Solutions, ALL RIGHT RESERVED ***************
#******************* www.EmpowerStats.com *********************************
#**************************************************************************
Sys.setlocale("LC_TIME", "C")
library(doBy,lib.loc=R.LibLocation)
library(plotrix,lib.loc=R.LibLocation)
library(stringi,lib.loc=R.LibLocation)
library(stringr,lib.loc=R.LibLocation)
library(survival,lib.loc=R.LibLocation)
library(rms,lib.loc=R.LibLocation)
library(nnet,lib.loc=R.LibLocation)
library(car,lib.loc=R.LibLocation)
library(mgcv,lib.loc=R.LibLocation)
pdfwd<-6; pdfht<-6
setwd("H:/analysis/CHINADMI/tghdlreversionFPG/PROJ46_12_tbl")
load("H:/analysis/CHINADMI/tghdlreversionFPG/data2.Rdata")
if (length(which(ls()=="EmpowerStatsR"))==0) EmpowerStatsR<-get(ls()[1])
names(EmpowerStatsR)<-toupper(names(EmpowerStatsR))


rankvar <- function(var, num) {
  qprobs <- 1/num
  if (num>2) {for (i in (2:(num-1))) {qprobs <- c(qprobs, 1/num * i) }} 
  outvar <- rep(0, times=length(var))
  outvar[is.na(var)] <- NA
  cutpoints <- quantile(var,probs=qprobs, na.rm=TRUE)
  for (k in (1:length(cutpoints))) {outvar[var>=cutpoints[k]] <- k}
  tmp<-c(min(var,na.rm=TRUE),cutpoints,max(var,na.rm=TRUE))
  names(tmp)<-c("Min",names(cutpoints),"Max")
  print(tmp)
  return(outvar)
}


attach(EmpowerStatsR)
sink("H:/analysis/CHINADMI/tghdlreversionFPG/datastep/PROJ46_datastep.lst")
print("Creating new variable: TH.Q4")
TH.Q4<- rankvar(TH,4)
EmpowerStatsR<-cbind(EmpowerStatsR,TH.Q4)
print("Creating new variable: TH.Q4.CONT")
TH.Q4.CONT<-TH.Q4
EmpowerStatsR<-cbind(EmpowerStatsR,TH.Q4.CONT)
print("Creating new variable: BMI.CS")
BMI.CS<- 0+(BMI>=18.5)+(BMI>=24)+(BMI>=28)
BMI.CS[is.na(BMI)]<-NA
EmpowerStatsR<-cbind(EmpowerStatsR,BMI.CS)
print("Creating new variable: AGE.CS")
AGE.CS<- 0+(AGE>=30)+(AGE>=40)+(AGE>=50)+(AGE>=60)+(AGE>=70)
AGE.CS[is.na(AGE)]<-NA
EmpowerStatsR<-cbind(EmpowerStatsR,AGE.CS)
rm(TH.Q4,TH.Q4.CONT,BMI.CS,AGE.CS)
detach(EmpowerStatsR)
sink()
vname<-c("_N_","_STAT_","_TOTAL_","IMPUTATION_","IMPUTATION_.1")
vlabel<-c("样本量(%)","统计量","合计","IMPUTATION_","  1")
vname<-c(vname,"ID","AGE","SEX","SEX.1","SEX.2","HEIGHT")
vlabel<-c(vlabel,"ID","AGE","SEX","  1","  2","HEIGHT")
vname<-c(vname,"WEIGHT","BMI","SBP","DBP","FPG","TC","TG")
vlabel<-c(vlabel,"WEIGHT","BMI","SBP","DBP","FPG","TC","TG")
vname<-c(vname,"HDL","TH","LDL","ALT","AST","BUN","CCR","FFPG")
vlabel<-c(vlabel,"HDL","TH","LDL","ALT","AST","BUN","CCR","FFPG")
vname<-c(vname,"DIABETES","DIABETES.0","DIABETES.1","REGRESSION","REGRESSION.0","REGRESSION.1")
vlabel<-c(vlabel,"DIABETES","  0","  1","REGRESSION","  0","  1")
vname<-c(vname,"YEAR.OF.FOLLOWUP","SMOKING","SMOKING.1","SMOKING.2","SMOKING.3")
vlabel<-c(vlabel,"YEAR.OF.FOLLOWUP","SMOKING","  1","  2","  3")
vname<-c(vname,"DRINKING","DRINKING.1","DRINKING.2","DRINKING.3")
vlabel<-c(vlabel,"DRINKING","  1","  2","  3")
vname<-c(vname,"FAMILY","FAMILY.0","FAMILY.1","TH.Q4","TH.Q4.0","TH.Q4.1","TH.Q4.2","TH.Q4.3")
vlabel<-c(vlabel,"FAMILY","  0","  1","TH 四分组","  Q1","  Q2","  Q3","  Q4")
vname<-c(vname,"TH.Q4.CONT","BMI.CS","BMI.CS.0","BMI.CS.1","BMI.CS.2","BMI.CS.3")
vlabel<-c(vlabel,"TH 四分组","BMI 分组","  <18.5","  >=18.5, <24","  >=24, <28","  >=28")
vname<-c(vname,"AGE.CS","AGE.CS.0","AGE.CS.1","AGE.CS.2","AGE.CS.3","AGE.CS.4","AGE.CS.5")
vlabel<-c(vlabel,"AGE 分组","  <30","  >=30, <40","  >=40, <50","  >=50, <60","  >=60, <70","  >=70")
slt.vname<-c()

library(mgcv,lib.loc=R.LibLocation)
library(geepack,lib.loc=R.LibLocation)
library(survival,lib.loc=R.LibLocation)
 
ofname<-"PROJ46_12_tbl"; 
WD<-EmpowerStatsR; wd.subset=""; 
svy.DSN.YN <- FALSE; 
weights<-1;weights.var <- NA; 
WD<-cbind(WD,weights); WD<-WD[!is.na(weights),]; 
title<-"交互作用检验"; 
attach(WD) 
subjvname<-NA; 
yv<-cbind(REGRESSION); 
yvname<-c('REGRESSION'); 
yvar<-c('REGRESSION'); 
ydist<-c('breslow'); 
ylink<-c(''); 
ylv<-c(2); 
xv<-cbind(TH); 
xvname<-c('TH'); 
xvar<-c('TH'); 
xlv<-c(0); 
sxf<-NA; 
sv<-cbind(SEX,SBP,DBP,BMI,FPG,LDL,ALT,AST,BUN,SMOKING,CCR,DRINKING,FAMILY); 
svname<-c('SEX','SBP','DBP','BMI','FPG','LDL','ALT','AST','BUN','SMOKING','CCR','DRINKING','FAMILY'); 
svar<-c('SEX','SBP','DBP','BMI','FPG','LDL','ALT','AST','BUN','SMOKING','CCR','DRINKING','FAMILY'); 
sdf<-c(NA,0,0,0,0,0,0,0,0,0,0,0,0,0)[-1]; 
slv<-c(2,0,0,0,0,0,0,0,0,3,0,3,2); 
av<-NA; avname<-NA; avlbl<-NA; nadj<-0; alv<-NA; 
timev<-YEAR.OF.FOLLOWUP;timevname<-"YEAR.OF.FOLLOWUP"; 
bv<-NA; bvar<-NA; 
colv<-AGE.CS;colvname<-"AGE.CS"; 
tv<-cbind(YEAR.OF.FOLLOWUP); 
tvname<-c('YEAR.OF.FOLLOWUP'); 
v.start<-NA; vname.start<-NA; 
v.stop<-NA; vname.stop<-NA; 
par1<-NA;dec<-3;parm<-c(1,NA, 1,NA, 1); 
if (!exists("pdfwd")) pdfwd<-6; 
if (!exists("pdfht")) pdfht<-6; 
##R package## mgcv geepack survival ##R package##;
pvformat<-function(p,dec) {
  pp <- sprintf(paste("%.",dec,"f",sep=""),as.numeric(p))
  if (is.matrix(p)) {pp<-matrix(pp, nrow=nrow(p)); colnames(pp)<-colnames(p);rownames(pp)<-rownames(p);}
  lw <- paste("<",substr("0.00000000000",1,dec+1),"1",sep="");
  pp[as.numeric(p)<(1/10^dec)]<-lw
  return(pp)
}
numfmt<-function(p,dec) {
  if (is.list(p)) p<-as.matrix(p)
  pp <- sprintf(paste("%.",dec,"f",sep=""),as.numeric(p))
  if (is.matrix(p)) {pp<-matrix(pp, nrow=nrow(p));colnames(pp)<-colnames(p);rownames(pp)<-rownames(p);}
  pp[as.numeric(p)>10000000]<- "inf."
  pp[is.na(p) | gsub(" ","",p)==""]<- ""
  pp[p=="-Inf"]<-"-Inf"
  pp[p=="Inf"]<-"Inf"
  return(pp)
}

getLandmarkDF <- function(yvname, WD, timevname, tp) {
  ny<-length(yvname); tp<-c(0, tp, max(WD[,timevname],na.rm=TRUE)); ntp<-length(tp)-1;
  tmpWD<-WD[!is.na(WD[,timevname]),]
  for (i in (1:ntp)) {
    wd.i<-tmpWD[tmpWD[,timevname]>tp[i],]
    for (j in (1:ny)) {wd.i[wd.i[,yvname[j]]==1 & wd.i[,timevname]>tp[i+1],yvname[j]]<-0;}
    wd.i[wd.i[,timevname]>tp[i+1],timevname]<-tp[i+1]
    wd.i<-cbind(wd.i, TIME.PHASE.4LMCOX=i)
    if (i==1) {wd.p<-wd.i;} else {wd.p<-rbind(wd.p,wd.i);}
  }
  return(wd.p)
}
mat2htmltable<-function(mat) {
  t1<- apply(mat,1,function(z) paste(z,collapse="</td><td>"))
  t2<- paste("<tr><td>",t1,"</td></tr>")
  return(paste(t2,collapse=" "))
}
chkMatrixSinglar <- function(mat) {
  oo<-rep(0,ncol(mat))
  tmp<-mat[apply(is.na(mat),1,sum)==0,]
  oo[apply(tmp,2,function(z) length(levels(as.factor(z)))==1)]<-1
  rr<-cor(tmp)
  for (i in (2:ncol(rr))) if (sum(rr[1:(i-1),i]>0.999)>0) oo[i]<-1
  if (sum(oo)>0) print(rr)
  return(oo)
}
mdl2oo<-function(mdl, mdlo, xxname, mdl2) {
  gs<-summary(mdl); print(mdl$formula); print(gs)
  gs2<-summary(mdlo);  print(gs2)
  gsparm <- gs$coefficients;tmpn <- gs$n; 
  pintr<- 1-pchisq(2*(gs$loglik[2]-gs2$loglik[2]),gs$logtest[2]-gs2$logtest[2]) 
  pintr<-pvformat(pintr,4)
  if (!is.na(mdl2[[1]][1])) {
    gs3<-summary(mdl2); print(gs3)
    pintr2<- 1-pchisq(2*(gs3$loglik[2]-gs2$loglik[2]),gs3$logtest[2]-gs2$logtest[2]) 
    pintr<-paste(pintr, " (", pvformat(pintr2,4), " #)",sep="")
  }
  gsp<-gsparm[match(xxname,rownames(gsparm)),]
  beta<-gsp[,1]; se<-gsp[,3]; pv<-gsp[,5]; ci1<- beta-1.96*se; ci2<- beta+1.96*se
  pvx<-substr(rep("****",length(pv)),1,(pv<=0.05)+(pv<=0.01)+(pv<=0.001)) 
  if (colprn==3) {pvv<-pvx;} else {pvv<-pvformat(pv,4);}
  o1<-paste(numfmt(exp(beta),dec)," (",numfmt(exp(ci1),dec),", ",numfmt(exp(ci2),dec),")",sep="")
  o1<-paste(o1,pvv)
  return(list(o1,pintr))
}
mdl2bb<-function(mdl,xxname) {
  gs<-summary(mdl); print(mdl$formula); print(gs)
  gsparm <- gs$coefficients;
  bb<-round(gsparm[match(xxname,rownames(gsparm)),1],4)
  return(bb)
}
vv2fml<-function(vvname,vvlv) {
  vvname_ <- vvname
  vvname_[vvlv>0]<-paste("factor(",vvname[vvlv>0],")",sep="")
  fml<-paste(vvname_,collapse="+")
  return(fml)
}
addvia<-function(vvname,vvlv,iavname) {    
  vvname_ <- vvname
  vvname_[vvlv>0]<-paste("factor(",vvname[vvlv>0],")",sep="")
  fml0<-paste(c(vvname_,paste("factor(",iavname,")",sep="")),collapse="+")
  vvname_2<-vvname
  vvname_2<-paste(vvname_2,"*factor(",iavname,")",sep="")
  vvname_2[vvlv>0]<-paste("factor(",vvname[vvlv>0],")*factor(",iavname,")",sep="")
  for (z in (1:length(vvname_))) {fml0<-c(fml0,paste(c(vvname_[-z],vvname_2[z]),collapse="+"));}
  vvia<-rep(FALSE,length(vvname))
  for (i in (1:ny)) {
    for (j in (1:nx)) {
        xxname<- xvianame_[[j]]; if (xlv[j]>0) xxname<-xxname[-1]
        xxname1<-paste(xxname,collapse="+")
        fml<-paste(fmlcox0,yvname[i],")~",xxname1,"+",fml0,fmlst); bb<-NA
        for (k in (1:length(fml))) {
          cox0<-try(coxph(formula(fml[k]),weights=wdtmp$weights,data=wdtmp,method=ydist[i]))
          bb<-rbind(bb,mdl2bb(cox0, xxname));
        }
        bb<-bb[-1,]; tmprname_=paste("Model",1:length(fml)); rownames(bb)<-tmprname_; 
        tmpmdls_<-cbind(tmprname_,fml);  print(bb); print(tmpmdls_);
        bba<-(apply((bb< matrix(rep(bb[1,]-abs(bb[1,])*0.1,nrow(bb)),nrow=nrow(bb),byrow=TRUE)),1,sum)>0)
        bbu<-(apply((bb> matrix(rep(bb[1,]+abs(bb[1,])*0.1,nrow(bb)),nrow=nrow(bb),byrow=TRUE)),1,sum)>0)
        vvia <- (vvia | (bba | bbu)[-1])
    }  
  }
  fmlx<-paste(c(paste("factor(",iavname,")",sep=""),vvname_[!vvia],vvname_2[vvia]),collapse="+")
  return(list(fmlx,vvia,vvname[vvia]))
}
if (!is.na(bvar)) {
 if (bvar=="TIME.PHASE.4LMCOX") {
  WD<-getLandmarkDF(yvname, WD, timevname, tp);
  tmptimeb <- vlabel[vname==timevname];
  vname<-c(vname,"TIME.PHASE.4LMCOX", "TIME.PHASE.4LMCOX.1");
  vlabel<-c(vlabel, paste(tmptimeb, "segment"), paste("  <=", tp[1]));
  if (length(tp)>1) {
    vname<-c(vname, "TIME.PHASE.4LMCOX.2", "TIME.PHASE.4LMCOX.3");
    vlabel<-c(vlabel,  paste("  >", tp[1], " & <=", tp[2],sep=""),paste("  >", tp[2]));
  } else {
    vname<-c(vname, "TIME.PHASE.4LMCOX.2");
    vlabel<-c(vlabel,  paste("  >", tp[1]));
  }
  bv <- WD[,"TIME.PHASE.4LMCOX"];
}}
if (!is.na(colvname)) {
 if (colvname=="TIME.PHASE.4LMCOX") {
  WD<-getLandmarkDF(yvname, WD, timevname, tp);
  tmptimeb <- vlabel[vname==timevname];
  vname<-c(vname,"TIME.PHASE.4LMCOX", "TIME.PHASE.4LMCOX.1");
  vlabel<-c(vlabel, paste(tmptimeb, "segment"), paste("  <=", tp[1]));
  if (length(tp)>1) {
    vname<-c(vname, "TIME.PHASE.4LMCOX.2", "TIME.PHASE.4LMCOX.3");
    vlabel<-c(vlabel,  paste("  >", tp[1], " & <=", tp[2],sep=""),paste("  >", tp[2]));
  } else {
    vname<-c(vname, "TIME.PHASE.4LMCOX.2");
    vlabel<-c(vlabel,  paste("  >", tp[1]));
  }
  colv <- WD[,"TIME.PHASE.4LMCOX"];
}}
if (is.na(xlv[1])) xlv<-apply(xv,2,function(z) length(unique(z))*(length(unique(z))<8));
if (is.na(alv[1]) & !is.na(avname[1])) alv<-apply(av,2,function(z) length(unique(z))*(length(unique(z))<8));
if (is.na(slv[1]) & !is.na(svname[1])) slv<-apply(sv,2,function(z) length(unique(z))*(length(unique(z))<8));

parm[is.na(parm)]<-0;
colprn<-parm[3]; if (colprn==0) colprn<-1;
vlabelN<-(substr(vlabel,1,1)==" ");
vlabelZ<-vlabel[vlabelN];vlabelV<-vlabel[!vlabelN]
vnameV<-vname[!vlabelN];vnameZ<-vname[vlabelN]
sink(paste(ofname,".lst",sep=""))
Total_<-1; WD<-cbind(WD,Total_)
bvname<-bvar;
if (is.na(bvar)) {bvar<-"Total_"; bv<-WD[,bvar];bvb<-bvar;}
blv<-levels(factor(WD[,bvar])); nlb<-length(blv)
if (!is.na(bvname)) {
  bvb<-vlabelV[match(bvar,vnameV)][1]; if (is.na(bvb)) bvb<-bvar
  blb<-vlabelZ[match(paste(bvname,".",blv,sep=""),vnameZ)]
  blb[is.na(blb)]<-blv[is.na(blb)]
  stvlb<-c(paste(bvb,": ",blb,sep=""),"Total")
}
nx<-ncol(xv); xb<-vlabelV[match(xvname,vnameV)]; xb[is.na(xb)]<-xvname[is.na(xb)]
ny<-ncol(yv); yb<-vlabelV[match(yvname,vnameV)]; yb[is.na(yb)]<-yvname[is.na(yb)]
ns<-ncol(sv); sb<-vlabelV[match(svname,vnameV)]; sb[is.na(sb)]<-svname[is.na(sb)]
clv<-levels(factor(colv)); nlv<-length(clv)
colvb<-vlabelV[match(colvname,vnameV)]; if (is.na(colvb)) colvb<-colvname;
clb<-vlabelZ[match(paste(colvname,".",clv,sep=""),vnameZ)]
clb[is.na(clb)]<-clv[is.na(clb)]
xvname_ <- xvname
xvname_[xlv>0]<-paste("factor(",xvname[xlv>0],")",sep="")
xiaxname_ <- paste(xvname_,"+",xvname_,"*",colvname,sep="")
xvianame_<-list(NA); xvialbl_<-list(NA); 
for (j in (1:nx)) {
  tmpnewxv_<-NA; tmpnewxm_<-NA; tmpnewxb1<-""; tmpnewxb2<-"";
  if (xlv[j]==0) {
    for (k in (1:nlv)) {
      tmpnewxv_<-cbind(tmpnewxv_,WD[,xvname[j]]*(WD[,colvname]==clv[k]))      
      tmpnewxm_<-c(tmpnewxm_,paste(xvname[j],".",k,sep=""))
      tmpnewxb1<-c(tmpnewxb1,xb[j]);tmpnewxb2<-c(tmpnewxb2,clb[k])
    }
  } else {
    xjlv <- levels(factor(WD[,xvname[j]])); nxjlv<-length(xjlv)
    xjlb <- vlabelZ[match(paste(xvname[j],".",xjlv,sep=""),vnameZ)] 
    xjlb[is.na(xjlb)]<-xjlv[is.na(xjlb)]
    tmpxcc_<-rep(NA,nrow(WD)); tmpcode_<-0
    for (k in (1:nlv)) {
      for (z in (1:nxjlv)) {
        tmprzk_<-(WD[,xvname[j]]==xjlv[z] & WD[,colvname]==clv[k])
        tmpxcc_[tmprzk_]<-tmpcode_; tmpcode_<-tmpcode_+1
        tmpnewxv_<-cbind(tmpnewxv_,tmprzk_*1)
        tmpnewxm_<-c(tmpnewxm_,paste(xvname[j],".",z,".",colvname,".",k,sep=""))
        tmpnewxb1<-c(tmpnewxb1,xjlb[z]);tmpnewxb2<-c(tmpnewxb2,clb[k])
      }
    }
    tmpnewxv_<-cbind(tmpnewxv_,tmpxcc_);
    tmpnewxm_<-c(tmpnewxm_,paste(xvname[j],".",colvname,sep=""))
  }
  tmpnewxv_<-tmpnewxv_[,-1]; tmpnewxm_<-tmpnewxm_[-1]; 
  tmpnewxb1<-tmpnewxb1[-1]; tmpnewxb2<-tmpnewxb2[-1]
  colnames(tmpnewxv_)<-tmpnewxm_
  WD<-cbind(WD,tmpnewxv_)
  if (xlv[j]==0) {xvianame_[[j+1]]<-tmpnewxm_;} else {xvianame_[[j+1]]<-tmpnewxm_[-length(tmpnewxm_)];}
  xvialbl_[[j+1]]<-list(tmpnewxb1,tmpnewxb2)
}
xvianame_<-xvianame_[-1]; xvialbl_<-xvialbl_[-1]
cond.logit<-0; fmlst<-"";
if (!is.na(vname.start) & !is.na(vname.stop)) {
  fmlcox0 <- paste("Surv(",vname.start,",",vname.stop,",",sep="")
  cmp0<-(!is.na(vname.start) & !is.na(vname.stop))
} else {
  if (is.na(timevname)) {
    timevname<-"tmp.time"; tmp.time<-rep(1,nrow(yv)); WD<-cbind(WD,tmp.time);
    ydist<-rep('exact',ny); cond.logit<-1;
    fmlcox0 <- "Surv(tmp.time,";
    fmlst<-paste("+strata(",subjvname,")",sep="")
  } else {
    fmlcox0 <- paste("Surv(",timevname,",",sep="");
    cmp0<-(!is.na(timevname))
  }
}  

allvname<-c(yvname,xvname,colvname,bvar,avname,svname,subjvname,vname.start,vname.stop,timevname,"weights"); 
allvname<-allvname[!is.na(allvname)]
cmpd<-WD[,allvname];
wdtmp<-WD[(apply(is.na(cmpd),1,sum)==0),]
if (!is.na(subjvname)) wdtmp<-wdtmp[order(wdtmp[,subjvname]),]

fmlxx<-""; fmlzz<-""; fmltt<-"Crude"; fmlvv<-list(""); 
if (!is.na(avname[1])) {
  avb<-vlabelV[match(avname,vnameV)]; avb[is.na(avb)]<-avname[is.na(avb)]
  avbstr<-paste(avb,collapse=", ")
  fmlxx<-c(fmlxx,vv2fml(avname,alv))
  fmlzz<-c(fmlzz,avbstr)
  fmltt<-c(fmltt,"Model I")
  fmlvv[[length(fmlvv)+1]]<-avname
  if (parm[1]==1) {
    tmp<-addvia(avname,alv,colvname)
    if (sum(tmp[[2]])>0) {
      fmlxx<-c(fmlxx,tmp[[1]]); 
      str1<- paste(vlabelV[match(tmp[[3]],vnameV)],collapse=", ")
      fmlzz<-c(fmlzz,paste(avbstr, " and the interaction terms for following variables:", str1));
      fmltt<-c(fmltt,"Model I*")
      fmlvv[[length(fmlvv)+1]]<-avname
    }
  }
}
if (!is.na(svname[1])) {
  svbstr<-paste(sb,collapse=", ")
  fmlxx<-c(fmlxx,vv2fml(svname,slv))
  fmlzz<-c(fmlzz,svbstr)
  fmltt<-c(fmltt,"Model II")
  fmlvv[[length(fmlvv)+1]]<-svname
  if (parm[1]==1) {
    tmp<-addvia(svname,slv,colvname)
    if (sum(tmp[[2]])>0) {
      fmlxx<-c(fmlxx,tmp[[1]]); 
      str1<- paste(vlabelV[match(tmp[[3]],vnameV)],collapse=", ")
      fmlzz<-c(fmlzz,paste(svbstr, " and the interaction terms for following variables:", str1));
      fmltt<-c(fmltt,"Model II*")
      fmlvv[[length(fmlvv)+1]]<-svname
    }
  }
}
nmdl<-length(fmlxx)
if (nlb>1) {stmp_<-c(1:nlb,0);} else {stmp_<-0;}
oo1<-list(NA,NA,NA,NA); oo2<-list(NA,NA,NA,NA,NA,NA,NA);
if (!is.na(subjvname)) WD<-WD[order(WD[,subjvname]),]
for (s in stmp_) {
  for (i in (1:ny)) {
    for (j in (1:nx)) {
      ifelse(xlv[j]>0, tmpvxz<-paste(xvname[j],".",colvname,sep=""), tmpvxz<-colvname) 
      wdtmp0<-WD[(apply(is.na(WD[,c(yvname[i],xvname[j],colvname)]),1,sum)==0),]
      numi<-tapply(!is.na(wdtmp0[,yvname[i]]),as.factor(wdtmp0[,tmpvxz]),sum)
      oo1<-rbind(oo1,list(s,i,j,numi))
      for (k in (1:nmdl)) {
        tmpvn<-c(yvname[i],xvname[j],colvname);
        if (fmlvv[[k]][1]>"") tmpvn<-c(tmpvn,fmlvv[[k]])
        wdtmp<-WD[(apply(is.na(WD[,tmpvn]),1,sum)==0),]
        if (s>0) wdtmp<-wdtmp[wdtmp[,bvar]==blv[s],]
        nn<-tapply(!is.na(wdtmp[,yvname[i]]),as.factor(wdtmp[,tmpvxz]),sum)
        xxname<- xvianame_[[j]];
        if (xlv[j]>0) {
          xxname<-xxname[-1]
          fmli<-paste(fmlcox0,yvname[i],")~",paste(xxname,collapse="+"), fmlst,sep="")
        } else{  
          fmli<-paste(fmlcox0,yvname[i],")~",paste(xxname,collapse="+"),"+factor(",colvname,")", fmlst,sep="")
        }
        fmlo<-paste(fmlcox0,yvname[i],")~",xvname_[j],"+factor(",colvname,")",fmlst,sep="")
        fml2<-paste(fmlcox0,yvname[i],")~",xiaxname_[j],"+factor(",colvname,")",fmlst,sep="")
        if (fmlxx[k]>"  ") {
          fmli<-paste(fmli,"+",fmlxx[k],sep=""); 
          fmlo<-paste(fmlo,"+",fmlxx[k],sep="")
          fml2<-paste(fml2,"+",fmlxx[k],sep="")
        }
        if (s==0 & !is.na(bvname)) {
          fmli<-paste(fmli,"+factor(",bvname,")",sep="")
          fmlo<-paste(fmlo,"+factor(",bvname,")",sep="")
          fml2<-paste(fml2,"+factor(",bvname,")",sep="")
        }
        if (min(apply(wdtmp[,c(xxname,colvname)],2,function(m) length(unique(m))))>1) {
          coxi<-try(coxph(formula(fmli),weights=wdtmp$weights,data=wdtmp,method=ydist[i]))
          coxo<-try(coxph(formula(fmlo),weights=wdtmp$weights,data=wdtmp,method=ydist[i]))
          cox2<-NA; if (nlv>2) cox2<-try(coxph(formula(fml2),weights=wdtmp$weights,data=wdtmp,method=ydist[i]))
          mdli<-mdl2oo(coxi,coxo,xxname,cox2)
        } else {
          mdli<-list(rep("",times=length(xxname)),"");
        }
        oo2<-rbind(oo2,list(s,i,j,k,mdli[[1]],mdli[[2]],nn))
      }
    }
  }
}

ncontx<-sum(xlv==0); ncatgx<-nx-ncontx
w<-""
if (ncontx>0) {
  tt1<-c("Model",paste(colvname,": ",clb,sep=""),"P interaction")
  nn1<-c("Y","Strata","X","Model",clb)
  for (i in (1:ny)) {
    if (ny>1) tt1<-rbind(tt1,c(paste("For ",yb[i],sep=""),rep(" ",nlv+1)))
    for (s in stmp_) {
       if (nlb>1) {
         ifelse(s>0, sslb<-stvlb[s], sslb<-stvlb[nlb+1])
         tt1<-rbind(tt1,c(sslb,rep(" ",nlv+1)))
       } else {sslb<-"Total";}
       for (j in (1:nx)) {
         if (xlv[j]==0) {
           if (nx>1) tt1<-rbind(tt1,c(xb[j],rep(" ",nlv+1)))
           for (k in (1:nmdl)) {
             oo2row <-(oo2[,1]==s & oo2[,2]==i & oo2[,3]==j & oo2[,4]==k)
             oo2row[is.na(oo2row)]<-FALSE
             mdloo<-oo2[oo2row,][[5]]; pia<-oo2[oo2row,][[6]];mdlnn<-oo2[oo2row,][[7]]
             tt1<-rbind(tt1,c(fmltt[k],mdloo,pia))
             nn1<-rbind(nn1,c(yb[i],sslb,xb[j],fmltt[k],mdlnn))
           }
         }
       }
    }
  }
}

if (ncatgx>0) {
  tt2<-c("Exposure",colvb,"N")
  if (nmdl==1) mdlk<-1
  if (nmdl==2) mdlk<-2
  if (nmdl==3) {if (fmlxx[3]=="Model II") {mdlk<-c(2,3);} else {mdlk<-3;}}
  if (nmdl==4) {
    if (fmlxx[4]=="Model II") mdlk<-c(3,4)
    if (fmlxx[4]=="Model II*") mdlk<-c(2,4)
  }
  if (nmdl==5) mdlk<-c(3,5)
  mdlz<-(1:nmdl)[-mdlk]; nmdlz<-length(mdlz)
  tt2<-c(tt2,fmltt[mdlk])
  if (nmdlz>0) {tt3<-c("Exposure",colvb,fmltt[mdlz]);} else tt3<-NA
  tbncol<-length(tt2)
  nn2<-c("Y","Strata","X","Model","Nobs","Tot N")
  for (i in (1:ny)) {
    if (ny>1) {
      tt2<-rbind(tt2,c(paste("For ",yb[i],sep=""),rep(" ",tbncol-1)))
      if (nmdlz>0) tt3<-rbind(tt3,c(paste("For ",yb[i],sep=""),rep(" ",nmdlz+1)))
    }
    for (s in stmp_) {
       if (nlb>1) {
         ifelse(s>0, sslb<-stvlb[s], sslb<-stvlb[nlb+1])
         tt2<-rbind(tt2,c(sslb,rep(" ",tbncol-1)))
         if (nmdlz>0) tt3<-rbind(tt3,c(sslb,rep(" ",nmdlz+1)))
       } else {sslb<-"Total";}
       for (j in (1:nx)) {
         if (xlv[j]>0) {
           oo1row <-(oo1[,1]==s & oo1[,2]==i & oo1[,3]==j)
           oo1row[is.na(oo1row)]<-FALSE
           mdlcc<-cbind(c(xb[j],xvialbl_[j][[1]][[1]]),c(" ",xvialbl_[j][[1]][[2]]))
           if (nmdlz>0) mdlcx<-mdlcc
           mdlcc<-cbind(mdlcc,c(" ",oo1[oo1row,][[4]]))
           pia<-c("P interaction"," "," ")
           if (nmdlz>0) pix<-c("P interaction"," ")
           for (k in mdlk) {
             oo2row <-(oo2[,1]==s & oo2[,2]==i & oo2[,3]==j & oo2[,4]==k)
             oo2row[is.na(oo2row)]<-FALSE
             mdloo<-c("","Ref.",oo2[oo2row,][[5]]); 
             pia<-c(pia,oo2[oo2row,][[6]]);
             mdlnn<-oo2[oo2row,][[7]]; sumnn<-sum(mdlnn)
             mdlcc<-cbind(mdlcc,mdloo)             
             nn2<-rbind(nn2,c(yb[i],sslb,xb[j],fmltt[k],paste(mdlnn,collapse=";"),sumnn))
           }
           tt2<-rbind(tt2,mdlcc,pia)
           if (nmdlz>0) {
             for (k in mdlz) {
               oo2row <-(oo2[,1]==s & oo2[,2]==i & oo2[,3]==j & oo2[,4]==k)
               oo2row[is.na(oo2row)]<-FALSE
               mdloo<-c("","Ref.",oo2[oo2row,][[5]]); 
               pix<-c(pix,oo2[oo2row,][[6]]);
               mdlnn<-oo2[oo2row,][[7]]; sumnn<-sum(mdlnn)
               mdlcx<-cbind(mdlcx,mdloo)             
               nn2<-rbind(nn2,c(yb[i],sslb,xb[j],fmltt[k],paste(mdlnn,collapse=";"),sumnn))
             }
             tt3<-rbind(tt3,mdlcx,pix)
           }
         }
       }
    }
  }
}
sink()
w<-c("<html><head>","<meta http-equiv=\"Content-Type\" content=\"text/html\" charset=\"gb2312\" /></head><body>")
w<-c(w,"<h2>",title,"</h2>")

if (colprn<=2) {prnopt<-"HR (95%CI) Pvalue ";} else {prnopt<-"HR (95%CI) ";}
if (cond.logit==1) {w<-c(w, "Conditional logistic regression</br>");
} else {w<-c(w, "Proportional Hazards Model (Cox model)</br>");}


if (ncontx>0) {
  w<-c(w,"</br><table border=3>", mat2htmltable(tt1), "</table>")
  w<-c(w,"</br>Results in table:", prnopt)
  if (nlv>2) w<-c(w,"</br># interaction trend test (treat ", colvb, " as continuous)")
  w<-c(w,paste(c("</br>结果变量:",yb),collapse=" "))
  w<-c(w,paste(c("</br>危险因素:",xb[xlv==0]),collapse=" "))
  w<-c(w,paste(c("</br>效应修饰因子:",colvb),collapse=" "))
  for (k in (1:nmdl)) {
    if (fmlxx[k]>"") w<-c(w,paste("</br>",fmltt[k]," 调整了: ",fmlzz[k],sep=""))
  }
  w<-c(w,paste("</br>此表用易侕统计软件 (www.empowerstats.com) 和R软件生成，生成日期：",Sys.Date()))
  w<-c(w,"</br></br>各模型所用的样本量</br><table border=3>", mat2htmltable(nn1), "</table>")
}
if (ncatgx>0) {
  w<-c(w,"</br><table border=3>", mat2htmltable(tt2), "</table>")
  w<-c(w,"</br>Results in table:", prnopt)
  if (nlv>2) w<-c(w,"</br># interaction trend test (treat ", colvb, " as continuous)")
  w<-c(w,paste(c("</br>结果变量:",yb),collapse=" "))
  w<-c(w,paste(c("</br>危险因素:",xb[xlv>0]),collapse=" "))
  w<-c(w,paste(c("</br>效应修饰因子:",colvb),collapse=" "))
  for (k in mdlk) {
    if (fmlxx[k]>"") w<-c(w,paste("</br>",fmltt[k]," 调整了: ",fmlzz[k],sep=""))
  }
  if (!is.na(tt3)) {
    w<-c(w,"</br><table border=3>", mat2htmltable(tt3), "</table>")
    w<-c(w,"</br>Results in table:", prnopt)
    w<-c(w,paste(c("</br>结果变量:",yb),collapse=" "))
    w<-c(w,paste(c("</br>危险因素:",xb[xlv>0]),collapse=" "))
    w<-c(w,paste(c("</br>效应修饰因子:",colvb),collapse=" "))
    for (k in mdlz) {
      if (fmlxx[k]>"") w<-c(w,paste("</br>",fmltt[k]," 调整了: ",fmlzz[k],sep=""))
    }
  }
  w<-c(w,paste("</br>此表用易侕统计软件 (www.empowerstats.com) 和R软件生成，生成日期：",Sys.Date()))
  w<-c(w,"</br></br>各模型所用的样本量</br><table border=3>", mat2htmltable(nn2), "</table>")
}
w<-c(w,wd.subset)
w<-c(w,"</body></html>")
fileConn<-file(paste(ofname,".htm",sep="")); writeLines(w, fileConn)

19.R.Version4RUN<-343;
R.LibLocation <- "C:/Users/Administrator/AppData/Roaming/EmpowerRCH/R343/library"
#***************** Regarding ALL Following R Functions ********************
#***** COPYRIGHT (c) 2010 X&Y Solutions, ALL RIGHT RESERVED ***************
#******************* www.EmpowerStats.com *********************************
#**************************************************************************
Sys.setlocale("LC_TIME", "C")
library(doBy,lib.loc=R.LibLocation)
library(plotrix,lib.loc=R.LibLocation)
library(stringi,lib.loc=R.LibLocation)
library(stringr,lib.loc=R.LibLocation)
library(survival,lib.loc=R.LibLocation)
library(rms,lib.loc=R.LibLocation)
library(nnet,lib.loc=R.LibLocation)
library(car,lib.loc=R.LibLocation)
library(mgcv,lib.loc=R.LibLocation)
pdfwd<-6; pdfht<-6
setwd("H:/analysis/CHINADMI/tghdlreversionFPG/PROJ46_13_tbl")
load("H:/analysis/CHINADMI/tghdlreversionFPG/data2.Rdata")
if (length(which(ls()=="EmpowerStatsR"))==0) EmpowerStatsR<-get(ls()[1])
names(EmpowerStatsR)<-toupper(names(EmpowerStatsR))


rankvar <- function(var, num) {
  qprobs <- 1/num
  if (num>2) {for (i in (2:(num-1))) {qprobs <- c(qprobs, 1/num * i) }} 
  outvar <- rep(0, times=length(var))
  outvar[is.na(var)] <- NA
  cutpoints <- quantile(var,probs=qprobs, na.rm=TRUE)
  for (k in (1:length(cutpoints))) {outvar[var>=cutpoints[k]] <- k}
  tmp<-c(min(var,na.rm=TRUE),cutpoints,max(var,na.rm=TRUE))
  names(tmp)<-c("Min",names(cutpoints),"Max")
  print(tmp)
  return(outvar)
}


attach(EmpowerStatsR)
sink("H:/analysis/CHINADMI/tghdlreversionFPG/datastep/PROJ46_datastep.lst")
print("Creating new variable: TH.Q4")
TH.Q4<- rankvar(TH,4)
EmpowerStatsR<-cbind(EmpowerStatsR,TH.Q4)
print("Creating new variable: TH.Q4.CONT")
TH.Q4.CONT<-TH.Q4
EmpowerStatsR<-cbind(EmpowerStatsR,TH.Q4.CONT)
print("Creating new variable: BMI.CS")
BMI.CS<- 0+(BMI>=18.5)+(BMI>=24)+(BMI>=28)
BMI.CS[is.na(BMI)]<-NA
EmpowerStatsR<-cbind(EmpowerStatsR,BMI.CS)
print("Creating new variable: AGE.CS")
AGE.CS<- 0+(AGE>=30)+(AGE>=40)+(AGE>=50)+(AGE>=60)+(AGE>=70)
AGE.CS[is.na(AGE)]<-NA
EmpowerStatsR<-cbind(EmpowerStatsR,AGE.CS)
rm(TH.Q4,TH.Q4.CONT,BMI.CS,AGE.CS)
detach(EmpowerStatsR)
sink()
vname<-c("_N_","_STAT_","_TOTAL_","IMPUTATION_","IMPUTATION_.1")
vlabel<-c("样本量(%)","统计量","合计","IMPUTATION_","  1")
vname<-c(vname,"ID","AGE","SEX","SEX.1","SEX.2","HEIGHT")
vlabel<-c(vlabel,"ID","AGE","SEX","  1","  2","HEIGHT")
vname<-c(vname,"WEIGHT","BMI","SBP","DBP","FPG","TC","TG")
vlabel<-c(vlabel,"WEIGHT","BMI","SBP","DBP","FPG","TC","TG")
vname<-c(vname,"HDL","TH","LDL","ALT","AST","BUN","CCR","FFPG")
vlabel<-c(vlabel,"HDL","TH","LDL","ALT","AST","BUN","CCR","FFPG")
vname<-c(vname,"DIABETES","DIABETES.0","DIABETES.1","REGRESSION","REGRESSION.0","REGRESSION.1")
vlabel<-c(vlabel,"DIABETES","  0","  1","REGRESSION","  0","  1")
vname<-c(vname,"YEAR.OF.FOLLOWUP","SMOKING","SMOKING.1","SMOKING.2","SMOKING.3")
vlabel<-c(vlabel,"YEAR.OF.FOLLOWUP","SMOKING","  1","  2","  3")
vname<-c(vname,"DRINKING","DRINKING.1","DRINKING.2","DRINKING.3")
vlabel<-c(vlabel,"DRINKING","  1","  2","  3")
vname<-c(vname,"FAMILY","FAMILY.0","FAMILY.1","TH.Q4","TH.Q4.0","TH.Q4.1","TH.Q4.2","TH.Q4.3")
vlabel<-c(vlabel,"FAMILY","  0","  1","TH 四分组","  Q1","  Q2","  Q3","  Q4")
vname<-c(vname,"TH.Q4.CONT","BMI.CS","BMI.CS.0","BMI.CS.1","BMI.CS.2","BMI.CS.3")
vlabel<-c(vlabel,"TH 四分组","BMI 分组","  <18.5","  >=18.5, <24","  >=24, <28","  >=28")
vname<-c(vname,"AGE.CS","AGE.CS.0","AGE.CS.1","AGE.CS.2","AGE.CS.3","AGE.CS.4","AGE.CS.5")
vlabel<-c(vlabel,"AGE 分组","  <30","  >=30, <40","  >=40, <50","  >=50, <60","  >=60, <70","  >=70")
slt.vname<-c()

library(mgcv,lib.loc=R.LibLocation)
library(geepack,lib.loc=R.LibLocation)
library(survival,lib.loc=R.LibLocation)
 
ofname<-"PROJ46_13_tbl"; 
WD<-EmpowerStatsR; wd.subset=""; 
svy.DSN.YN <- FALSE; 
weights<-1;weights.var <- NA; 
WD<-cbind(WD,weights); WD<-WD[!is.na(weights),]; 
title<-"交互作用检验"; 
attach(WD) 
subjvname<-NA; 
yv<-cbind(REGRESSION); 
yvname<-c('REGRESSION'); 
yvar<-c('REGRESSION'); 
ydist<-c('breslow'); 
ylink<-c(''); 
ylv<-c(2); 
xv<-cbind(TH); 
xvname<-c('TH'); 
xvar<-c('TH'); 
xlv<-c(0); 
sxf<-NA; 
sv<-cbind(SBP,DBP,AGE,BMI,FPG,LDL,ALT,AST,BUN,SMOKING,CCR,DRINKING,FAMILY); 
svname<-c('SBP','DBP','AGE','BMI','FPG','LDL','ALT','AST','BUN','SMOKING','CCR','DRINKING','FAMILY'); 
svar<-c('SBP','DBP','AGE','BMI','FPG','LDL','ALT','AST','BUN','SMOKING','CCR','DRINKING','FAMILY'); 
sdf<-c(NA,0,0,0,0,0,0,0,0,0,0,0,0,0)[-1]; 
slv<-c(0,0,0,0,0,0,0,0,0,3,0,3,2); 
av<-NA; avname<-NA; avlbl<-NA; nadj<-0; alv<-NA; 
timev<-YEAR.OF.FOLLOWUP;timevname<-"YEAR.OF.FOLLOWUP"; 
bv<-NA; bvar<-NA; 
colv<-SEX;colvname<-"SEX"; 
tv<-cbind(YEAR.OF.FOLLOWUP); 
tvname<-c('YEAR.OF.FOLLOWUP'); 
v.start<-NA; vname.start<-NA; 
v.stop<-NA; vname.stop<-NA; 
par1<-NA;dec<-3;parm<-c(1,NA, 1,NA, 1); 
if (!exists("pdfwd")) pdfwd<-6; 
if (!exists("pdfht")) pdfht<-6; 
##R package## mgcv geepack survival ##R package##;
pvformat<-function(p,dec) {
  pp <- sprintf(paste("%.",dec,"f",sep=""),as.numeric(p))
  if (is.matrix(p)) {pp<-matrix(pp, nrow=nrow(p)); colnames(pp)<-colnames(p);rownames(pp)<-rownames(p);}
  lw <- paste("<",substr("0.00000000000",1,dec+1),"1",sep="");
  pp[as.numeric(p)<(1/10^dec)]<-lw
  return(pp)
}
numfmt<-function(p,dec) {
  if (is.list(p)) p<-as.matrix(p)
  pp <- sprintf(paste("%.",dec,"f",sep=""),as.numeric(p))
  if (is.matrix(p)) {pp<-matrix(pp, nrow=nrow(p));colnames(pp)<-colnames(p);rownames(pp)<-rownames(p);}
  pp[as.numeric(p)>10000000]<- "inf."
  pp[is.na(p) | gsub(" ","",p)==""]<- ""
  pp[p=="-Inf"]<-"-Inf"
  pp[p=="Inf"]<-"Inf"
  return(pp)
}

getLandmarkDF <- function(yvname, WD, timevname, tp) {
  ny<-length(yvname); tp<-c(0, tp, max(WD[,timevname],na.rm=TRUE)); ntp<-length(tp)-1;
  tmpWD<-WD[!is.na(WD[,timevname]),]
  for (i in (1:ntp)) {
    wd.i<-tmpWD[tmpWD[,timevname]>tp[i],]
    for (j in (1:ny)) {wd.i[wd.i[,yvname[j]]==1 & wd.i[,timevname]>tp[i+1],yvname[j]]<-0;}
    wd.i[wd.i[,timevname]>tp[i+1],timevname]<-tp[i+1]
    wd.i<-cbind(wd.i, TIME.PHASE.4LMCOX=i)
    if (i==1) {wd.p<-wd.i;} else {wd.p<-rbind(wd.p,wd.i);}
  }
  return(wd.p)
}
mat2htmltable<-function(mat) {
  t1<- apply(mat,1,function(z) paste(z,collapse="</td><td>"))
  t2<- paste("<tr><td>",t1,"</td></tr>")
  return(paste(t2,collapse=" "))
}
chkMatrixSinglar <- function(mat) {
  oo<-rep(0,ncol(mat))
  tmp<-mat[apply(is.na(mat),1,sum)==0,]
  oo[apply(tmp,2,function(z) length(levels(as.factor(z)))==1)]<-1
  rr<-cor(tmp)
  for (i in (2:ncol(rr))) if (sum(rr[1:(i-1),i]>0.999)>0) oo[i]<-1
  if (sum(oo)>0) print(rr)
  return(oo)
}
mdl2oo<-function(mdl, mdlo, xxname, mdl2) {
  gs<-summary(mdl); print(mdl$formula); print(gs)
  gs2<-summary(mdlo);  print(gs2)
  gsparm <- gs$coefficients;tmpn <- gs$n; 
  pintr<- 1-pchisq(2*(gs$loglik[2]-gs2$loglik[2]),gs$logtest[2]-gs2$logtest[2]) 
  pintr<-pvformat(pintr,4)
  if (!is.na(mdl2[[1]][1])) {
    gs3<-summary(mdl2); print(gs3)
    pintr2<- 1-pchisq(2*(gs3$loglik[2]-gs2$loglik[2]),gs3$logtest[2]-gs2$logtest[2]) 
    pintr<-paste(pintr, " (", pvformat(pintr2,4), " #)",sep="")
  }
  gsp<-gsparm[match(xxname,rownames(gsparm)),]
  beta<-gsp[,1]; se<-gsp[,3]; pv<-gsp[,5]; ci1<- beta-1.96*se; ci2<- beta+1.96*se
  pvx<-substr(rep("****",length(pv)),1,(pv<=0.05)+(pv<=0.01)+(pv<=0.001)) 
  if (colprn==3) {pvv<-pvx;} else {pvv<-pvformat(pv,4);}
  o1<-paste(numfmt(exp(beta),dec)," (",numfmt(exp(ci1),dec),", ",numfmt(exp(ci2),dec),")",sep="")
  o1<-paste(o1,pvv)
  return(list(o1,pintr))
}
mdl2bb<-function(mdl,xxname) {
  gs<-summary(mdl); print(mdl$formula); print(gs)
  gsparm <- gs$coefficients;
  bb<-round(gsparm[match(xxname,rownames(gsparm)),1],4)
  return(bb)
}
vv2fml<-function(vvname,vvlv) {
  vvname_ <- vvname
  vvname_[vvlv>0]<-paste("factor(",vvname[vvlv>0],")",sep="")
  fml<-paste(vvname_,collapse="+")
  return(fml)
}
addvia<-function(vvname,vvlv,iavname) {    
  vvname_ <- vvname
  vvname_[vvlv>0]<-paste("factor(",vvname[vvlv>0],")",sep="")
  fml0<-paste(c(vvname_,paste("factor(",iavname,")",sep="")),collapse="+")
  vvname_2<-vvname
  vvname_2<-paste(vvname_2,"*factor(",iavname,")",sep="")
  vvname_2[vvlv>0]<-paste("factor(",vvname[vvlv>0],")*factor(",iavname,")",sep="")
  for (z in (1:length(vvname_))) {fml0<-c(fml0,paste(c(vvname_[-z],vvname_2[z]),collapse="+"));}
  vvia<-rep(FALSE,length(vvname))
  for (i in (1:ny)) {
    for (j in (1:nx)) {
        xxname<- xvianame_[[j]]; if (xlv[j]>0) xxname<-xxname[-1]
        xxname1<-paste(xxname,collapse="+")
        fml<-paste(fmlcox0,yvname[i],")~",xxname1,"+",fml0,fmlst); bb<-NA
        for (k in (1:length(fml))) {
          cox0<-try(coxph(formula(fml[k]),weights=wdtmp$weights,data=wdtmp,method=ydist[i]))
          bb<-rbind(bb,mdl2bb(cox0, xxname));
        }
        bb<-bb[-1,]; tmprname_=paste("Model",1:length(fml)); rownames(bb)<-tmprname_; 
        tmpmdls_<-cbind(tmprname_,fml);  print(bb); print(tmpmdls_);
        bba<-(apply((bb< matrix(rep(bb[1,]-abs(bb[1,])*0.1,nrow(bb)),nrow=nrow(bb),byrow=TRUE)),1,sum)>0)
        bbu<-(apply((bb> matrix(rep(bb[1,]+abs(bb[1,])*0.1,nrow(bb)),nrow=nrow(bb),byrow=TRUE)),1,sum)>0)
        vvia <- (vvia | (bba | bbu)[-1])
    }  
  }
  fmlx<-paste(c(paste("factor(",iavname,")",sep=""),vvname_[!vvia],vvname_2[vvia]),collapse="+")
  return(list(fmlx,vvia,vvname[vvia]))
}
if (!is.na(bvar)) {
 if (bvar=="TIME.PHASE.4LMCOX") {
  WD<-getLandmarkDF(yvname, WD, timevname, tp);
  tmptimeb <- vlabel[vname==timevname];
  vname<-c(vname,"TIME.PHASE.4LMCOX", "TIME.PHASE.4LMCOX.1");
  vlabel<-c(vlabel, paste(tmptimeb, "segment"), paste("  <=", tp[1]));
  if (length(tp)>1) {
    vname<-c(vname, "TIME.PHASE.4LMCOX.2", "TIME.PHASE.4LMCOX.3");
    vlabel<-c(vlabel,  paste("  >", tp[1], " & <=", tp[2],sep=""),paste("  >", tp[2]));
  } else {
    vname<-c(vname, "TIME.PHASE.4LMCOX.2");
    vlabel<-c(vlabel,  paste("  >", tp[1]));
  }
  bv <- WD[,"TIME.PHASE.4LMCOX"];
}}
if (!is.na(colvname)) {
 if (colvname=="TIME.PHASE.4LMCOX") {
  WD<-getLandmarkDF(yvname, WD, timevname, tp);
  tmptimeb <- vlabel[vname==timevname];
  vname<-c(vname,"TIME.PHASE.4LMCOX", "TIME.PHASE.4LMCOX.1");
  vlabel<-c(vlabel, paste(tmptimeb, "segment"), paste("  <=", tp[1]));
  if (length(tp)>1) {
    vname<-c(vname, "TIME.PHASE.4LMCOX.2", "TIME.PHASE.4LMCOX.3");
    vlabel<-c(vlabel,  paste("  >", tp[1], " & <=", tp[2],sep=""),paste("  >", tp[2]));
  } else {
    vname<-c(vname, "TIME.PHASE.4LMCOX.2");
    vlabel<-c(vlabel,  paste("  >", tp[1]));
  }
  colv <- WD[,"TIME.PHASE.4LMCOX"];
}}
if (is.na(xlv[1])) xlv<-apply(xv,2,function(z) length(unique(z))*(length(unique(z))<8));
if (is.na(alv[1]) & !is.na(avname[1])) alv<-apply(av,2,function(z) length(unique(z))*(length(unique(z))<8));
if (is.na(slv[1]) & !is.na(svname[1])) slv<-apply(sv,2,function(z) length(unique(z))*(length(unique(z))<8));

parm[is.na(parm)]<-0;
colprn<-parm[3]; if (colprn==0) colprn<-1;
vlabelN<-(substr(vlabel,1,1)==" ");
vlabelZ<-vlabel[vlabelN];vlabelV<-vlabel[!vlabelN]
vnameV<-vname[!vlabelN];vnameZ<-vname[vlabelN]
sink(paste(ofname,".lst",sep=""))
Total_<-1; WD<-cbind(WD,Total_)
bvname<-bvar;
if (is.na(bvar)) {bvar<-"Total_"; bv<-WD[,bvar];bvb<-bvar;}
blv<-levels(factor(WD[,bvar])); nlb<-length(blv)
if (!is.na(bvname)) {
  bvb<-vlabelV[match(bvar,vnameV)][1]; if (is.na(bvb)) bvb<-bvar
  blb<-vlabelZ[match(paste(bvname,".",blv,sep=""),vnameZ)]
  blb[is.na(blb)]<-blv[is.na(blb)]
  stvlb<-c(paste(bvb,": ",blb,sep=""),"Total")
}
nx<-ncol(xv); xb<-vlabelV[match(xvname,vnameV)]; xb[is.na(xb)]<-xvname[is.na(xb)]
ny<-ncol(yv); yb<-vlabelV[match(yvname,vnameV)]; yb[is.na(yb)]<-yvname[is.na(yb)]
ns<-ncol(sv); sb<-vlabelV[match(svname,vnameV)]; sb[is.na(sb)]<-svname[is.na(sb)]
clv<-levels(factor(colv)); nlv<-length(clv)
colvb<-vlabelV[match(colvname,vnameV)]; if (is.na(colvb)) colvb<-colvname;
clb<-vlabelZ[match(paste(colvname,".",clv,sep=""),vnameZ)]
clb[is.na(clb)]<-clv[is.na(clb)]
xvname_ <- xvname
xvname_[xlv>0]<-paste("factor(",xvname[xlv>0],")",sep="")
xiaxname_ <- paste(xvname_,"+",xvname_,"*",colvname,sep="")
xvianame_<-list(NA); xvialbl_<-list(NA); 
for (j in (1:nx)) {
  tmpnewxv_<-NA; tmpnewxm_<-NA; tmpnewxb1<-""; tmpnewxb2<-"";
  if (xlv[j]==0) {
    for (k in (1:nlv)) {
      tmpnewxv_<-cbind(tmpnewxv_,WD[,xvname[j]]*(WD[,colvname]==clv[k]))      
      tmpnewxm_<-c(tmpnewxm_,paste(xvname[j],".",k,sep=""))
      tmpnewxb1<-c(tmpnewxb1,xb[j]);tmpnewxb2<-c(tmpnewxb2,clb[k])
    }
  } else {
    xjlv <- levels(factor(WD[,xvname[j]])); nxjlv<-length(xjlv)
    xjlb <- vlabelZ[match(paste(xvname[j],".",xjlv,sep=""),vnameZ)] 
    xjlb[is.na(xjlb)]<-xjlv[is.na(xjlb)]
    tmpxcc_<-rep(NA,nrow(WD)); tmpcode_<-0
    for (k in (1:nlv)) {
      for (z in (1:nxjlv)) {
        tmprzk_<-(WD[,xvname[j]]==xjlv[z] & WD[,colvname]==clv[k])
        tmpxcc_[tmprzk_]<-tmpcode_; tmpcode_<-tmpcode_+1
        tmpnewxv_<-cbind(tmpnewxv_,tmprzk_*1)
        tmpnewxm_<-c(tmpnewxm_,paste(xvname[j],".",z,".",colvname,".",k,sep=""))
        tmpnewxb1<-c(tmpnewxb1,xjlb[z]);tmpnewxb2<-c(tmpnewxb2,clb[k])
      }
    }
    tmpnewxv_<-cbind(tmpnewxv_,tmpxcc_);
    tmpnewxm_<-c(tmpnewxm_,paste(xvname[j],".",colvname,sep=""))
  }
  tmpnewxv_<-tmpnewxv_[,-1]; tmpnewxm_<-tmpnewxm_[-1]; 
  tmpnewxb1<-tmpnewxb1[-1]; tmpnewxb2<-tmpnewxb2[-1]
  colnames(tmpnewxv_)<-tmpnewxm_
  WD<-cbind(WD,tmpnewxv_)
  if (xlv[j]==0) {xvianame_[[j+1]]<-tmpnewxm_;} else {xvianame_[[j+1]]<-tmpnewxm_[-length(tmpnewxm_)];}
  xvialbl_[[j+1]]<-list(tmpnewxb1,tmpnewxb2)
}
xvianame_<-xvianame_[-1]; xvialbl_<-xvialbl_[-1]
cond.logit<-0; fmlst<-"";
if (!is.na(vname.start) & !is.na(vname.stop)) {
  fmlcox0 <- paste("Surv(",vname.start,",",vname.stop,",",sep="")
  cmp0<-(!is.na(vname.start) & !is.na(vname.stop))
} else {
  if (is.na(timevname)) {
    timevname<-"tmp.time"; tmp.time<-rep(1,nrow(yv)); WD<-cbind(WD,tmp.time);
    ydist<-rep('exact',ny); cond.logit<-1;
    fmlcox0 <- "Surv(tmp.time,";
    fmlst<-paste("+strata(",subjvname,")",sep="")
  } else {
    fmlcox0 <- paste("Surv(",timevname,",",sep="");
    cmp0<-(!is.na(timevname))
  }
}  

allvname<-c(yvname,xvname,colvname,bvar,avname,svname,subjvname,vname.start,vname.stop,timevname,"weights"); 
allvname<-allvname[!is.na(allvname)]
cmpd<-WD[,allvname];
wdtmp<-WD[(apply(is.na(cmpd),1,sum)==0),]
if (!is.na(subjvname)) wdtmp<-wdtmp[order(wdtmp[,subjvname]),]

fmlxx<-""; fmlzz<-""; fmltt<-"Crude"; fmlvv<-list(""); 
if (!is.na(avname[1])) {
  avb<-vlabelV[match(avname,vnameV)]; avb[is.na(avb)]<-avname[is.na(avb)]
  avbstr<-paste(avb,collapse=", ")
  fmlxx<-c(fmlxx,vv2fml(avname,alv))
  fmlzz<-c(fmlzz,avbstr)
  fmltt<-c(fmltt,"Model I")
  fmlvv[[length(fmlvv)+1]]<-avname
  if (parm[1]==1) {
    tmp<-addvia(avname,alv,colvname)
    if (sum(tmp[[2]])>0) {
      fmlxx<-c(fmlxx,tmp[[1]]); 
      str1<- paste(vlabelV[match(tmp[[3]],vnameV)],collapse=", ")
      fmlzz<-c(fmlzz,paste(avbstr, " and the interaction terms for following variables:", str1));
      fmltt<-c(fmltt,"Model I*")
      fmlvv[[length(fmlvv)+1]]<-avname
    }
  }
}
if (!is.na(svname[1])) {
  svbstr<-paste(sb,collapse=", ")
  fmlxx<-c(fmlxx,vv2fml(svname,slv))
  fmlzz<-c(fmlzz,svbstr)
  fmltt<-c(fmltt,"Model II")
  fmlvv[[length(fmlvv)+1]]<-svname
  if (parm[1]==1) {
    tmp<-addvia(svname,slv,colvname)
    if (sum(tmp[[2]])>0) {
      fmlxx<-c(fmlxx,tmp[[1]]); 
      str1<- paste(vlabelV[match(tmp[[3]],vnameV)],collapse=", ")
      fmlzz<-c(fmlzz,paste(svbstr, " and the interaction terms for following variables:", str1));
      fmltt<-c(fmltt,"Model II*")
      fmlvv[[length(fmlvv)+1]]<-svname
    }
  }
}
nmdl<-length(fmlxx)
if (nlb>1) {stmp_<-c(1:nlb,0);} else {stmp_<-0;}
oo1<-list(NA,NA,NA,NA); oo2<-list(NA,NA,NA,NA,NA,NA,NA);
if (!is.na(subjvname)) WD<-WD[order(WD[,subjvname]),]
for (s in stmp_) {
  for (i in (1:ny)) {
    for (j in (1:nx)) {
      ifelse(xlv[j]>0, tmpvxz<-paste(xvname[j],".",colvname,sep=""), tmpvxz<-colvname) 
      wdtmp0<-WD[(apply(is.na(WD[,c(yvname[i],xvname[j],colvname)]),1,sum)==0),]
      numi<-tapply(!is.na(wdtmp0[,yvname[i]]),as.factor(wdtmp0[,tmpvxz]),sum)
      oo1<-rbind(oo1,list(s,i,j,numi))
      for (k in (1:nmdl)) {
        tmpvn<-c(yvname[i],xvname[j],colvname);
        if (fmlvv[[k]][1]>"") tmpvn<-c(tmpvn,fmlvv[[k]])
        wdtmp<-WD[(apply(is.na(WD[,tmpvn]),1,sum)==0),]
        if (s>0) wdtmp<-wdtmp[wdtmp[,bvar]==blv[s],]
        nn<-tapply(!is.na(wdtmp[,yvname[i]]),as.factor(wdtmp[,tmpvxz]),sum)
        xxname<- xvianame_[[j]];
        if (xlv[j]>0) {
          xxname<-xxname[-1]
          fmli<-paste(fmlcox0,yvname[i],")~",paste(xxname,collapse="+"), fmlst,sep="")
        } else{  
          fmli<-paste(fmlcox0,yvname[i],")~",paste(xxname,collapse="+"),"+factor(",colvname,")", fmlst,sep="")
        }
        fmlo<-paste(fmlcox0,yvname[i],")~",xvname_[j],"+factor(",colvname,")",fmlst,sep="")
        fml2<-paste(fmlcox0,yvname[i],")~",xiaxname_[j],"+factor(",colvname,")",fmlst,sep="")
        if (fmlxx[k]>"  ") {
          fmli<-paste(fmli,"+",fmlxx[k],sep=""); 
          fmlo<-paste(fmlo,"+",fmlxx[k],sep="")
          fml2<-paste(fml2,"+",fmlxx[k],sep="")
        }
        if (s==0 & !is.na(bvname)) {
          fmli<-paste(fmli,"+factor(",bvname,")",sep="")
          fmlo<-paste(fmlo,"+factor(",bvname,")",sep="")
          fml2<-paste(fml2,"+factor(",bvname,")",sep="")
        }
        if (min(apply(wdtmp[,c(xxname,colvname)],2,function(m) length(unique(m))))>1) {
          coxi<-try(coxph(formula(fmli),weights=wdtmp$weights,data=wdtmp,method=ydist[i]))
          coxo<-try(coxph(formula(fmlo),weights=wdtmp$weights,data=wdtmp,method=ydist[i]))
          cox2<-NA; if (nlv>2) cox2<-try(coxph(formula(fml2),weights=wdtmp$weights,data=wdtmp,method=ydist[i]))
          mdli<-mdl2oo(coxi,coxo,xxname,cox2)
        } else {
          mdli<-list(rep("",times=length(xxname)),"");
        }
        oo2<-rbind(oo2,list(s,i,j,k,mdli[[1]],mdli[[2]],nn))
      }
    }
  }
}

ncontx<-sum(xlv==0); ncatgx<-nx-ncontx
w<-""
if (ncontx>0) {
  tt1<-c("Model",paste(colvname,": ",clb,sep=""),"P interaction")
  nn1<-c("Y","Strata","X","Model",clb)
  for (i in (1:ny)) {
    if (ny>1) tt1<-rbind(tt1,c(paste("For ",yb[i],sep=""),rep(" ",nlv+1)))
    for (s in stmp_) {
       if (nlb>1) {
         ifelse(s>0, sslb<-stvlb[s], sslb<-stvlb[nlb+1])
         tt1<-rbind(tt1,c(sslb,rep(" ",nlv+1)))
       } else {sslb<-"Total";}
       for (j in (1:nx)) {
         if (xlv[j]==0) {
           if (nx>1) tt1<-rbind(tt1,c(xb[j],rep(" ",nlv+1)))
           for (k in (1:nmdl)) {
             oo2row <-(oo2[,1]==s & oo2[,2]==i & oo2[,3]==j & oo2[,4]==k)
             oo2row[is.na(oo2row)]<-FALSE
             mdloo<-oo2[oo2row,][[5]]; pia<-oo2[oo2row,][[6]];mdlnn<-oo2[oo2row,][[7]]
             tt1<-rbind(tt1,c(fmltt[k],mdloo,pia))
             nn1<-rbind(nn1,c(yb[i],sslb,xb[j],fmltt[k],mdlnn))
           }
         }
       }
    }
  }
}

if (ncatgx>0) {
  tt2<-c("Exposure",colvb,"N")
  if (nmdl==1) mdlk<-1
  if (nmdl==2) mdlk<-2
  if (nmdl==3) {if (fmlxx[3]=="Model II") {mdlk<-c(2,3);} else {mdlk<-3;}}
  if (nmdl==4) {
    if (fmlxx[4]=="Model II") mdlk<-c(3,4)
    if (fmlxx[4]=="Model II*") mdlk<-c(2,4)
  }
  if (nmdl==5) mdlk<-c(3,5)
  mdlz<-(1:nmdl)[-mdlk]; nmdlz<-length(mdlz)
  tt2<-c(tt2,fmltt[mdlk])
  if (nmdlz>0) {tt3<-c("Exposure",colvb,fmltt[mdlz]);} else tt3<-NA
  tbncol<-length(tt2)
  nn2<-c("Y","Strata","X","Model","Nobs","Tot N")
  for (i in (1:ny)) {
    if (ny>1) {
      tt2<-rbind(tt2,c(paste("For ",yb[i],sep=""),rep(" ",tbncol-1)))
      if (nmdlz>0) tt3<-rbind(tt3,c(paste("For ",yb[i],sep=""),rep(" ",nmdlz+1)))
    }
    for (s in stmp_) {
       if (nlb>1) {
         ifelse(s>0, sslb<-stvlb[s], sslb<-stvlb[nlb+1])
         tt2<-rbind(tt2,c(sslb,rep(" ",tbncol-1)))
         if (nmdlz>0) tt3<-rbind(tt3,c(sslb,rep(" ",nmdlz+1)))
       } else {sslb<-"Total";}
       for (j in (1:nx)) {
         if (xlv[j]>0) {
           oo1row <-(oo1[,1]==s & oo1[,2]==i & oo1[,3]==j)
           oo1row[is.na(oo1row)]<-FALSE
           mdlcc<-cbind(c(xb[j],xvialbl_[j][[1]][[1]]),c(" ",xvialbl_[j][[1]][[2]]))
           if (nmdlz>0) mdlcx<-mdlcc
           mdlcc<-cbind(mdlcc,c(" ",oo1[oo1row,][[4]]))
           pia<-c("P interaction"," "," ")
           if (nmdlz>0) pix<-c("P interaction"," ")
           for (k in mdlk) {
             oo2row <-(oo2[,1]==s & oo2[,2]==i & oo2[,3]==j & oo2[,4]==k)
             oo2row[is.na(oo2row)]<-FALSE
             mdloo<-c("","Ref.",oo2[oo2row,][[5]]); 
             pia<-c(pia,oo2[oo2row,][[6]]);
             mdlnn<-oo2[oo2row,][[7]]; sumnn<-sum(mdlnn)
             mdlcc<-cbind(mdlcc,mdloo)             
             nn2<-rbind(nn2,c(yb[i],sslb,xb[j],fmltt[k],paste(mdlnn,collapse=";"),sumnn))
           }
           tt2<-rbind(tt2,mdlcc,pia)
           if (nmdlz>0) {
             for (k in mdlz) {
               oo2row <-(oo2[,1]==s & oo2[,2]==i & oo2[,3]==j & oo2[,4]==k)
               oo2row[is.na(oo2row)]<-FALSE
               mdloo<-c("","Ref.",oo2[oo2row,][[5]]); 
               pix<-c(pix,oo2[oo2row,][[6]]);
               mdlnn<-oo2[oo2row,][[7]]; sumnn<-sum(mdlnn)
               mdlcx<-cbind(mdlcx,mdloo)             
               nn2<-rbind(nn2,c(yb[i],sslb,xb[j],fmltt[k],paste(mdlnn,collapse=";"),sumnn))
             }
             tt3<-rbind(tt3,mdlcx,pix)
           }
         }
       }
    }
  }
}
sink()
w<-c("<html><head>","<meta http-equiv=\"Content-Type\" content=\"text/html\" charset=\"gb2312\" /></head><body>")
w<-c(w,"<h2>",title,"</h2>")

if (colprn<=2) {prnopt<-"HR (95%CI) Pvalue ";} else {prnopt<-"HR (95%CI) ";}
if (cond.logit==1) {w<-c(w, "Conditional logistic regression</br>");
} else {w<-c(w, "Proportional Hazards Model (Cox model)</br>");}


if (ncontx>0) {
  w<-c(w,"</br><table border=3>", mat2htmltable(tt1), "</table>")
  w<-c(w,"</br>Results in table:", prnopt)
  if (nlv>2) w<-c(w,"</br># interaction trend test (treat ", colvb, " as continuous)")
  w<-c(w,paste(c("</br>结果变量:",yb),collapse=" "))
  w<-c(w,paste(c("</br>危险因素:",xb[xlv==0]),collapse=" "))
  w<-c(w,paste(c("</br>效应修饰因子:",colvb),collapse=" "))
  for (k in (1:nmdl)) {
    if (fmlxx[k]>"") w<-c(w,paste("</br>",fmltt[k]," 调整了: ",fmlzz[k],sep=""))
  }
  w<-c(w,paste("</br>此表用易侕统计软件 (www.empowerstats.com) 和R软件生成，生成日期：",Sys.Date()))
  w<-c(w,"</br></br>各模型所用的样本量</br><table border=3>", mat2htmltable(nn1), "</table>")
}
if (ncatgx>0) {
  w<-c(w,"</br><table border=3>", mat2htmltable(tt2), "</table>")
  w<-c(w,"</br>Results in table:", prnopt)
  if (nlv>2) w<-c(w,"</br># interaction trend test (treat ", colvb, " as continuous)")
  w<-c(w,paste(c("</br>结果变量:",yb),collapse=" "))
  w<-c(w,paste(c("</br>危险因素:",xb[xlv>0]),collapse=" "))
  w<-c(w,paste(c("</br>效应修饰因子:",colvb),collapse=" "))
  for (k in mdlk) {
    if (fmlxx[k]>"") w<-c(w,paste("</br>",fmltt[k]," 调整了: ",fmlzz[k],sep=""))
  }
  if (!is.na(tt3)) {
    w<-c(w,"</br><table border=3>", mat2htmltable(tt3), "</table>")
    w<-c(w,"</br>Results in table:", prnopt)
    w<-c(w,paste(c("</br>结果变量:",yb),collapse=" "))
    w<-c(w,paste(c("</br>危险因素:",xb[xlv>0]),collapse=" "))
    w<-c(w,paste(c("</br>效应修饰因子:",colvb),collapse=" "))
    for (k in mdlz) {
      if (fmlxx[k]>"") w<-c(w,paste("</br>",fmltt[k]," 调整了: ",fmlzz[k],sep=""))
    }
  }
  w<-c(w,paste("</br>此表用易侕统计软件 (www.empowerstats.com) 和R软件生成，生成日期：",Sys.Date()))
  w<-c(w,"</br></br>各模型所用的样本量</br><table border=3>", mat2htmltable(nn2), "</table>")
}
w<-c(w,wd.subset)
w<-c(w,"</body></html>")
fileConn<-file(paste(ofname,".htm",sep="")); writeLines(w, fileConn)

19.R.Version4RUN<-343;
R.LibLocation <- "C:/Users/Administrator/AppData/Roaming/EmpowerRCH/R343/library"
#***************** Regarding ALL Following R Functions ********************
#***** COPYRIGHT (c) 2010 X&Y Solutions, ALL RIGHT RESERVED ***************
#******************* www.EmpowerStats.com *********************************
#**************************************************************************
Sys.setlocale("LC_TIME", "C")
library(doBy,lib.loc=R.LibLocation)
library(plotrix,lib.loc=R.LibLocation)
library(stringi,lib.loc=R.LibLocation)
library(stringr,lib.loc=R.LibLocation)
library(survival,lib.loc=R.LibLocation)
library(rms,lib.loc=R.LibLocation)
library(nnet,lib.loc=R.LibLocation)
library(car,lib.loc=R.LibLocation)
library(mgcv,lib.loc=R.LibLocation)
pdfwd<-6; pdfht<-6
setwd("H:/analysis/CHINADMI/tghdlreversionFPG/PROJ46_14_tbl")
load("H:/analysis/CHINADMI/tghdlreversionFPG/data2.Rdata")
if (length(which(ls()=="EmpowerStatsR"))==0) EmpowerStatsR<-get(ls()[1])
names(EmpowerStatsR)<-toupper(names(EmpowerStatsR))


rankvar <- function(var, num) {
  qprobs <- 1/num
  if (num>2) {for (i in (2:(num-1))) {qprobs <- c(qprobs, 1/num * i) }} 
  outvar <- rep(0, times=length(var))
  outvar[is.na(var)] <- NA
  cutpoints <- quantile(var,probs=qprobs, na.rm=TRUE)
  for (k in (1:length(cutpoints))) {outvar[var>=cutpoints[k]] <- k}
  tmp<-c(min(var,na.rm=TRUE),cutpoints,max(var,na.rm=TRUE))
  names(tmp)<-c("Min",names(cutpoints),"Max")
  print(tmp)
  return(outvar)
}


attach(EmpowerStatsR)
sink("H:/analysis/CHINADMI/tghdlreversionFPG/datastep/PROJ46_datastep.lst")
print("Creating new variable: TH.Q4")
TH.Q4<- rankvar(TH,4)
EmpowerStatsR<-cbind(EmpowerStatsR,TH.Q4)
print("Creating new variable: TH.Q4.CONT")
TH.Q4.CONT<-TH.Q4
EmpowerStatsR<-cbind(EmpowerStatsR,TH.Q4.CONT)
print("Creating new variable: BMI.CS")
BMI.CS<- 0+(BMI>=18.5)+(BMI>=24)+(BMI>=28)
BMI.CS[is.na(BMI)]<-NA
EmpowerStatsR<-cbind(EmpowerStatsR,BMI.CS)
print("Creating new variable: AGE.CS")
AGE.CS<- 0+(AGE>=30)+(AGE>=40)+(AGE>=50)+(AGE>=60)+(AGE>=70)
AGE.CS[is.na(AGE)]<-NA
EmpowerStatsR<-cbind(EmpowerStatsR,AGE.CS)
print("Creating new variable: SBP.CS")
SBP.CS<- 0+(SBP>=140)
SBP.CS[is.na(SBP)]<-NA
EmpowerStatsR<-cbind(EmpowerStatsR,SBP.CS)
rm(TH.Q4,TH.Q4.CONT,BMI.CS,AGE.CS,SBP.CS)
detach(EmpowerStatsR)
sink()
vname<-c("_N_","_STAT_","_TOTAL_","IMPUTATION_","IMPUTATION_.1")
vlabel<-c("样本量(%)","统计量","合计","IMPUTATION_","  1")
vname<-c(vname,"ID","AGE","SEX","SEX.1","SEX.2","HEIGHT")
vlabel<-c(vlabel,"ID","AGE","SEX","  1","  2","HEIGHT")
vname<-c(vname,"WEIGHT","BMI","SBP","DBP","FPG","TC","TG")
vlabel<-c(vlabel,"WEIGHT","BMI","SBP","DBP","FPG","TC","TG")
vname<-c(vname,"HDL","TH","LDL","ALT","AST","BUN","CCR","FFPG")
vlabel<-c(vlabel,"HDL","TH","LDL","ALT","AST","BUN","CCR","FFPG")
vname<-c(vname,"DIABETES","DIABETES.0","DIABETES.1","REGRESSION","REGRESSION.0","REGRESSION.1")
vlabel<-c(vlabel,"DIABETES","  0","  1","REGRESSION","  0","  1")
vname<-c(vname,"YEAR.OF.FOLLOWUP","SMOKING","SMOKING.1","SMOKING.2","SMOKING.3")
vlabel<-c(vlabel,"YEAR.OF.FOLLOWUP","SMOKING","  1","  2","  3")
vname<-c(vname,"DRINKING","DRINKING.1","DRINKING.2","DRINKING.3")
vlabel<-c(vlabel,"DRINKING","  1","  2","  3")
vname<-c(vname,"FAMILY","FAMILY.0","FAMILY.1","TH.Q4","TH.Q4.0","TH.Q4.1","TH.Q4.2","TH.Q4.3")
vlabel<-c(vlabel,"FAMILY","  0","  1","TH 四分组","  Q1","  Q2","  Q3","  Q4")
vname<-c(vname,"TH.Q4.CONT","BMI.CS","BMI.CS.0","BMI.CS.1","BMI.CS.2","BMI.CS.3")
vlabel<-c(vlabel,"TH 四分组","BMI 分组","  <18.5","  >=18.5, <24","  >=24, <28","  >=28")
vname<-c(vname,"AGE.CS","AGE.CS.0","AGE.CS.1","AGE.CS.2","AGE.CS.3","AGE.CS.4","AGE.CS.5")
vlabel<-c(vlabel,"AGE 分组","  <30","  >=30, <40","  >=40, <50","  >=50, <60","  >=60, <70","  >=70")
vname<-c(vname,"SBP.CS","SBP.CS.0","SBP.CS.1")
vlabel<-c(vlabel,"SBP 分组","  <140","  >=140")
slt.vname<-c()

library(mgcv,lib.loc=R.LibLocation)
library(geepack,lib.loc=R.LibLocation)
library(survival,lib.loc=R.LibLocation)
 
ofname<-"PROJ46_14_tbl"; 
WD<-EmpowerStatsR; wd.subset=""; 
svy.DSN.YN <- FALSE; 
weights<-1;weights.var <- NA; 
WD<-cbind(WD,weights); WD<-WD[!is.na(weights),]; 
title<-"交互作用检验"; 
attach(WD) 
subjvname<-NA; 
yv<-cbind(REGRESSION); 
yvname<-c('REGRESSION'); 
yvar<-c('REGRESSION'); 
ydist<-c('breslow'); 
ylink<-c(''); 
ylv<-c(2); 
xv<-cbind(TH); 
xvname<-c('TH'); 
xvar<-c('TH'); 
xlv<-c(0); 
sxf<-NA; 
sv<-cbind(SEX,SBP,DBP,AGE,BMI,FPG,LDL,ALT,AST,BUN,SMOKING,CCR,DRINKING,FAMILY); 
svname<-c('SEX','SBP','DBP','AGE','BMI','FPG','LDL','ALT','AST','BUN','SMOKING','CCR','DRINKING','FAMILY'); 
svar<-c('SEX','SBP','DBP','AGE','BMI','FPG','LDL','ALT','AST','BUN','SMOKING','CCR','DRINKING','FAMILY'); 
sdf<-c(NA,0,0,0,0,0,0,0,0,0,0,0,0,0,0)[-1]; 
slv<-c(2,0,0,0,0,0,0,0,0,0,3,0,3,2); 
av<-NA; avname<-NA; avlbl<-NA; nadj<-0; alv<-NA; 
timev<-YEAR.OF.FOLLOWUP;timevname<-"YEAR.OF.FOLLOWUP"; 
bv<-NA; bvar<-NA; 
colv<-SBP.CS;colvname<-"SBP.CS"; 
tv<-cbind(YEAR.OF.FOLLOWUP); 
tvname<-c('YEAR.OF.FOLLOWUP'); 
v.start<-NA; vname.start<-NA; 
v.stop<-NA; vname.stop<-NA; 
par1<-NA;dec<-3;parm<-c(1,NA, 1,NA, 1); 
if (!exists("pdfwd")) pdfwd<-6; 
if (!exists("pdfht")) pdfht<-6; 
##R package## mgcv geepack survival ##R package##;
pvformat<-function(p,dec) {
  pp <- sprintf(paste("%.",dec,"f",sep=""),as.numeric(p))
  if (is.matrix(p)) {pp<-matrix(pp, nrow=nrow(p)); colnames(pp)<-colnames(p);rownames(pp)<-rownames(p);}
  lw <- paste("<",substr("0.00000000000",1,dec+1),"1",sep="");
  pp[as.numeric(p)<(1/10^dec)]<-lw
  return(pp)
}
numfmt<-function(p,dec) {
  if (is.list(p)) p<-as.matrix(p)
  pp <- sprintf(paste("%.",dec,"f",sep=""),as.numeric(p))
  if (is.matrix(p)) {pp<-matrix(pp, nrow=nrow(p));colnames(pp)<-colnames(p);rownames(pp)<-rownames(p);}
  pp[as.numeric(p)>10000000]<- "inf."
  pp[is.na(p) | gsub(" ","",p)==""]<- ""
  pp[p=="-Inf"]<-"-Inf"
  pp[p=="Inf"]<-"Inf"
  return(pp)
}

getLandmarkDF <- function(yvname, WD, timevname, tp) {
  ny<-length(yvname); tp<-c(0, tp, max(WD[,timevname],na.rm=TRUE)); ntp<-length(tp)-1;
  tmpWD<-WD[!is.na(WD[,timevname]),]
  for (i in (1:ntp)) {
    wd.i<-tmpWD[tmpWD[,timevname]>tp[i],]
    for (j in (1:ny)) {wd.i[wd.i[,yvname[j]]==1 & wd.i[,timevname]>tp[i+1],yvname[j]]<-0;}
    wd.i[wd.i[,timevname]>tp[i+1],timevname]<-tp[i+1]
    wd.i<-cbind(wd.i, TIME.PHASE.4LMCOX=i)
    if (i==1) {wd.p<-wd.i;} else {wd.p<-rbind(wd.p,wd.i);}
  }
  return(wd.p)
}
mat2htmltable<-function(mat) {
  t1<- apply(mat,1,function(z) paste(z,collapse="</td><td>"))
  t2<- paste("<tr><td>",t1,"</td></tr>")
  return(paste(t2,collapse=" "))
}
chkMatrixSinglar <- function(mat) {
  oo<-rep(0,ncol(mat))
  tmp<-mat[apply(is.na(mat),1,sum)==0,]
  oo[apply(tmp,2,function(z) length(levels(as.factor(z)))==1)]<-1
  rr<-cor(tmp)
  for (i in (2:ncol(rr))) if (sum(rr[1:(i-1),i]>0.999)>0) oo[i]<-1
  if (sum(oo)>0) print(rr)
  return(oo)
}
mdl2oo<-function(mdl, mdlo, xxname, mdl2) {
  gs<-summary(mdl); print(mdl$formula); print(gs)
  gs2<-summary(mdlo);  print(gs2)
  gsparm <- gs$coefficients;tmpn <- gs$n; 
  pintr<- 1-pchisq(2*(gs$loglik[2]-gs2$loglik[2]),gs$logtest[2]-gs2$logtest[2]) 
  pintr<-pvformat(pintr,4)
  if (!is.na(mdl2[[1]][1])) {
    gs3<-summary(mdl2); print(gs3)
    pintr2<- 1-pchisq(2*(gs3$loglik[2]-gs2$loglik[2]),gs3$logtest[2]-gs2$logtest[2]) 
    pintr<-paste(pintr, " (", pvformat(pintr2,4), " #)",sep="")
  }
  gsp<-gsparm[match(xxname,rownames(gsparm)),]
  beta<-gsp[,1]; se<-gsp[,3]; pv<-gsp[,5]; ci1<- beta-1.96*se; ci2<- beta+1.96*se
  pvx<-substr(rep("****",length(pv)),1,(pv<=0.05)+(pv<=0.01)+(pv<=0.001)) 
  if (colprn==3) {pvv<-pvx;} else {pvv<-pvformat(pv,4);}
  o1<-paste(numfmt(exp(beta),dec)," (",numfmt(exp(ci1),dec),", ",numfmt(exp(ci2),dec),")",sep="")
  o1<-paste(o1,pvv)
  return(list(o1,pintr))
}
mdl2bb<-function(mdl,xxname) {
  gs<-summary(mdl); print(mdl$formula); print(gs)
  gsparm <- gs$coefficients;
  bb<-round(gsparm[match(xxname,rownames(gsparm)),1],4)
  return(bb)
}
vv2fml<-function(vvname,vvlv) {
  vvname_ <- vvname
  vvname_[vvlv>0]<-paste("factor(",vvname[vvlv>0],")",sep="")
  fml<-paste(vvname_,collapse="+")
  return(fml)
}
addvia<-function(vvname,vvlv,iavname) {    
  vvname_ <- vvname
  vvname_[vvlv>0]<-paste("factor(",vvname[vvlv>0],")",sep="")
  fml0<-paste(c(vvname_,paste("factor(",iavname,")",sep="")),collapse="+")
  vvname_2<-vvname
  vvname_2<-paste(vvname_2,"*factor(",iavname,")",sep="")
  vvname_2[vvlv>0]<-paste("factor(",vvname[vvlv>0],")*factor(",iavname,")",sep="")
  for (z in (1:length(vvname_))) {fml0<-c(fml0,paste(c(vvname_[-z],vvname_2[z]),collapse="+"));}
  vvia<-rep(FALSE,length(vvname))
  for (i in (1:ny)) {
    for (j in (1:nx)) {
        xxname<- xvianame_[[j]]; if (xlv[j]>0) xxname<-xxname[-1]
        xxname1<-paste(xxname,collapse="+")
        fml<-paste(fmlcox0,yvname[i],")~",xxname1,"+",fml0,fmlst); bb<-NA
        for (k in (1:length(fml))) {
          cox0<-try(coxph(formula(fml[k]),weights=wdtmp$weights,data=wdtmp,method=ydist[i]))
          bb<-rbind(bb,mdl2bb(cox0, xxname));
        }
        bb<-bb[-1,]; tmprname_=paste("Model",1:length(fml)); rownames(bb)<-tmprname_; 
        tmpmdls_<-cbind(tmprname_,fml);  print(bb); print(tmpmdls_);
        bba<-(apply((bb< matrix(rep(bb[1,]-abs(bb[1,])*0.1,nrow(bb)),nrow=nrow(bb),byrow=TRUE)),1,sum)>0)
        bbu<-(apply((bb> matrix(rep(bb[1,]+abs(bb[1,])*0.1,nrow(bb)),nrow=nrow(bb),byrow=TRUE)),1,sum)>0)
        vvia <- (vvia | (bba | bbu)[-1])
    }  
  }
  fmlx<-paste(c(paste("factor(",iavname,")",sep=""),vvname_[!vvia],vvname_2[vvia]),collapse="+")
  return(list(fmlx,vvia,vvname[vvia]))
}
if (!is.na(bvar)) {
 if (bvar=="TIME.PHASE.4LMCOX") {
  WD<-getLandmarkDF(yvname, WD, timevname, tp);
  tmptimeb <- vlabel[vname==timevname];
  vname<-c(vname,"TIME.PHASE.4LMCOX", "TIME.PHASE.4LMCOX.1");
  vlabel<-c(vlabel, paste(tmptimeb, "segment"), paste("  <=", tp[1]));
  if (length(tp)>1) {
[truncated: 61,185 more chars]
